# Supplementary material for: Right and left-sided colon cancers - specificity of molecular mechanisms in tumorigenesis and progression
Source: BMC Cancer. 2020 Apr 15;20:317. doi: 10.1186/s12885-020-06784-7 (PMC7161305; doi:10.1186/s12885-020-06784-7)
Supplement: Supplementary file 1 — Additional file 1. An excel file containing all supplementary tables highlighted with the manuscript as individual sheets. [file 12885_2020_6784_MOESM1_ESM.xlsx]

## Sheet: Table1-PopulationCharacteristic
Basic characteristics of tumor samples utilized within this study- highlighting the stage, race and sex distribution among samples for right and left sites of extraction (Right/RSCC and Left/LSCC). AA- Asian American, BAA- Black or African American, W- White, AIAN- American Indian or Alaskan Native
Site	Vital Status	Age	Sex		Stage					Race					KRAS*		MSI- Status			BRAF**
			M	F	I	II	III	IV	NA	AA	BAA	W	AIAN	NA	YES	NO	MSI-H	MSI-L	MSS	Normal	Abnormal
Right	Alive n=174	Avg = 68.3; Median = 68	88	86	33	80	42	13	6	7	28	82	0	57	2	4	8	11	40	5	2
	Dead n = 29	Avg = 72.5; Median = 68	18	11	2	9	7	10	1	0	5	18	0	6	8	5	0	0	2	9	0
Left	Alive n=154	Avg = 64.3; Median = 68	77	77	28	52	46	27	1	3	13	62	1	75	8	5	10	12	48	5	0
	Dead n =16	Avg = 67.4; Median = 69	11	5	0	6	4	5	1	0	2	10	0	4	1	4	0	1	3	3	0
* 21 were tested on the left and 19 on the right (KRAS gene analysis indicator = T). Some were NAs for KRAS mutation present and are omitted in the counts here.
** 9 samples were tested on the left and 19 on the right for BRAF (BRAF gene analysis indicator = T). Some were NAs for BRAF gene analysis result and are omitted here.

## Sheet: Table2-Differentially Regulated
List of Differentially regulated genes (DEGs) identified in RSCC and LSCC, wrt to their respective normal tissue at a log2 FC>1 and padj<0.05
Left	log2FoldChange_Left	padj_Left		Right	log2FoldChange_Right	padj_Right
AAA1|404744	4.68109	0.000181509		?|10357	1.75885	0.000497784
AADACL2|344752	-5.37875	6.22607e-06		?|729884	3.7225	0.0352723
ABCA10|10349	-1.98908	0.0263889		A2ML1|144568	4.31479	0.00794501
ABCA6|23460	-3.1047	8.90066e-06		AAA1|404744	4.67942	1.94904e-05
ABCA8|10351	-4.98946	4.83201e-13		AADAC|13	3.2332	5.44049e-05
ABCA9|10350	-3.64542	8.37345e-09		AADACL2|344752	-5.77928	1.43865e-08
ABCB11|8647	-5.26603	1.65258e-15		ABCA12|26154	5.40387	3.13884e-08
ABCB5|340273	-4.18294	1.20521e-05		ABCA17P|650655	3.82534	1.09601e-05
ABCC13|150000	-3.34822	1.70407e-07		ABCA5|23461	-1.55129	0.0430513
ABCC2|1244	4.61715	2.5551e-11		ABCA6|23460	-2.6797	0.000103052
ABCC8|6833	-2.87527	0.00344661		ABCA8|10351	-4.69386	5.67824e-14
ABCD2|225	-2.45331	0.000368827		ABCA9|10350	-2.91602	5.26613e-06
ABCG2|9429	-4.8951	1.99335e-19		ABCB1|5243	-1.99466	0.0379462
ABHD3|171586	-2.09567	1.56066e-07		ABCB11|8647	-5.81436	6.80168e-25
ABI3BP|25890	-3.84547	2.95744e-12		ABCB5|340273	-3.29322	0.00068525
ABP1|26	-1.74551	0.0160519		ABCC13|150000	-3.65446	1.15354e-11
ACACB|32	-1.91856	0.000428357		ABCC2|1244	3.47502	6.44993e-07
ACADS|35	-2.10524	6.13648e-07		ABCD2|225	-1.88483	0.0330531
ACAN|176	4.04935	3.93479e-23		ABCG2|9429	-4.85767	8.78012e-24
ACBD7|414149	2.06172	0.00059109		ABHD3|171586	-1.84235	9.49453e-06
ACCN2|41	1.78546	0.0091615		ABHD5|51099	-1.44585	0.000938043
ACSBG1|23205	-1.65402	0.0269128		ABI3BP|25890	-2.91239	3.32364e-07
ACSL6|23305	5.11101	1.46554e-15		ABP1|26	-2.0309	2.88341e-05
ACSM5|54988	-3.33467	4.1539e-06		ACAA2|10449	-1.96184	1.69847e-07
ACTG2|72	-3.98777	1.41072e-08		ACACB|32	-2.0681	1.6006e-06
ACTR3B|57180	1.42546	0.00767611		ACADS|35	-2.32191	5.35606e-12
ACVRL1|94	-1.70249	0.0102829		ACAN|176	2.90969	8.28851e-12
ADAM12|8038	3.77474	1.39946e-09		ACAT1|38	-1.43914	0.0136092
ADAM33|80332	-2.29244	0.00595028		ACBD7|414149	1.90112	0.00134234
ADAMDEC1|27299	-3.77061	3.45474e-14		ACOX1|51	-2.11301	2.25567e-17
ADAMTS1|9510	-2.35929	2.8892e-05		ACSBG1|23205	-1.68267	0.00658756
ADAMTS12|81792	3.35443	1.61047e-08		ACSF2|80221	-2.14727	2.84203e-08
ADAMTS6|11174	1.78895	0.0390469		ACSL6|23305	4.58617	1.064e-14
ADAMTS8|11095	-2.51507	0.00077675		ACSM5|54988	-2.1173	0.0400151
ADAMTSL1|92949	-2.11686	0.00327977		ACTA2|59	-1.75754	0.0359627
ADAMTSL3|57188	-3.41656	4.35809e-08		ACTBL2|345651	4.65415	8.85866e-05
ADAT2|134637	1.49876	0.0304863		ACTG2|72	-4.47121	4.10475e-14
ADCY2|108	-2.40979	0.000373357		ACTL8|81569	2.28055	0.0388017
ADCY5|111	-3.06214	3.21518e-05		ACVRL1|94	-1.68059	0.0044573
ADCY9|115	-1.57957	0.00408462		ADAM12|8038	4.78185	2.03985e-21
ADCYAP1R1|117	-5.01823	6.48507e-07		ADAM33|80332	-2.34256	0.000900703
ADH1A|124	-3.13503	0.00191622		ADAMDEC1|27299	-3.45311	5.75671e-14
ADH1B|125	-4.53252	2.58054e-08		ADAMTS1|9510	-1.74488	0.0264603
ADH1C|126	-3.82093	1.8809e-07		ADAMTS12|81792	3.25006	1.13644e-09
ADHFE1|137872	-3.30626	5.36086e-12		ADAMTS2|9509	2.04987	0.0110422
ADORA3|140	-2.11003	0.00159799		ADAMTS6|11174	2.32611	5.2335e-06
ADRB2|154	-2.22586	0.00167696		ADAMTSL1|92949	-2.36799	1.5836e-05
AFF2|2334	-2.9961	0.000207396		ADAMTSL3|57188	-3.27251	6.46046e-09
AFF3|3899	-3.5275	3.072e-11		ADAT2|134637	1.44703	0.0307612
AFP|174	4.37688	0.00464601		ADCY2|108	-2.41521	4.56879e-05
AGAP5|729092	2.44256	0.00296338		ADCY5|111	-3.01021	4.22775e-06
AGAP6|414189	2.0544	0.00393247		ADCY9|115	-1.54772	0.00211778
AGAP7|653268	4.77668	9.6036e-10		ADCYAP1R1|117	-4.62247	3.95119e-07
AGAP8|728404	3.83345	1.0244e-08		ADH1A|124	-3.38329	4.76473e-05
AGPAT9|84803	-2.48649	6.79754e-07		ADH1B|125	-3.90595	3.71389e-07
AGT|183	2.57694	1.25269e-06		ADH1C|126	-4.30645	1.89287e-12
AGTR1|185	-3.53483	0.000129583		ADHFE1|137872	-3.20252	1.2323e-13
AHCY|191	1.87643	0.000101577		ADORA3|140	-2.04649	0.000771146
AHCYL2|23382	-2.73087	8.1598e-11		ADRA1B|147	-2.10717	0.00536349
AHNAK|79026	-2.05195	0.000145871		ADRA2A|150	-2.23078	0.00238101
AHSG|197	4.78139	8.35873e-05		ADRB2|154	-1.89977	0.0160909
AICDA|57379	-4.93803	2.5744e-06		ADRB3|155	-2.74282	0.010146
AKAP4|8852	4.86714	0.00013649		AEN|64782	1.47467	0.00288345
AKAP5|9495	-1.87761	0.016646		AFF3|3899	-2.99614	6.05264e-09
AKAP6|9472	-2.47829	2.78075e-06		AFP|174	4.30772	0.00149844
AKNAD1|254268	2.35135	0.0193778		AGAP5|729092	2.26599	0.00393618
AKR1B10|57016	-2.89863	0.000522594		AGAP6|414189	1.90214	0.00678208
AKR1C4|1109	7.41496	6.56643e-15		AGAP7|653268	4.5485	1.19588e-10
ALDH3B2|222	2.96674	0.000256057		AGAP8|728404	2.90237	3.39512e-05
ALDH4A1|8659	2.12808	5.36265e-05		AGPAT9|84803	-2.58084	1.5226e-09
ALG1L|200810	2.35233	2.843e-05		AGTR1|185	-3.93255	2.51116e-07
ALK|238	-3.16238	0.00575453		AHCY|191	1.49019	0.0367872
ALPI|248	-4.15938	5.8306e-09		AHCYL2|23382	-2.79308	2.43683e-14
AMELX|265	6.2702	4.21189e-11		AHSG|197	4.29447	0.000207945
AMH|268	3.71213	9.7469e-06		AKAP4|8852	4.23767	0.000443367
AMOTL1|154810	-2.17142	0.00207052		AKAP6|9472	-2.25818	9.33325e-06
AMPD1|270	-4.14893	1.82289e-08		AKAP9|10142	-1.41437	0.0495984
AMY1A|276	5.02735	1.01348e-06		AKR1B10|57016	-3.30797	6.45511e-07
AMY2A|279	3.85156	0.00114757		AKR1C4|1109	5.91724	5.84929e-14
ANGPTL1|9068	-4.69349	2.53324e-10		ALDH3B2|222	3.42062	1.22118e-07
ANGPTL5|253935	-4.42979	4.69188e-11		ALKBH2|121642	1.37992	0.014631
ANGPTL7|10218	-5.48554	1.17065e-10		ALOX12P2|245	4.16658	0.00214583
ANK2|287	-3.6214	6.03025e-11		ALOXE3|59344	4.19172	1.57675e-07
ANK3|288	-1.58406	0.00656052		ALPI|248	-4.71028	4.45727e-15
ANKRD1|27063	3.09262	0.0394989		AMBP|259	3.03419	4.08892e-05
ANKRD13B|124930	2.49603	4.35013e-10		AMELX|265	4.59419	9.93902e-07
ANKRD33|341405	3.07824	0.0328539		AMH|268	4.76357	5.44292e-13
ANKRD35|148741	-2.26647	0.000338042		AMICA1|120425	-1.72007	0.0244629
ANKRD36B|57730	2.43113	0.000218502		AMN|81693	-2.18887	0.00119211
ANKS1B|56899	-3.94758	7.58205e-10		AMOTL1|154810	-1.7981	0.0347333
ANLN|54443	1.9708	6.63669e-06		AMPD1|270	-4.70586	2.67716e-14
ANO5|203859	-3.53492	4.84275e-06		AMY1A|276	3.69435	0.000334491
ANP32C|23520	3.26789	6.35525e-05		AMY2A|279	3.55648	0.0018871
ANPEP|290	-3.33728	5.93371e-05		ANGPTL1|9068	-4.07708	4.48164e-09
ANXA2P3|305	3.52398	9.87539e-06		ANGPTL5|253935	-2.96953	0.000102176
ANXA9|8416	2.11194	0.000101577		ANGPTL7|10218	-4.58494	1.1076e-08
AOC3|8639	-2.75678	2.61779e-05		ANK2|287	-3.08379	8.35127e-09
AOX1|316	-2.09192	0.0383234		ANK3|288	-2.0778	1.50381e-10
APCDD1|147495	2.74358	0.00019728		ANKRD1|27063	2.90093	0.0157564
APLN|8862	3.18212	1.13868e-13		ANKRD13B|124930	2.25384	6.03864e-09
APLP1|333	-2.2319	0.00250228		ANKRD35|148741	-1.92705	0.00564667
APOA2|336	6.09135	2.15891e-05		ANKRD36B|57730	2.56099	3.72296e-06
APOC1P1|342	5.55849	0.000676599		ANKRD43|134548	-1.85329	0.00334919
APOC2|344	2.56831	0.000244903		ANKRD56|345079	-1.52481	0.00530506
APPL2|55198	-1.7338	2.50806e-07		ANKS1B|56899	-3.34731	5.1887e-08
AQP12A|375318	3.49613	0.00662365		ANLN|54443	2.14849	6.90348e-10
AQP4|361	-3.65102	0.00341038		ANO10|55129	-1.35929	0.0156167
AQP5|362	4.54703	0.000120996		ANO5|203859	-3.18609	1.15752e-05
AQP7|364	-2.18209	0.00900316		ANP32C|23520	2.87654	0.000276185
AQP8|343	-6.33292	1.99875e-12		ANPEP|290	-4.15333	1.54907e-10
AQPEP|206338	-3.97454	3.64537e-11		ANXA10|11199	5.38453	5.63485e-05
AR|367	-2.39447	0.0276977		ANXA2P3|305	3.28838	6.88254e-06
AREG|374	1.99599	0.0214338		ANXA3|306	1.93117	1.6908e-05
ARHGAP20|57569	-2.70998	3.5882e-06		ANXA8|653145	2.7196	0.0057074
ARHGEF37|389337	-1.78843	0.000714069		ANXA9|8416	1.75805	0.00591895
ARID3A|1820	2.44499	1.17436e-06		AOC3|8639	-2.83315	5.05371e-07
ARL14|80117	-2.40268	4.74093e-06		AOX1|316	-2.13899	0.0101168
ARL17A|51326	1.92662	0.0278266		AP1S3|130340	1.97404	1.23065e-07
ARL4D|379	-2.37446	1.97523e-05		APBB1|322	-1.82571	0.00686461
ARMCX1|51309	-1.95716	0.00595971		APLN|8862	2.99113	2.77446e-14
ARNTL2|56938	1.89084	0.00149496		APOA2|336	4.80298	0.000609419
ARRDC4|91947	-1.69838	0.00427322		APOB48R|55911	-2.0661	0.000525075
ASAM|79827	-2.33016	0.00163515		APOBEC3B|9582	-2.04684	8.33811e-05
ASAP3|55616	-1.84669	0.00134784		APOC1P1|342	5.75928	4.26499e-05
ASB2|51676	-3.20378	1.07963e-08		APPL2|55198	-2.05762	3.47207e-18
ASB5|140458	-4.62476	0.000674183		AQP11|282679	-1.60906	0.00690035
ASB9|140462	2.16676	0.000773277		AQP2|359	3.86138	0.000877662
ASCL2|430	4.01007	6.08734e-17		AQP5|362	6.2713	3.55795e-12
ASGR1|432	2.82367	1.72003e-05		AQP7|364	-2.78402	7.09889e-07
ASPA|443	-3.94822	3.52694e-11		AQP8|343	-7.69403	4.13177e-24
ASPG|374569	-3.65832	2.26701e-05		AQP9|366	2.66919	0.00110421
ASPHD1|253982	2.30451	6.95707e-05		AQPEP|206338	-3.42645	1.68538e-09
ASTN1|460	-3.57908	0.00186806		AREG|374	2.00939	0.00649627
ASXL3|80816	-2.43572	0.0110613		ARHGAP20|57569	-2.79474	2.52441e-08
ATAD3C|219293	2.99742	7.32865e-07		ARHGEF37|389337	-1.72491	0.000477217
ATCAY|85300	-3.60734	0.000143		ARL14|80117	-2.28716	2.36662e-06
ATG9B|285973	4.00739	2.20767e-15		ARL4D|379	-2.43477	3.38122e-07
ATHL1|80162	2.91166	9.57015e-07		ARMCX1|51309	-1.84066	0.00753623
ATP11A|23250	2.23144	8.13213e-08		ARNTL2|56938	2.88638	4.99047e-17
ATP13A4|84239	-3.23308	2.95364e-06		ARRDC4|91947	-1.67292	0.001715
ATP1A2|477	-4.95762	1.94726e-10		ARSH|347527	2.41903	0.0301801
ATP1B2|482	-2.59783	8.34105e-06		ARSJ|79642	1.78691	0.0351652
ATP2A3|489	-1.97996	0.00520172		ASAM|79827	-1.97053	0.0167481
ATP2B2|491	-2.64805	0.0132809		ASAP3|55616	-2.13851	2.08542e-07
ATP2B3|492	-3.64386	0.000155031		ASB2|51676	-2.88928	4.54504e-08
ATP2B4|493	-2.3584	2.80601e-06		ASB4|51666	3.40197	0.0038906
ATP5EP2|432369	4.24186	8.48638e-10		ASB5|140458	-4.52278	0.000181224
ATP5L2|267020	3.39164	0.00128853		ASB9|140462	2.40531	1.88743e-06
ATP6V0A4|50617	3.91486	0.00768366		ASCL2|430	3.49897	1.08121e-14
ATP6V0D2|245972	-2.01371	0.0164421		ASGR1|432	2.4195	0.000296375
ATP6V1C2|245973	2.5386	2.006e-08		ASPA|443	-4.02859	9.32155e-15
ATP6V1G2|534	-2.86542	4.01083e-09		ASPG|374569	-4.17564	4.0415e-09
ATP8B1|5205	-1.78559	4.97497e-05		ASPHD1|253982	2.53007	6.0599e-08
ATRNL1|26033	-2.88803	0.00048961		ASTN1|460	-3.14983	0.00460634
AURKA|6790	1.72248	0.000114343		ASXL3|80816	-2.17917	0.0247904
AURKAPS1|6791	2.21687	0.000160506		ATAD2|29028	1.64314	0.0012284
AXIN2|8313	2.44865	9.67796e-06		ATAD3B|83858	1.52358	0.0247908
AZGP1|563	3.54185	9.31691e-14		ATAD3C|219293	2.25505	0.00112552
B3GALT1|8708	-3.51115	4.43704e-06		ATCAY|85300	-2.71712	0.0098949
B3GALT4|8705	-1.58348	0.0109613		ATG9B|285973	4.09209	1.01662e-19
B3GALT5|10317	-2.99604	6.23487e-05		ATHL1|80162	3.20341	7.56448e-11
B3GNT7|93010	-3.7515	7.18138e-10		ATP11A|23250	1.92826	9.66231e-06
B3GNTL1|146712	1.60706	0.0033148		ATP13A4|84239	-2.82553	2.56196e-05
B4GALNT4|338707	3.30479	0.000160718		ATP1A2|477	-4.96938	5.093e-13
BAALC|79870	-2.97839	8.13752e-07		ATP1B2|482	-2.31242	5.51008e-05
BAAT|570	3.50517	0.000112142		ATP2A1|487	1.97416	0.0205875
BACH2|60468	-2.20031	0.00956014		ATP2B3|492	-3.92678	1.1032e-06
BAI3|577	-3.97381	3.39722e-08		ATP2B4|493	-2.17154	6.82432e-06
BANK1|55024	-2.27629	0.00326266		ATP5EP2|432369	3.1782	8.24312e-06
BARX2|8538	-2.45772	0.00239803		ATP6V0A4|50617	3.4864	0.00818309
BCAR3|8412	-1.48994	0.0392265		ATP6V0D2|245972	-2.42277	2.15033e-05
BCAS1|8537	-2.70158	1.90082e-05		ATP6V1B1|525	2.44388	0.00600339
BCHE|590	-4.46626	2.60761e-10		ATP6V1C2|245973	2.26876	3.033e-07
BCL2|596	-1.90234	0.00326266		ATP6V1G2|534	-2.55301	5.01184e-08
BDKRB1|623	-1.85427	0.00382563		ATP8B1|5205	-1.64012	0.000289307
BEND4|389206	-3.00552	8.71966e-05		ATRNL1|26033	-3.55499	1.43189e-08
BEND5|79656	-3.07889	4.48827e-08		AURKA|6790	1.39313	0.047326
BEST2|54831	-4.06865	3.4239e-05		AURKAPS1|6791	1.86363	0.00532082
BEST3|144453	5.21089	2.47601e-06		AXIN2|8313	2.20173	5.121e-05
BEST4|266675	-5.98323	1.16352e-34		AZGP1|563	2.77428	1.19437e-08
BEX1|55859	-2.65154	0.0181272		B3GALT1|8708	-3.36579	1.07054e-06
BFSP1|631	1.95455	0.00184769		B3GALT4|8705	-1.54711	0.00690035
BGN|633	2.56661	1.40069e-05		B3GALT5|10317	-2.25611	0.0104004
BHMT2|23743	-2.59389	0.000778924		B3GNT7|93010	-2.5667	0.000236849
BIRC7|79444	3.2738	8.06767e-05		B3GNT8|374907	-1.82531	0.000510777
BLK|640	-3.46381	5.27203e-05		B3GNTL1|146712	1.71363	4.27848e-05
BMP2|650	-2.11523	0.000191408		B4GALNT2|124872	-4.54608	1.77411e-06
BMP3|651	-5.40362	5.88441e-15		B9D1|27077	1.5177	0.0426278
BMP5|653	-2.3721	0.01836		BAALC|79870	-2.28655	0.000709642
BMP7|655	3.28254	2.72775e-06		BAAT|570	3.14906	0.00041362
BMX|660	-2.86955	7.00469e-05		BAI3|577	-3.58666	7.58755e-08
BOP1|23246	2.97663	3.86343e-09		BCAR3|8412	-1.48441	0.0174319
BRCA2|675	1.86848	0.000155223		BCAS1|8537	-2.32588	0.000288896
BRSK2|9024	3.82432	1.68168e-07		BCHE|590	-4.14341	1.27582e-10
BTBD16|118663	4.13655	3.67759e-11		BCL2|596	-1.61883	0.0430513
BTK|695	-2.03762	0.00808089		BEAN|146227	2.75052	0.000158984
BTLA|151888	-2.38274	0.000338042		BEND4|389206	-2.69826	0.000233978
BTNL3|10917	-2.64226	0.00024198		BEND5|79656	-2.28967	0.000344684
BTNL8|79908	-3.27993	9.38003e-07		BEST2|54831	-3.75901	3.08069e-05
BVES|11149	-2.85083	6.08128e-07		BEST3|144453	3.1555	0.00348895
BYSL|705	1.51437	0.000151528		BEST4|266675	-6.11694	2.98937e-45
C10orf105|414152	-2.46845	0.000298496		BEX1|55859	-2.73041	0.00357626
C10orf140|387640	-2.4576	0.000118869		BEX4|56271	-2.0626	0.00139416
C10orf2|56652	1.47472	0.000984859		BFSP1|631	2.25395	9.60882e-07
C10orf54|64115	-1.6338	0.00688112		BGN|633	2.34431	3.51351e-05
C10orf81|79949	2.14813	0.000725085		BICD1|636	1.70422	0.0011576
C11orf82|220042	1.89875	8.04611e-05		BIRC5|332	1.60645	0.00145872
C11orf86|254439	-3.88552	1.78711e-06		BIRC7|79444	2.67258	0.00223493
C12orf53|196500	-2.75782	3.61435e-06		BMF|90427	-1.67687	0.00211778
C13orf18|80183	1.98166	0.0301063		BMP2|650	-1.79161	0.00549076
C13orf29|283487	2.01583	0.0018965		BMP3|651	-5.30933	7.4876e-18
C14orf105|55195	6.22305	6.35865e-07		BMP4|652	2.02224	0.000330409
C14orf132|56967	-2.09851	0.00566424		BMP5|653	-2.80831	0.000103455
C14orf139|79686	-2.18837	2.30092e-05		BMP6|654	-1.93036	0.00266392
C14orf176|643382	-2.67819	7.63271e-08		BMP7|655	3.1381	7.23135e-07
C14orf19|280655	3.53954	1.35916e-05		BMX|660	-2.87651	5.02162e-06
C14orf23|387978	6.22643	1.6883e-05		BOP1|23246	2.48112	1.26714e-06
C14orf49|161176	-1.86245	0.00708336		BRCA2|675	1.75989	0.00024171
C15orf42|90381	1.53427	0.0363761		BRSK2|9024	2.86164	0.000237276
C15orf48|84419	-2.36489	0.0001342		BTBD16|118663	4.49398	2.13882e-13
C16orf59|80178	1.55173	0.0199895		BTNL3|10917	-3.0177	1.1335e-07
C16orf89|146556	-4.29377	1.03624e-09		BTNL8|79908	-3.53915	3.44114e-10
C17orf53|78995	1.55879	0.00272222		BUB1|699	1.56152	0.000893944
C17orf77|146723	3.0135	0.0269122		BVES|11149	-2.99972	6.54252e-10
C17orf78|284099	5.21825	0.000450726		BYSL|705	1.4614	0.000151455
C17orf91|84981	-1.97185	8.1683e-05		C10orf105|414152	-1.96627	0.0157781
C17orf96|100170841	3.5428	7.40376e-26		C10orf140|387640	-2.23354	0.000301341
C19orf26|255057	2.55297	0.000997812		C10orf2|56652	1.41172	0.00160414
C19orf28|126321	1.69825	0.000193885		C10orf35|219738	1.63829	0.000925991
C19orf41|126123	3.51729	0.0172625		C10orf54|64115	-1.73854	0.000165079
C19orf45|374877	2.72521	2.71546e-07		C10orf55|414236	1.90934	0.0121208
C19orf48|84798	1.67752	0.00283705		C10orf99|387695	-2.2995	0.00601246
C19orf59|199675	2.65113	0.0124445		C11orf20|25858	2.59357	0.0013284
C19orf69|100170765	4.14816	0.000187268		C11orf41|25758	3.46864	6.13721e-07
C1orf105|92346	5.50984	4.38361e-09		C11orf82|220042	2.07795	3.64356e-08
C1orf115|79762	-2.28343	2.81999e-07		C11orf84|144097	1.4019	0.0244761
C1orf133|574036	-1.99806	0.00677816		C11orf86|254439	-3.50875	3.60729e-06
C1orf135|79000	2.03767	1.53386e-07		C12orf48|55010	1.5128	0.0477248
C1orf150|148823	-2.81412	0.000256331		C12orf53|196500	-2.58103	2.9646e-06
C1orf170|84808	2.80075	4.91929e-09		C13orf29|283487	1.86488	0.00364247
C1orf173|127254	-3.14482	0.00182091		C13orf37|440145	1.634	0.0128407
C1orf177|163747	-2.52502	0.000241552		C14orf105|55195	6.27071	1.05439e-08
C1orf180|439927	3.55174	6.2067e-08		C14orf132|56967	-2.22468	0.000264719
C1orf182|128229	2.24079	0.00451693		C14orf176|643382	-2.95831	5.41606e-13
C1orf186|440712	-3.03019	1.79252e-05		C14orf19|280655	2.62049	0.00390848
C1orf210|149466	-1.56643	0.00270705		C14orf23|387978	4.85571	0.00064828
C1orf230|284485	2.95481	0.00754214		C14orf72|145200	1.82512	0.0364728
C1orf95|375057	-3.23426	0.0013354		C14orf79|122616	1.43062	0.0174658
C1QTNF2|114898	-1.87601	0.000681755		C15orf26|161502	3.34205	0.000609419
C1QTNF7|114905	-3.07135	1.69445e-06		C15orf42|90381	1.50257	0.0248316
C20orf134|170487	1.86202	0.00338084		C15orf48|84419	-2.34201	1.96632e-05
C20orf165|128497	1.94374	0.0170369		C16orf59|80178	1.81697	1.14811e-05
C20orf194|25943	-2.22095	0.000663895		C16orf89|146556	-3.17455	1.37095e-05
C20orf195|79025	2.66264	0.000256047		C17orf53|78995	1.43404	0.0134319
C20orf199|441951	1.75287	0.00554044		C17orf73|55018	-1.89176	0.00979123
C20orf20|55257	1.76946	3.56131e-07		C17orf76|388341	-1.52864	0.00625992
C20orf200|253868	-3.69783	2.71644e-06		C17orf77|146723	4.93473	2.07553e-08
C20orf46|55321	3.1385	9.96436e-08		C17orf78|284099	5.11275	1.48364e-05
C21orf29|54084	3.28869	0.000190623		C17orf91|84981	-1.64572	0.00677565
C21orf88|114041	-4.6228	8.87794e-09		C17orf93|360205	4.6968	1.23234e-12
C21orf90|114043	2.73238	0.0251082		C17orf96|100170841	3.48166	1.521e-30
C2CD4A|145741	3.56075	2.53324e-10		C19orf26|255057	2.49516	0.000287676
C2CD4B|388125	2.54788	0.00361783		C19orf28|126321	1.49414	0.00572387
C2orf27A|29798	2.26958	6.54184e-05		C19orf41|126123	4.60001	0.000168934
C2orf27B|408029	6.15501	0.000409214		C19orf45|374877	2.67628	1.81548e-08
C2orf40|84417	-4.90948	5.77213e-10		C19orf48|84798	2.01546	3.65974e-08
C2orf48|348738	2.59377	0.000427161		C19orf51|352909	2.67164	1.8518e-05
C2orf58|285154	-2.26029	0.00667454		C19orf59|199675	4.02386	1.20578e-08
C2orf61|285051	4.23461	3.11523e-06		C1orf105|92346	4.17282	7.12434e-06
C2orf70|339778	3.30957	4.98667e-11		C1orf115|79762	-2.53218	1.40922e-12
C2orf74|339804	-2.18589	0.00124845		C1orf135|79000	2.35106	3.68859e-15
C2orf88|84281	-3.98849	7.71341e-22		C1orf150|148823	-2.54626	0.000582452
C3orf26|84319	1.43337	0.0290268		C1orf170|84808	3.43413	5.35386e-19
C3orf67|200844	2.09094	0.0481673		C1orf173|127254	-2.96987	0.00124639
C3P1|388503	4.49585	0.00589447		C1orf177|163747	-2.94475	3.57035e-08
C4orf19|55286	-1.78875	0.000353484		C1orf180|439927	2.26749	0.00553602
C4orf34|201895	-2.05996	7.72046e-07		C1orf182|128229	2.53684	8.04319e-05
C4orf48|401115	2.65059	0.00026436		C1orf186|440712	-2.57625	0.000285604
C4orf7|260436	-4.31453	4.38178e-05		C1orf210|149466	-1.65596	3.8966e-05
C5orf20|140947	-2.12689	0.00846221		C1orf230|284485	2.89868	0.00393959
C5orf34|375444	1.77119	0.000159333		C1orf70|339453	-1.72633	0.0482609
C5orf38|153571	3.147	0.0376932		C1orf95|375057	-3.2075	0.000296531
C5orf4|10826	-1.8654	0.0360804		C1QTNF2|114898	-1.71381	0.00263536
C5orf40|408263	-2.90658	1.12719e-05		C1QTNF7|114905	-2.74302	7.71698e-06
C5orf46|389336	6.19966	1.6053e-10		C1QTNF8|390664	3.44631	0.00370146
C6orf105|84830	-3.42782	1.25132e-06		C20orf194|25943	-1.82082	0.0200035
C6orf15|29113	9.36491	1.3128e-18		C20orf195|79025	2.29886	0.00297294
C6orf168|84553	-2.08056	0.0462231		C20orf199|441951	1.92333	4.09055e-05
C6orf176|90632	-2.86301	0.00466385		C20orf20|55257	1.48565	0.000736992
C6orf186|728464	-3.52431	3.32015e-07		C20orf200|253868	-3.31262	7.5692e-06
C6orf223|221416	4.28419	2.95012e-29		C20orf46|55321	2.48435	6.48852e-05
C7|730	-4.16521	3.3586e-08		C21orf29|54084	2.83356	0.00134967
C7orf40|285958	1.68352	0.000318992		C21orf88|114041	-2.6787	0.00961144
C7orf52|375607	3.82787	0.000865033		C21orf90|114043	2.50632	0.0318413
C7orf58|79974	-2.6266	4.50982e-06		C2CD4A|145741	5.03538	9.4256e-31
C7orf68|29923	2.48008	4.28081e-11		C2CD4B|388125	2.47191	0.00170012
C8orf30A|51236	1.87529	0.0001055		C2orf27A|29798	2.33489	2.07871e-06
C8orf46|254778	-2.81581	0.00026436		C2orf27B|408029	5.53254	0.00055732
C8orf51|78998	2.41254	3.9457e-06		C2orf40|84417	-4.09013	5.60171e-08
C8orf73|642475	2.58384	7.22069e-07		C2orf48|348738	2.71658	1.17853e-05
C8orf80|389643	-3.19715	4.3443e-06		C2orf58|285154	-1.98508	0.0258315
C8orf85|441376	-2.80533	0.000160373		C2orf61|285051	2.73695	0.00372961
C8ORFK29|340393	3.80125	5.6343e-08		C2orf70|339778	4.58106	3.12727e-28
C9orf109|286333	2.37406	0.00644694		C2orf88|84281	-3.58813	1.92762e-20
C9orf116|138162	1.71847	0.0248992		C3orf26|84319	1.51598	0.00138619
C9orf117|286207	2.74981	4.45911e-07		C3orf66|677779	-3.23891	0.00123501
C9orf140|89958	2.00645	3.00727e-06		C3orf67|200844	2.199	0.0087035
C9orf169|375791	3.31016	5.37066e-07		C3orf72|401089	4.28853	0.00119601
C9orf173|441476	2.39024	0.0423138		C3P1|388503	3.55738	0.0392486
C9orf43|257169	2.18441	0.000194165		C4orf19|55286	-1.53649	0.0125116
C9orf71|169693	3.99872	0.00020166		C4orf34|201895	-1.61127	0.00361002
CA1|759	-6.96978	3.64443e-12		C4orf39|152756	-2.18682	0.0173303
CA10|56934	-3.05661	4.03105e-05		C5orf20|140947	-1.88445	0.0290106
CA12|771	-2.49733	6.97131e-06		C5orf30|90355	-1.55464	0.000543398
CA14|23632	-3.16461	9.21813e-10		C5orf34|375444	1.92684	1.52052e-07
CA2|760	-4.94437	7.77588e-21		C5orf4|10826	-1.91547	0.00810578
CA4|762	-4.59658	2.38645e-06		C5orf40|408263	-2.66467	2.05187e-05
CA7|766	-6.5486	1.22821e-22		C5orf46|389336	5.62308	1.83485e-10
CA9|768	6.94488	2.02322e-28		C6orf105|84830	-3.1484	1.59583e-06
CACNA1A|773	-1.93375	0.0445479		C6orf15|29113	6.15028	1.46636e-10
CACNA1D|776	1.8489	0.00879346		C6orf186|728464	-3.468	1.53062e-08
CACNA1H|8912	-2.02733	0.0120004		C6orf223|221416	5.43309	2.9391e-64
CACNA2D1|781	-2.82401	0.000580397		C7|730	-3.40295	4.22775e-06
CACNG4|27092	3.84354	9.14199e-05		C7orf10|79783	-2.74728	1.61719e-09
CADM2|253559	-3.60992	0.00688806		C7orf31|136895	-2.0569	6.33658e-07
CADM3|57863	-4.91062	2.07199e-11		C7orf40|285958	1.91127	1.27792e-08
CADPS|8618	2.48249	0.00150675		C7orf52|375607	3.83354	0.000151455
CALCA|796	3.57967	0.00414316		C7orf58|79974	-2.26307	0.000102452
CALD1|800	-1.9978	0.0139907		C7orf68|29923	2.33686	2.57899e-11
CALML3|810	2.61278	0.0261116		C8orf30A|51236	1.49191	0.0360815
CALN1|83698	-3.0383	0.00321164		C8orf46|254778	-2.93824	7.47882e-06
CALY|50632	-3.30123	0.00612672		C8orf73|642475	1.88576	0.00496653
CAMK2A|815	-2.15952	0.00226862		C8orf80|389643	-2.38211	0.00269783
CAMKV|79012	4.87511	2.47275e-08		C8orf84|157869	2.15977	0.039251
CAND2|23066	-2.37634	1.43125e-06		C8ORFK29|340393	2.86131	0.000101963
CAP2|10486	-2.56344	8.75719e-07		C9orf109|286333	2.11249	0.0179059
CAPN5|726	-1.48847	0.045006		C9orf116|138162	1.8271	0.00160414
CARD14|79092	2.55514	2.74177e-06		C9orf117|286207	2.62595	1.56713e-07
CASD1|64921	-1.58739	0.00789164		C9orf140|89958	2.07418	1.15773e-08
CASP5|838	-2.35318	0.000728563		C9orf169|375791	2.98961	6.22771e-07
CASP7|840	-1.77409	3.36939e-06		C9orf43|257169	1.72936	0.020387
CASQ1|844	-2.56301	0.00398993		CA1|759	-7.11743	7.79708e-16
CASQ2|845	-4.2723	5.78414e-06		CA10|56934	-3.11632	1.19532e-06
CASR|846	-4.21351	1.65221e-08		CA12|771	-2.1009	0.000374005
CATSPER1|117144	2.35252	0.0305099		CA14|23632	-2.78413	1.69224e-08
CAV1|857	-2.20021	0.000152344		CA2|760	-4.66532	2.06588e-22
CBLN2|147381	-2.91582	2.78723e-06		CA4|762	-5.88097	6.8681e-14
CBWD3|445571	2.1435	0.000676005		CA6|765	4.96203	0.00409251
CBWD6|644019	2.07255	0.000946018		CA7|766	-5.20666	2.38212e-16
CBX2|84733	3.33134	9.83812e-16		CA9|768	6.28947	9.05437e-29
CBX4|8535	1.50276	0.00774628		CACNA1H|8912	-2.00032	0.00501674
CBX7|23492	-1.96156	4.60574e-06		CACNA2D1|781	-2.14888	0.0324075
CBX8|57332	1.68506	1.52304e-05		CACNB1|782	-1.45709	0.0427239
CCBE1|147372	-4.38289	8.43466e-09		CACNG4|27092	3.12098	0.00185697
CCBP2|1238	-2.38842	5.07245e-06		CADM2|253559	-4.01599	0.000197029
CCDC113|29070	2.044	4.96719e-06		CADM3|57863	-4.36982	1.11818e-10
CCDC13|152206	-2.02483	0.000225565		CADPS|8618	2.06942	0.0175865
CCDC141|285025	-2.03316	0.0483058		CALB1|793	4.14136	0.000321687
CCDC148|130940	2.40527	0.00671997		CALCA|796	4.86264	2.85804e-07
CCDC150|284992	2.29066	3.83172e-05		CALD1|800	-1.93921	0.00863388
CCDC19|25790	2.70031	1.21422e-06		CALHM3|119395	3.37681	0.00224136
CCDC68|80323	-2.5746	5.60422e-08		CALY|50632	-2.77283	0.0260929
CCDC69|26112	-3.29898	3.87698e-15		CAMK2A|815	-2.29362	6.03337e-05
CCDC78|124093	3.45358	1.52163e-09		CAMK2N2|94032	2.23152	0.0049019
CCDC85A|114800	-2.07762	0.0164187		CAMKV|79012	3.77362	1.79537e-05
CCDC85B|11007	1.94797	0.00231683		CAND2|23066	-2.20619	2.3683e-06
CCL13|6357	-2.72141	0.00394149		CAP2|10486	-2.03933	0.000526292
CCL14|6358	-3.24166	1.20813e-06		CAPN14|440854	3.0777	0.000605068
CCL19|6363	-3.23582	0.000278062		CAPN5|726	-1.52301	0.0097511
CCL21|6366	-2.55365	0.00313735		CARD14|79092	2.20468	7.43595e-05
CCL24|6369	2.3023	0.00547224		CASP5|838	-2.20713	0.00079227
CCL25|6370	3.90829	0.00710485		CASP7|840	-1.76527	1.81885e-07
CCL28|56477	-2.19856	0.00212443		CASQ1|844	-3.23426	3.75004e-07
CCL5|6352	-2.0176	0.0141978		CASQ2|845	-4.67237	4.62901e-09
CCL8|6355	-2.67591	0.00201894		CASR|846	-3.07733	0.000101911
CCNA1|8900	-2.30372	0.034069		CAV1|857	-1.92973	0.001568
CCND1|595	1.60976	0.00131077		CBFB|865	1.38693	0.00875719
CCNE1|898	1.58482	0.00765746		CBLN2|147381	-3.07649	6.26705e-09
CCNO|10309	3.32441	1.67796e-18		CBWD3|445571	2.10172	0.000205913
CCNYL1|151195	-1.38864	0.0229848		CBWD6|644019	1.87669	0.00334919
CCR2|729230	-2.34227	0.0031858		CBX2|84733	3.88471	1.22534e-29
CCR7|1236	-2.06931	0.0150822		CBX4|8535	1.4259	0.013868
CCR9|10803	-2.23045	0.0146156		CBX7|23492	-1.84353	7.28795e-06
CD160|11126	-2.71007	1.1022e-09		CBX8|57332	1.71901	2.17425e-07
CD163L1|283316	-3.09275	7.46208e-09		CCBE1|147372	-3.55433	1.77411e-06
CD177|57126	-5.56495	4.83201e-13		CCBP2|1238	-2.63653	4.79678e-10
CD180|4064	-1.9204	0.0221748		CCDC113|29070	1.54709	0.0205541
CD19|930	-3.08731	0.000409402		CCDC129|223075	-2.75796	0.00156864
CD1C|911	-2.1551	0.0107194		CCDC136|64753	-2.21591	0.00104578
CD1D|912	-1.95699	0.00186285		CCDC148|130940	3.23995	1.11345e-07
CD200R1|131450	-2.40653	9.69987e-05		CCDC150|284992	2.53242	1.48846e-08
CD209|30835	-2.46847	0.000209834		CCDC152|100129792	-2.39418	3.08627e-05
CD22|933	-3.49224	1.62016e-06		CCDC19|25790	2.75581	1.29916e-08
CD27|939	-2.02343	0.0139907		CCDC42B|387885	2.15952	0.00468072
CD300LG|146894	-3.53989	0.00872136		CCDC68|80323	-1.88846	0.00160468
CD36|948	-2.60811	0.0012142		CCDC69|26112	-2.63477	8.17772e-10
CD37|951	-2.0133	0.00992912		CCDC74A|90557	1.74676	0.000514103
CD48|962	-1.99902	0.00850722		CCDC74B|91409	1.7952	0.0245912
CD52|1043	-1.80703	0.0278343		CCDC78|124093	4.35605	1.29559e-20
CD79A|973	-2.90758	0.000147788		CCDC86|79080	1.29746	0.0349375
CD79B|974	-2.9044	2.34841e-06		CCL13|6357	-2.41025	0.0105676
CD96|10225	-1.82903	0.0466133		CCL14|6358	-2.64872	0.000109506
CDC14A|8556	-1.92318	1.1912e-05		CCL14-CCL15|348249	-1.8368	0.0324886
CDC25B|994	2.05343	9.1511e-07		CCL24|6369	1.99842	0.0255462
CDCA7|83879	1.72165	0.00416275		CCL25|6370	4.36522	0.000126827
CDH19|28513	-4.67541	6.0775e-07		CCL26|10344	3.80892	1.23005e-09
CDH3|1001	5.31742	4.20059e-81		CCL28|56477	-1.85031	0.0253849
CDHR5|53841	-1.97385	0.00798592		CCL8|6355	-2.40344	0.00470904
CDKL1|8814	-1.99492	3.6991e-06		CCNA1|8900	-2.09166	0.0497358
CDKL2|8999	-2.03822	0.0204101		CCNB1|891	1.60097	0.00154276
CDKN2A|1029	2.78007	0.000383518		CCND1|595	1.60205	0.000293235
CDKN2B|1030	-3.32807	1.04386e-14		CCNE1|898	1.44558	0.0345784
CDKN2BAS|100048912	-4.83144	7.26389e-12		CCNF|899	1.40114	0.0292075
CDO1|1036	-2.33804	0.0263217		CCNJL|79616	-1.82881	0.00819274
CDON|50937	-1.7431	0.0398331		CCNO|10309	2.82334	1.21598e-14
CDRT1|374286	3.8803	7.60133e-07		CCNYL1|151195	-1.3964	0.00657348
CEACAM1|634	-2.08757	0.000128379		CCR10|2826	-2.05818	0.00805843
CEACAM7|1087	-3.87614	1.47533e-07		CCR2|729230	-2.16518	0.00468072
CEL|1056	5.44133	4.0796e-12		CCR8|1237	2.43335	0.000551263
CELF4|56853	-2.64466	0.00656052		CD101|9398	-1.61558	0.0125652
CELP|1057	3.92212	8.00496e-05		CD160|11126	-2.61522	7.4206e-11
CELSR1|9620	1.82301	0.00821662		CD163L1|283316	-3.26044	1.06271e-12
CELSR3|1951	2.76094	1.25547e-08		CD164L2|388611	2.79732	0.000329899
CEND1|51286	-2.74236	4.43704e-06		CD177|57126	-6.049	1.01662e-19
CENPA|1058	1.51455	0.0221814		CD1A|909	2.12098	0.0171933
CENPI|2491	1.67299	0.00559204		CD209|30835	-2.44402	3.42164e-05
CEP170L|645455	2.58881	0.0325224		CD36|948	-2.21378	0.0098309
CEP72|55722	2.17839	8.44032e-09		CD44|960	1.44567	0.00672747
CES2|8824	-1.72905	0.0455036		CD79A|973	-2.30933	0.0067704
CES3|23491	-2.37137	0.000243581		CDC14A|8556	-2.08028	2.87745e-09
CFD|1675	-2.84191	4.54953e-05		CDC25B|994	2.12104	2.31256e-09
CFL2|1073	-2.81019	2.3755e-09		CDC45|8318	1.89956	2.39424e-06
CFP|5199	-2.21847	0.000410722		CDC6|990	1.72254	0.000417654
CGB|1082	4.51403	0.00803861		CDCA3|83461	1.42551	0.0331637
CGB5|93659	4.37929	0.0194819		CDCA4|55038	1.56179	0.00101329
CGREF1|10669	3.25554	9.1064e-15		CDCA5|113130	1.56129	0.000268627
CHAD|1101	-3.19747	4.33894e-09		CDCA7|83879	1.7085	0.00129092
CHAT|1103	-3.4549	0.0309234		CDH19|28513	-3.78761	3.51727e-05
CHGA|1113	-5.19081	2.47275e-08		CDH3|1001	6.99654	2.88589e-185
CHGB|1114	-3.62032	7.04053e-05		CDH7|1005	4.27832	0.000596189
CHI3L1|1116	2.42986	0.0024703		CDHR2|54825	-2.9453	1.71065e-06
CHI3L2|1117	-2.37886	0.0344947		CDHR3|222256	-2.03063	0.000149844
CHL1|10752	-2.91145	4.79465e-06		CDHR5|53841	-2.88607	3.79011e-11
CHODL|140578	-3.07132	0.000131623		CDK1|983	1.77081	0.000417654
CHP2|63928	-3.59928	1.40289e-06		CDK4|1019	1.38542	0.0067808
CHPF|79586	1.58158	0.0142291		CDKL1|8814	-1.83013	1.97818e-05
CHRDL1|91851	-3.64887	1.39989e-05		CDKN2A|1029	3.06774	1.39783e-06
CHRM2|1129	-3.96096	0.00673637		CDKN2B|1030	-3.33432	2.1552e-18
CHRM4|1132	-2.24043	0.0488421		CDKN2BAS|100048912	-5.22993	8.28362e-18
CHRNA3|1136	-2.17268	0.0398331		CDKN3|1033	1.53812	0.0150923
CHST4|10164	4.4584	2.07305e-05		CDRT1|374286	3.94683	9.6421e-09
CHST5|23563	-2.52796	0.0193506		CEACAM1|634	-2.5992	1.72433e-11
CHST8|64377	-2.58212	0.00696053		CEACAM18|729767	3.13901	0.0483139
CHST9|83539	-4.29226	0.00104568		CEACAM7|1087	-4.77112	1.20746e-15
CHTF18|63922	1.77674	0.00317059		CEL|1056	5.48198	2.90911e-15
CIDEC|63924	-2.49674	0.0127483		CELF4|56853	-2.22956	0.0346641
CILP|8483	-2.89333	0.00505943		CELP|1057	3.26139	0.000968938
CILP2|148113	2.76248	0.000769023		CELSR1|9620	3.06695	3.77586e-18
CITED1|4435	2.25304	0.0181446		CELSR3|1951	2.79731	4.40145e-11
CITED2|10370	-1.81675	3.99941e-06		CEND1|51286	-2.31133	0.000170895
CKAP2|26586	1.5445	0.0145566		CENPA|1058	1.5441	0.00418307
CKMT2|1160	4.67873	2.03854e-07		CENPH|64946	1.47538	0.0131604
CLCA1|1179	-3.3008	0.0117398		CENPI|2491	1.72366	0.000490472
CLCA2|9635	-2.69193	0.0356272		CENPW|387103	1.45183	0.0239109
CLCA4|22802	-5.52104	4.28039e-09		CEP170L|645455	2.96758	0.00117347
CLCNKB|1188	-3.70894	4.50621e-06		CEP55|55165	1.84447	3.01036e-06
CLDN1|9076	5.08501	1.42251e-56		CEP72|55722	2.01319	3.08846e-08
CLDN10|9071	4.41417	0.00085935		CES2|8824	-2.38931	1.72469e-07
CLDN11|5010	-2.53096	0.000997812		CES3|23491	-2.28961	0.000101752
CLDN14|23562	3.00168	0.000161033		CFD|1675	-2.23052	0.004608
CLDN16|10686	2.76712	0.000709548		CFHR1|3078	5.15736	3.45001e-05
CLDN18|51208	3.93301	0.00808089		CFL2|1073	-2.40888	2.941e-07
CLDN2|9075	6.29179	1.26547e-24		CFP|5199	-1.83229	0.0130949
CLDN23|137075	-2.88446	2.18286e-12		CGB|1082	6.08568	1.68768e-06
CLDN5|7122	-1.96406	0.0162932		CGB2|114336	4.92953	0.0177962
CLDN6|9074	3.57108	0.0137727		CGB5|93659	5.84143	2.05987e-05
CLDN8|9073	-5.75882	2.0675e-07		CGB7|94027	3.47619	0.00806114
CLDN9|9080	3.05388	8.99268e-06		CGB8|94115	5.52011	0.00126037
CLEC10A|10462	-3.01282	6.54148e-06		CGN|57530	-1.71141	7.32713e-05
CLEC17A|388512	-3.22388	0.000949394		CGREF1|10669	3.64523	5.87456e-25
CLEC18B|497190	2.24592	0.035911		CHAC1|79094	1.65886	0.0213896
CLEC18C|283971	4.25913	0.000202209		CHAD|1101	-3.67767	2.01307e-16
CLEC3B|7123	-4.01162	3.76159e-24		CHAF1B|8208	1.41771	0.0248751
CLEC4G|339390	-2.81847	0.0134158		CHAT|1103	-5.41941	1.55938e-07
CLEC4M|10332	-3.78507	0.000522436		CHGA|1113	-4.14989	4.37441e-06
CLEC5A|23601	3.09289	3.37184e-06		CHI3L1|1116	2.96837	4.11787e-07
CLEC9A|283420	-3.27603	1.23495e-07		CHL1|10752	-2.71118	4.51349e-06
CLECL1|160365	-2.31986	0.00287764		CHODL|140578	-2.64149	0.00103336
CLIC5|53405	-2.19067	1.06471e-05		CHP|11261	-1.61845	1.38832e-05
CLIP3|25999	-2.12785	0.000549936		CHP2|63928	-4.36062	3.90508e-13
CLIP4|79745	-2.44127	0.00015159		CHPF|79586	1.7389	0.000123887
CLK2P|1197	1.85662	0.0356272		CHRDL1|91851	-2.3612	0.0342459
CLLU1|574028	2.64387	0.0466973		CHRM2|1129	-3.4627	0.0145231
CLMN|79789	-1.48698	0.0180652		CHRNA1|1134	-2.08135	0.00307986
CLU|1191	-2.54495	0.00018948		CHRNA3|1136	-2.08835	0.0306664
CMA1|1215	-4.84005	9.63728e-06		CHST4|10164	5.95292	1.32681e-12
CMAH|8418	-2.19992	0.00181744		CHST8|64377	-2.58409	0.00166203
CMTM5|116173	-5.38185	7.52278e-11		CHTF18|63922	1.74932	0.00121055
CMTM8|152189	1.45131	0.0082842		CILP|8483	-2.88935	0.0012942
CNGA3|1261	-4.47383	1.09722e-09		CILP2|148113	2.66252	0.000407906
CNGB1|1258	-3.9032	1.86816e-08		CITED1|4435	3.20849	4.50718e-08
CNIH3|149111	2.01552	0.00784385		CITED2|10370	-1.80612	2.40073e-07
CNN1|1264	-3.8793	2.47275e-08		CKAP2|26586	1.45423	0.0276232
CNNM2|54805	-1.74966	3.65174e-07		CKAP2L|150468	1.66046	0.000443367
CNNM4|26504	-1.6284	0.000176979		CKMT2|1160	2.69852	0.0221666
CNR1|1268	-4.2822	2.52942e-09		CKS2|1164	1.66241	0.00082286
CNR2|1269	-3.11098	9.13683e-05		CLCA4|22802	-5.45479	5.93375e-11
CNTD2|79935	4.86623	1.15716e-18		CLCN1|1180	3.6562	6.34997e-08
CNTFR|1271	-3.2843	0.00490951		CLCN2|1181	-1.71336	0.00134967
CNTN1|1272	-3.79269	1.20072e-05		CLCN4|1183	1.8828	0.00976369
CNTN2|6900	-4.32843	1.14006e-07		CLDN1|9076	4.66735	2.03257e-56
CNTN3|5067	-2.82857	0.00234156		CLDN11|5010	-2.03595	0.024049
CNTN4|152330	-2.34073	0.000114819		CLDN14|23562	3.73963	1.95263e-09
CNTNAP3|79937	-2.41617	0.00632958		CLDN16|10686	3.02145	4.46953e-05
COL10A1|1300	8.21892	8.5827e-39		CLDN18|51208	8.12056	5.92888e-17
COL11A1|1301	7.80018	1.74276e-46		CLDN2|9075	5.0448	4.0988e-18
COL19A1|1310	-3.37475	1.70486e-05		CLDN23|137075	-3.20735	6.24379e-21
COL1A1|1277	2.54273	0.00013991		CLDN5|7122	-2.08832	0.00112532
COL21A1|81578	-2.30965	0.00382233		CLDN8|9073	-6.33177	2.56389e-11
COL22A1|169044	2.69984	0.000575573		CLEC10A|10462	-2.63699	5.4835e-05
COL27A1|85301	2.37635	0.000884757		CLEC18B|497190	2.23968	0.0159457
COL29A1|256076	-2.96165	0.0130731		CLEC18C|283971	3.77305	0.000295919
COL4A6|1288	-2.14177	0.0371248		CLEC2D|29121	1.72642	0.0283035
COL7A1|1294	4.08284	2.57075e-16		CLEC3B|7123	-3.90569	5.22448e-28
COL9A3|1299	3.92944	7.54718e-08		CLEC4G|339390	-3.38965	5.32366e-05
COMP|1311	6.46224	1.44244e-18		CLEC5A|23601	3.73762	1.436e-12
CORIN|10699	3.84319	3.4413e-11		CLEC9A|283420	-3.14446	1.61825e-08
CORO2B|10391	-2.01329	0.045006		CLIC3|9022	2.5041	0.000264818
COX7A1|1346	-1.74592	0.0456338		CLIC5|53405	-2.24601	1.35279e-07
CP|1356	-3.2322	0.000295124		CLIP3|25999	-2.01956	0.000480902
CPA3|1359	-2.12914	0.0375962		CLIP4|79745	-1.87446	0.0227841
CPA4|51200	4.49564	1.24564e-06		CLK2P|1197	1.74169	0.0471527
CPEB1|64506	-3.23382	2.5511e-05		CLLU1|574028	3.52935	0.000286431
CPEB3|22849	-1.56381	0.00200757		CLLU1OS|574016	3.40692	0.00175089
CPM|1368	-2.62457	1.9087e-07		CLMN|79789	-1.51641	0.00301303
CPN1|1369	4.29478	0.00062873		CLSPN|63967	1.53732	0.0414011
CPNE1|8904	1.99061	0.000221058		CLU|1191	-2.3456	0.000312358
CPNE4|131034	-2.80261	0.0424931		CMA1|1215	-3.30745	0.00676189
CPNE5|57699	-2.28758	1.67775e-05		CMBL|134147	-1.8598	0.00371321
CPNE7|27132	6.84852	1.15716e-49		CMTM5|116173	-4.89852	7.79809e-11
CPNE8|144402	-2.27828	9.94637e-05		CMTM8|152189	1.37485	0.0181694
CPNE9|151835	2.99245	8.1139e-05		CNDP1|84735	3.29243	0.0191138
CPS1|1373	3.28317	0.00188947		CNGA1|1259	-1.87212	0.0363082
CPXM1|56265	2.06913	0.00259028		CNGA3|1261	-3.19657	3.47298e-05
CPXM2|119587	-2.38019	0.00552883		CNGB1|1258	-4.36326	7.19268e-14
CR1|1378	-2.66539	0.0011934		CNIH3|149111	2.02372	0.00207811
CR2|1380	-4.11224	3.33274e-06		CNKSR2|22866	-2.54688	0.00201004
CREB3L3|84699	-3.62959	9.67796e-06		CNN1|1264	-4.52772	3.6882e-15
CRHBP|1393	-2.9129	6.48348e-07		CNN2|1265	1.45886	0.000527657
CRYAB|1410	-2.4631	0.000318815		CNNM2|54805	-1.81662	2.16497e-10
CRYBA2|1412	-3.94523	2.17034e-05		CNNM4|26504	-1.79222	2.53066e-08
CSAG1|158511	6.20499	0.00697323		CNR1|1268	-3.42467	1.36243e-06
CSE1L|1434	1.69263	1.25845e-05		CNTD2|79935	5.17988	4.28497e-28
CSF2|1437	3.11649	0.00117208		CNTFR|1271	-4.26102	7.08852e-07
CSRP1|1465	-2.3226	1.01633e-09		CNTN1|1272	-2.99091	0.000876114
CST1|1469	8.55381	2.27785e-42		CNTN2|6900	-4.12276	1.91936e-08
CST2|1470	6.71799	2.13641e-16		CNTN3|5067	-2.53654	0.00517506
CST4|1472	8.4788	2.7633e-21		CNTN4|152330	-2.88785	1.02634e-10
CST5|1473	3.6359	0.0128931		CNTNAP3|79937	-2.35699	0.00290178
CST6|1474	3.59742	0.000169512		COL10A1|1300	8.25929	1.79871e-47
CSTL1|128817	3.94763	0.000517552		COL11A1|1301	7.66243	8.33784e-55
CTAGE4|100128553	2.11347	0.0352196		COL19A1|1310	-2.74858	0.000640957
CTAGE6|340307	3.53851	1.04609e-05		COL1A1|1277	2.59138	6.70053e-06
CTCFL|140690	2.50483	0.000378815		COL21A1|81578	-2.20256	0.00286892
CTHRC1|115908	3.7516	6.64515e-14		COL22A1|169044	2.17978	0.012241
CTNNA3|29119	-3.17943	0.00259028		COL29A1|256076	-3.24877	0.000522964
CTNND2|1501	-3.98708	1.59926e-08		COL4A6|1288	-2.47251	0.00065633
CTSG|1511	-3.99758	1.20813e-06		COL7A1|1294	3.83358	2.95126e-17
CTSL2|1515	2.15843	0.000512718		COL9A3|1299	3.1045	2.74735e-05
CTU1|90353	1.77021	0.0171805		COMP|1311	6.92275	9.14159e-27
CUX2|23316	-3.28076	1.6809e-07		CORIN|10699	3.40208	2.23919e-10
CWH43|80157	-3.84621	0.000130787		CORO2B|10391	-2.48701	0.000110514
CXADRP2|646243	5.91235	3.4888e-09		CORO6|84940	-2.03444	0.00202365
CXADRP3|440224	3.38161	0.000101762		CPA4|51200	3.44139	1.19257e-05
CXCL1|2919	2.21334	0.00389037		CPAMD8|27151	-1.74743	0.00897479
CXCL12|6387	-2.76816	3.62429e-07		CPEB1|64506	-3.36123	3.19895e-07
CXCL13|10563	-2.9388	0.000678095		CPEB3|22849	-1.50485	0.00202023
CXCL17|284340	3.47395	0.010319		CPLX1|10815	2.03099	0.00263875
CXCL3|2921	2.3163	0.0013587		CPM|1368	-2.48489	8.61843e-08
CXCL5|6374	4.21626	1.69745e-06		CPN1|1369	3.6425	0.00295105
CXCR5|643	-3.63622	1.35601e-07		CPNE5|57699	-2.06877	8.12134e-05
CXorf50B|653687	2.50987	0.00225434		CPNE7|27132	5.54304	4.83284e-38
CYBRD1|79901	-1.80857	0.044481		CPNE8|144402	-2.18882	4.59904e-05
CYP24A1|1591	5.12239	1.36989e-08		CPNE9|151835	2.43993	0.003436
CYP26A1|1592	3.7243	0.00073402		CPT1A|1374	-1.54862	0.000183523
CYP27B1|1594	1.9198	0.000233623		CPT2|1376	-1.5095	3.15624e-05
CYP2B6|1555	2.23482	0.0190474		CPXM1|56265	1.7213	0.042236
CYP2D7P1|1564	3.16679	2.16576e-07		CPXM2|119587	-2.4768	0.000502976
CYP2W1|54905	3.6805	4.05714e-05		CREB3L3|84699	-5.19714	4.96778e-17
CYP3A4|1576	-2.72572	0.00526215		CREG2|200407	2.56039	0.0293749
CYP4B1|1580	-2.77199	0.00123135		CRHBP|1393	-2.5254	1.18165e-05
CYP4F8|11283	4.26144	0.000279501		CROT|54677	-1.70688	0.000334488
CYP4X1|260293	2.86234	0.000701577		CRYAB|1410	-2.18755	0.00148335
CYP4Z1|199974	3.57784	0.0319363		CSAG1|158511	22.3645	5.23164e-50
CYS1|192668	-2.11052	0.00421919		CSAG3|389903	5.31363	0.00308911
CYSLTR1|10800	-2.01613	0.00970869		CSE1L|1434	1.34525	0.0416414
CYTSA|23384	-1.32223	0.0409316		CSF2|1437	4.51733	2.90352e-09
DAAM2|23500	-1.987	0.00100465		CSMD2|114784	2.06594	0.0182239
DACH1|1602	2.31023	0.000606583		CSRP1|1465	-2.34472	1.87112e-12
DACT3|147906	-2.46782	0.000119427		CST1|1469	8.59593	8.88345e-54
DAND5|199699	-3.63239	1.45837e-09		CST2|1470	8.45129	2.38069e-25
DAO|1610	-5.7652	6.97496e-14		CST4|1472	9.44844	1.42211e-33
DARC|2532	-2.68029	0.00137028		CST5|1473	3.61194	0.00442022
DBNDD1|79007	2.46785	4.92143e-09		CST6|1474	2.9931	0.00138548
DCLK1|9201	-3.15018	2.0246e-06		CSTL1|128817	3.70545	0.000346624
DCN|1634	-1.9167	0.0334659		CTAGE6|340307	2.72275	0.00156748
DCUN1D5|84259	1.38821	0.0422897		CTCFL|140690	2.17336	0.0029781
DDN|23109	4.73042	2.02524e-27		CTHRC1|115908	3.97961	3.44695e-20
DDR2|4921	-2.46377	0.00136178		CTNNA3|29119	-3.46632	4.91462e-05
DDX12|440081	2.38007	3.99297e-06		CTNND2|1501	-3.37294	7.09889e-07
DEFA5|1670	4.34365	0.000125806		CTPS|1503	1.32208	0.0360315
DEFA6|1671	4.81479	2.80381e-06		CTSG|1511	-2.99924	0.000594689
DES|1674	-3.71515	9.78503e-05		CUX2|23316	-3.05991	6.88834e-08
DGAT2|84649	1.65271	0.0204505		CWH43|80157	-4.37733	1.12483e-07
DGKB|1607	-2.79625	0.00914035		CXADRP2|646243	4.61294	1.10202e-06
DHDDS|79947	-1.38436	0.00416798		CXCL1|2919	3.4969	4.04321e-14
DHDPSL|112817	3.41344	4.27589e-06		CXCL11|6373	3.22943	1.59583e-06
DHRS11|79154	-2.12967	2.51093e-05		CXCL12|6387	-2.60685	2.04592e-07
DHRS2|10202	3.78041	4.92143e-09		CXCL17|284340	6.43719	7.07142e-13
DHRS7C|201140	-5.23977	1.4306e-13		CXCL2|2920	2.70117	7.29467e-07
DHRS9|10170	-3.47263	9.89366e-06		CXCL3|2921	3.4529	1.32403e-13
DHX34|9704	1.40535	0.0358555		CXCL5|6374	5.78424	6.79604e-17
DHX40P1|653645	7.33531	3.36317e-09		CXCL6|6372	2.61226	0.000543398
DIAPH3|81624	1.65634	0.00239665		CXorf50B|653687	2.17239	0.016662
DIO2|1734	2.12518	0.000801866		CYBRD1|79901	-2.40026	2.50978e-06
DIRAS1|148252	-2.12955	0.0290565		CYP27B1|1594	2.17391	3.75069e-08
DIRC3|729582	-2.67751	0.000503821		CYP2B7P1|1556	-3.40748	4.44082e-11
DISP2|85455	-2.23802	0.00015159		CYP2C18|1562	-2.55082	6.89792e-05
DIXDC1|85458	-1.80528	0.00109135		CYP2C8|1558	-2.86758	1.10076e-06
DKC1|1736	1.47002	0.00135082		CYP2D7P1|1564	2.71449	6.38763e-06
DKFZp779M0652|374387	-2.41602	0.00269885		CYP2W1|54905	4.72085	1.94727e-11
DKK1|22943	2.79598	0.0346188		CYP4B1|1580	-3.64618	4.27548e-09
DKK4|27121	7.77194	4.52766e-14		CYP4F12|66002	-1.85957	0.00580361
DLEU7|220107	1.87727	0.035227		CYP4F8|11283	3.09921	0.00591895
DLG2|1740	-2.80303	7.5996e-05		CYP4X1|260293	3.38349	2.50131e-07
DLL3|10683	3.62269	8.67747e-05		CYS1|192668	-2.17516	0.000415814
DLX3|1747	3.88037	0.00013991		DAAM2|23500	-1.99393	0.000148543
DLX4|1748	2.48169	0.000170771		DACH1|1602	1.98858	0.00600566
DLX6|1750	4.18724	0.000160506		DACT3|147906	-2.72067	1.40126e-07
DLX6AS|285987	5.22926	1.72003e-05		DAND5|199699	-2.96003	7.29299e-07
DMBX1|127343	6.35998	2.01816e-12		DAO|1610	-6.70976	1.7356e-24
DMD|1756	-1.9697	0.0271218		DAPL1|92196	2.53821	0.0258289
DMRT1|1761	4.10247	0.0279331		DAZ1|1617	5.50483	0.00902076
DMRT3|58524	4.17118	0.000114278		DBNDD1|79007	2.44672	7.12453e-11
DMRTA1|63951	-3.25325	0.000263761		DCAF12L2|340578	-2.61414	0.0343756
DMRTA2|63950	4.61952	1.48639e-05		DCDC2|51473	3.03945	0.000237276
DNAH14|127602	1.87365	0.0224648		DCLK1|9201	-2.99897	6.45511e-07
DNAH2|146754	2.60957	0.000143548		DCUN1D5|84259	1.53113	0.000342327
DNAH5|1767	2.46249	0.000524142		DDN|23109	4.61726	2.51612e-31
DNAJB5|25822	-2.5826	2.05948e-06		DDX12|440081	2.27807	1.57849e-06
DNAJC25-GNG10|552891	4.11895	0.0482756		DEFB1|1672	-2.4382	0.00230083
DNAJC28|54943	-1.61768	0.0158449		DES|1674	-3.85837	2.39093e-06
DNASE1L2|1775	2.73468	4.04115e-05		DGAT2|84649	1.93258	2.63453e-05
DNASE1L3|1776	-3.22314	0.000110844		DHDDS|79947	-1.27066	0.0412367
DNER|92737	-3.25595	0.000134855		DHDPSL|112817	2.59458	0.00185242
DNMT3B|1789	2.21823	1.26807e-06		DHRS11|79154	-2.87211	6.79604e-17
DOCK10|55619	-1.81971	0.0230273		DHRS2|10202	4.77531	1.1269e-18
DOCK3|1795	-2.30352	0.00145398		DHRS7C|201140	-5.60957	8.72094e-20
DPEP1|1800	8.16129	3.52334e-50		DHRS9|10170	-3.15428	1.81215e-05
DPF1|8193	2.70809	0.00251323		DHX40P1|653645	6.6149	3.62937e-09
DPF3|8110	-2.78441	1.61842e-06		DIAPH3|81624	1.7187	0.000101915
DPP6|1804	-5.58942	2.01816e-12		DIO2|1734	1.69668	0.0433156
DPT|1805	-4.20741	9.22976e-11		DIRAS1|148252	-2.22867	0.0043436
DPYD|1806	-2.00745	0.0170222		DIRAS2|54769	-2.55043	0.0111473
DPYSL5|56896	-3.01671	0.00537401		DIRC3|729582	-2.03871	0.0342911
DRD2|1813	3.99845	5.52768e-06		DISP2|85455	-2.37271	1.10728e-06
DSC2|1824	-1.65811	0.00525384		DIXDC1|85458	-1.67215	0.00288345
DSC3|1825	5.25574	3.2808e-11		DKC1|1736	1.44066	0.000707661
DSCAML1|57453	-2.91387	0.00226862		DKFZp779M0652|374387	-1.96412	0.0371258
DSCC1|79075	1.87148	6.99581e-05		DKK1|22943	3.90891	6.90333e-06
DSCR6|53820	3.84904	9.45501e-08		DKK4|27121	9.45816	3.77441e-27
DSG1|1828	3.05478	9.36706e-06		DLEU2|8847	1.69222	0.0142841
DSG3|1830	4.99561	3.61854e-10		DLL3|10683	2.49424	0.021069
DSG4|147409	2.38438	0.000391123		DLX4|1748	2.23317	0.000457281
DUSP14|11072	1.66846	0.000128201		DLX6|1750	3.49717	0.00120147
DUSP15|128853	3.7085	6.93041e-10		DLX6AS|285987	4.13573	0.000312358
DUSP26|78986	-2.65593	0.00115957		DMBX1|127343	6.72756	6.1952e-18
DUSP27|92235	7.60873	1.2082e-15		DMD|1756	-2.43113	2.59045e-05
DUSP4|1846	2.49268	0.0018046		DMKN|93099	1.99389	0.0482609
DUSP5P|574029	3.58927	0.000269694		DMPK|1760	-1.59207	0.0218253
DUSP9|1852	3.65773	3.93261e-05		DMRT1|1761	3.65917	0.0399133
DYNC1I1|1780	-2.47797	0.00987262		DMRT3|58524	3.7541	0.000168111
E2F1|1869	1.99139	2.15891e-05		DMRTA1|63951	-3.61849	6.76533e-07
E2F5|1875	1.64911	0.0120843		DMRTA2|63950	5.84638	1.33891e-11
E2F7|144455	1.73124	0.00289207		DNA2|1763	1.60231	0.00409885
ECT2|1894	1.65113	0.00596827		DNAH12|201625	2.41579	0.0322805
EDAR|10913	2.97804	9.75957e-05		DNAH14|127602	1.86896	0.00880107
EDARADD|128178	4.29651	6.1353e-09		DNAH2|146754	3.85594	4.4362e-16
EDIL3|10085	-2.27339	0.000105251		DNAH5|1767	2.65044	3.14327e-06
EDN2|1907	-2.45975	0.00273672		DNAJB5|25822	-2.52652	2.18399e-07
EDN3|1908	-3.16989	2.33843e-06		DNAJC28|54943	-1.53664	0.0201495
EDNRA|1909	2.16893	0.000825307		DNASE1L2|1775	2.9025	2.63541e-07
EFHA2|286097	-2.08042	0.00641079		DNASE1L3|1776	-3.49375	4.86066e-07
EFHC2|80258	-2.34533	0.0223364		DNER|92737	-2.47181	0.0106967
EGFL6|25975	4.0191	5.10216e-17		DOK7|285489	2.87885	7.61534e-08
EIF2S2|8894	1.34082	0.0326925		DPCR1|135656	4.36093	5.32366e-05
EIF3C|8663	1.95201	0.0137504		DPEP1|1800	4.39983	2.33532e-14
EIF4E3|317649	-2.02707	2.48895e-05		DPEP3|64180	-2.79411	0.00314859
ELANE|1991	-3.71601	1.72947e-07		DPF1|8193	3.27529	2.72496e-06
ELAVL3|1995	-3.62202	0.000193399		DPF3|8110	-2.37266	5.46884e-05
ELAVL4|1996	-3.75333	4.70198e-07		DPP6|1804	-5.20436	4.91799e-13
ELF5|2001	9.46297	8.03697e-15		DPT|1805	-3.81118	2.18128e-10
EME1|146956	1.64414	0.00225093		DPYSL5|56896	-3.02647	0.00120493
EMILIN3|90187	-2.18822	0.000199124		DRD2|1813	2.45508	0.0398435
EML1|2009	-2.47872	4.08693e-06		DSC2|1824	-1.56081	0.00913667
EN2|2020	6.29893	1.31621e-09		DSC3|1825	3.6518	7.97763e-06
ENC1|8507	1.95632	2.58071e-09		DSCC1|79075	2.07035	1.19238e-08
ENDOD1|23052	-1.88492	7.08386e-08		DSCR6|53820	3.46359	5.94039e-07
ENHO|375704	-2.51018	0.000282629		DSG1|1828	2.02502	0.0199923
ENPP6|133121	-3.51959	2.95548e-13		DSG3|1830	5.50884	7.46259e-16
ENTPD3|956	-2.63827	0.00130815		DSG4|147409	3.16892	2.0021e-10
ENTPD5|957	-2.22366	8.43885e-07		DUOX1|53905	1.93144	0.0486108
ENTPD8|377841	-2.4195	0.00717828		DUOXA2|405753	2.59285	0.0192521
EPB41L3|23136	-2.87808	9.97002e-07		DUSP14|11072	1.87809	3.08735e-09
EPB41L4A|64097	-1.85622	0.00355547		DUSP2|1844	1.72207	0.00776417
EPHA5|2044	-2.97054	0.000377999		DUSP26|78986	-3.01892	2.48535e-06
EPHA6|285220	-4.86334	3.60403e-07		DUSP27|92235	7.71436	4.80565e-20
EPHA7|2045	-4.65057	1.40323e-12		DUSP4|1846	4.32386	1.85768e-18
EPHA8|2046	3.96696	0.0410644		DUSP5P|574029	4.99557	5.49522e-10
EPHX4|253152	5.01963	5.87017e-38		DUSP9|1852	4.67313	3.42845e-09
EPM2A|7957	-1.86297	2.96316e-06		DYX1C1|161582	2.17724	9.27399e-05
EPYC|1833	7.22529	5.11083e-11		E2F1|1869	1.77545	0.000301862
ERCC6L|54821	1.55539	0.0396482		E2F5|1875	1.56357	0.0166043
EREG|2069	3.4796	1.44041e-06		E2F7|144455	2.03849	2.29398e-07
ERP27|121506	2.31787	0.020556		ECT2|1894	1.96806	3.67256e-07
ERVFRDE1|405754	-3.07773	1.30508e-05		EDAR|10913	2.8865	2.65229e-05
ESM1|11082	5.67512	1.42251e-56		EDARADD|128178	3.86058	1.70939e-08
ESPNP|284729	2.58937	0.0339596		EDIL3|10085	-2.2278	2.27109e-05
ESR1|2099	-1.92166	0.0376932		EDN2|1907	-3.29981	4.85888e-09
ETFDH|2110	-1.76531	2.43191e-06		EDN3|1908	-3.56818	1.01834e-10
ETHE1|23474	-1.66166	0.0090926		EDNRB|1910	-1.59337	0.0398691
ETV4|2118	5.75643	4.01051e-93		EFHC2|80258	-2.22522	0.0191138
EVI2B|2124	-1.81434	0.0350734		EFNA3|1944	2.00112	0.000113028
EVPL|2125	2.03872	0.000151434		EGFL6|25975	3.64598	1.25307e-16
EVX1|2128	3.53567	0.000100655		EGR4|1961	2.72234	0.00308354
EXOSC5|56915	1.43343	0.0334844		EIF4E3|317649	-1.75411	0.000914978
EYA1|2138	3.26777	0.00221227		EIF4EBP1|1978	1.56367	0.00994252
F13A1|2162	-3.12101	8.66517e-06		EIF5A2|56648	1.61253	0.00146693
F2|2147	3.734	0.00119724		ELANE|1991	-3.96078	6.90136e-11
F2RL2|2151	1.83538	0.0404887		ELAVL3|1995	-3.92201	1.36073e-06
F7|2155	4.63847	1.74395e-08		ELAVL4|1996	-3.49636	2.64728e-07
FABP2|2169	-3.34237	3.22998e-05		ELF5|2001	7.52581	9.14178e-12
FABP6|2172	7.69659	1.7853e-39		EME1|146956	1.87178	6.8061e-07
FAIM3|9214	-2.07927	0.00300403		EMILIN3|90187	-2.83545	4.6612e-12
FAM107A|11170	-3.86145	8.52497e-17		EML1|2009	-2.34061	2.79136e-06
FAM129A|116496	-3.58517	3.49336e-14		EMP1|2012	-1.87016	0.00285385
FAM131C|348487	3.26529	1.78932e-05		EN2|2020	6.13276	4.13929e-12
FAM135B|51059	-4.73981	9.94388e-14		ENC1|8507	2.02085	4.5525e-13
FAM136B|387071	4.41711	0.00493551		ENDOD1|23052	-1.52334	0.000919352
FAM13C|220965	-2.23332	0.000794984		ENHO|375704	-2.52047	2.97242e-05
FAM150A|389658	3.97363	1.18237e-10		ENPP1|5167	-1.76551	0.00580295
FAM151A|338094	-3.258	6.99419e-06		ENPP6|133121	-3.85457	4.33226e-21
FAM156A|29057	1.66757	0.0263217		ENTPD3|956	-2.23314	0.0106029
FAM157A|728262	2.72675	0.000233884		ENTPD5|957	-2.87414	7.00096e-19
FAM161B|145483	-1.74225	0.00162059		ENTPD8|377841	-2.22582	0.0106967
FAM163A|148753	-2.08804	0.00683565		EPB41L3|23136	-2.7855	1.48252e-07
FAM163B|642968	-3.62699	6.14604e-06		EPB41L4B|54566	-1.59211	0.00164051
FAM166A|401565	3.40148	0.0145898		EPHA5|2044	-3.03276	2.39374e-05
FAM176A|84141	4.38859	6.1702e-24		EPHA6|285220	-3.9976	1.5009e-05
FAM180B|399888	-5.075	2.85154e-13		EPHA7|2045	-3.43204	2.81492e-07
FAM181B|220382	-2.95796	0.00125363		EPHA8|2046	3.97619	0.0164084
FAM182A|284800	4.40701	9.23286e-05		EPHB1|2047	2.65476	0.000331153
FAM189A2|9413	-3.2356	8.67847e-07		EPHB3|2049	2.09659	0.000296412
FAM19A2|338811	-2.43498	1.77358e-05		EPHX2|2053	-1.73827	0.00481871
FAM19A4|151647	-3.75097	0.00669645		EPHX3|79852	2.27211	0.00600339
FAM23A|653567	-2.59738	0.000543344		EPHX4|253152	4.81317	1.74105e-41
FAM27B|100133121	6.91812	3.21518e-05		EPM2A|7957	-1.43353	0.0245411
FAM3B|54097	3.91325	3.40932e-06		EPR1|8475	1.5804	0.00607935
FAM40B|57464	1.86038	0.00672733		EPYC|1833	7.99291	6.05934e-17
FAM46A|55603	-1.62853	0.0222037		ERCC6L|54821	1.79484	0.000136014
FAM46B|115572	-2.93775	1.90251e-06		EREG|2069	3.04365	1.14262e-05
FAM46C|54855	-2.26311	4.86945e-05		ERP27|121506	3.03917	5.05649e-06
FAM53A|152877	1.82396	0.00859738		ERVFRDE1|405754	-2.42283	0.00160464
FAM55A|120400	-2.26478	0.0432186		ESM1|11082	6.09567	5.09669e-77
FAM55D|54827	-2.62706	0.0165967		ETFDH|2110	-2.04072	6.2347e-14
FAM58B|339521	4.24119	0.000504226		ETHE1|23474	-1.63935	0.00398354
FAM5C|339479	-4.29068	0.000114748		ETNK1|55500	-1.60314	0.00104779
FAM65B|9750	-2.05023	0.00923682		ETV4|2118	5.20422	2.54249e-90
FAM70A|55026	-2.39471	0.00073402		EVX1|2128	4.47848	8.13857e-10
FAM70B|348013	2.01694	0.0267776		EXO1|9156	1.69865	0.000109506
FAM72A|729533	2.82396	1.39882e-08		EYA1|2138	2.63128	0.0247043
FAM72D|728833	2.11459	9.10799e-06		EYA2|2139	-3.12674	2.68044e-05
FAM82A1|151393	-1.80806	0.000352279		F12|2161	1.7854	0.00577969
FAM89A|375061	1.55776	0.0139099		F13A1|2162	-2.40698	0.00199398
FAM92A1|137392	1.73699	0.0215623		F2|2147	4.97528	2.12921e-07
FANCB|2187	1.89475	0.000256331		F5|2153	3.39438	2.57855e-06
FAP|2191	3.01147	3.45614e-06		F7|2155	2.43682	0.040906
FAS|355	-1.79062	0.00451097		FABP1|2168	-3.14054	4.8753e-05
FBXL22|283807	-2.40814	7.72046e-07		FABP2|2169	-3.08424	3.61952e-05
FBXO2|26232	2.75442	0.00201645		FABP6|2172	3.76746	6.1225e-11
FBXO32|114907	-1.86761	0.00129513		FADS6|283985	-3.71829	0.000370711
FBXO41|150726	1.91162	0.00021173		FAM107A|11170	-3.29038	1.31251e-13
FBXW10|10517	3.14443	0.0132809		FAM129A|116496	-2.85544	2.238e-09
FCER1A|2205	-2.53924	0.00138471		FAM131C|348487	2.87797	3.42509e-05
FCER2|2208	-4.05782	2.67437e-05		FAM133B|257415	1.55093	0.0356818
FCN1|2219	-2.23435	0.0499606		FAM135B|51059	-5.16901	4.29317e-21
FCRL1|115350	-3.09738	0.00539062		FAM13C|220965	-1.91229	0.00906877
FCRL2|79368	-2.62936	0.00509262		FAM150A|389658	4.39298	7.71722e-15
FCRL3|115352	-2.84878	0.00104618		FAM150B|285016	-2.98792	4.99574e-07
FCRL4|83417	-4.13091	1.45187e-08		FAM151A|338094	-4.75755	6.3487e-19
FCRLA|84824	-3.66844	1.09234e-06		FAM156A|29057	1.56047	0.044049
FER1L4|80307	3.65227	8.48638e-10		FAM157A|728262	2.71398	4.02193e-05
FER1L6|654463	-3.42225	0.000270874		FAM157B|100132403	3.00565	0.00298285
FERMT1|55612	1.66476	0.0142291		FAM163A|148753	-2.19611	0.000451603
FERMT2|10979	-1.92603	0.0157351		FAM163B|642968	-2.52903	0.00992585
FEV|54738	-5.1785	1.96381e-07		FAM166A|401565	3.06412	0.0170416
FEZ1|9638	-1.76666	0.0237533		FAM176A|84141	3.8134	7.52752e-21
FEZF1|389549	7.57845	1.26861e-12		FAM180B|399888	-4.61424	3.67653e-13
FGB|2244	4.86774	1.35011e-05		FAM181B|220382	-2.27159	0.0363864
FGF10|2255	-2.34809	0.0250634		FAM19A2|338811	-1.74716	0.0343587
FGF18|8817	2.17555	0.00394642		FAM23A|653567	-3.92933	6.95591e-15
FGF19|9965	8.44352	6.38597e-18		FAM25A|643161	4.02818	0.0414523
FGF2|2247	-2.08597	0.00889386		FAM27B|100133121	7.0471	1.19397e-06
FGF20|26281	5.26854	0.000180796		FAM40B|57464	3.10758	1.36646e-17
FGF3|2248	4.69983	0.00372091		FAM46B|115572	-3.21382	3.40367e-10
FGFBP2|83888	-3.88301	7.41211e-12		FAM46C|54855	-1.92472	0.00149376
FGFR2|2263	-2.27783	0.00201531		FAM54A|113115	1.66718	0.000441783
FGFRL1|53834	2.41532	7.78007e-05		FAM55A|120400	-2.47197	0.00361739
FGG|2266	4.5815	0.0297192		FAM55D|54827	-3.30963	1.74011e-05
FGGY|55277	2.56119	0.000341314		FAM57A|79850	1.6227	0.000880887
FGL2|10875	-2.9751	2.66834e-09		FAM58B|339521	3.62072	0.00187686
FHL1|2273	-3.54205	1.79656e-12		FAM5C|339479	-3.70913	0.000491691
FIGF|2277	-5.04365	3.67726e-15		FAM64A|54478	1.58552	0.006031
FILIP1|27145	-2.83588	1.24564e-06		FAM70A|55026	-2.27789	0.000523912
FJX1|24147	2.94701	2.35396e-13		FAM70B|348013	1.87008	0.0392194
FKBP10|60681	1.91284	0.0110036		FAM71E2|284418	3.90103	0.00228191
FKBP6|8468	3.34084	0.0303469		FAM72A|729533	2.95123	6.21497e-12
FKBP9L|360132	3.44365	5.29288e-08		FAM72B|653820	1.67837	0.00218157
FLJ11235|54508	-1.80012	0.0443535		FAM72D|728833	2.15534	1.54829e-07
FLJ16779|100192386	2.84553	0.00422971		FAM82A1|151393	-2.12645	2.61554e-09
FLJ39739|388685	5.06994	1.13196e-09		FAM89A|375061	2.09865	2.76498e-10
FLJ41941|100192420	-2.91191	0.00264843		FAM92A1|137392	1.64299	0.0277467
FLJ45445|399844	4.24441	1.62626e-08		FANCA|2175	1.52884	0.00324894
FLNA|2316	-2.20535	0.00130847		FANCB|2187	1.99206	3.13715e-06
FLNC|2318	-3.47026	3.71761e-08		FANCI|55215	1.50292	0.00222148
FLT3|2322	-2.16398	0.0131162		FAP|2191	4.16456	9.06976e-18
FLVCR2|55640	-2.11738	8.77243e-05		FBLIM1|54751	-1.40131	0.00262537
FMN2|56776	-3.61422	0.000638674		FBXL22|283807	-2.57462	2.17282e-10
FMO5|2330	-1.74855	0.0388127		FBXO32|114907	-1.65163	0.010796
FNBP1|23048	-1.9726	6.07339e-05		FBXO41|150726	2.0514	6.4561e-07
FOLR1|2348	4.65894	7.19954e-08		FBXW10|10517	4.04836	8.52479e-06
FOLR2|2350	-2.79869	1.20758e-05		FCER1A|2205	-2.35637	0.00176357
FOSL1|8061	2.51156	0.000243581		FCN3|8547	1.74284	0.0384716
FOXD1|2297	2.9512	0.00422971		FCRL4|83417	-2.74731	0.00106192
FOXD3|27022	-3.76598	2.57177e-05		FCRLA|84824	-2.26056	0.0296846
FOXD4L5|653427	4.13261	0.00900316		FER1L4|80307	2.74592	1.33721e-05
FOXF2|2295	-2.2219	2.51743e-05		FERMT2|10979	-1.77335	0.0292075
FOXG1|2290	5.01824	0.0211482		FEV|54738	-2.79078	0.0394544
FOXP2|93986	-2.76555	0.00138471		FEZF1|389549	8.81325	5.5847e-22
FOXQ1|94234	6.79512	7.56286e-81		FGA|2243	5.18898	6.72641e-09
FOXS1|2307	1.79435	0.0128078		FGB|2244	6.51281	1.11818e-10
FRMD3|257019	-2.78866	5.69653e-06		FGF19|9965	5.27151	7.96739e-11
FRMD5|84978	2.0735	0.00595971		FGF20|26281	6.15761	1.10175e-07
FRMPD4|9758	-4.99281	1.2318e-06		FGF23|8074	4.10002	0.02491
FUCA1|2517	-1.71765	1.12242e-05		FGF3|2248	3.76638	0.0239474
FUNDC2P2|388965	3.18927	0.000124865		FGFBP2|83888	-2.4601	0.000318438
FUT1|2523	2.83939	1.11844e-15		FGFR2|2263	-2.27803	0.000396016
FUT5|2527	8.25757	1.79313e-13		FGFRL1|53834	2.32276	3.15088e-05
FXYD1|5348	-3.79488	2.06466e-08		FGL2|10875	-2.5834	1.26399e-07
FXYD4|53828	3.20604	0.0108593		FHL1|2273	-3.05092	2.70753e-10
FXYD5|53827	2.07259	6.45442e-07		FHL5|9457	-1.94973	0.0029637
FXYD6|53826	-2.68802	3.47949e-06		FIBCD1|84929	2.82538	0.00300394
FZD10|11211	3.55264	0.000377326		FIGF|2277	-4.30517	7.07142e-13
GABRD|2563	3.08753	1.1806e-10		FILIP1|27145	-2.66764	7.46484e-07
GABRE|2564	2.64539	7.30105e-07		FJX1|24147	2.80346	2.78282e-14
GABRG2|2566	-3.8868	0.00335466		FKBP10|60681	1.70909	0.0387381
GAD1|2571	4.83958	4.12266e-13		FKBP6|8468	3.86435	0.00126821
GALNT12|79695	-1.69468	0.00295477		FKBP9L|360132	3.16107	7.29883e-08
GALNT6|11226	1.88785	0.000216079		FLJ16779|100192386	2.37476	0.0292437
GALNTL1|57452	-2.91518	0.000155418		FLJ35024|401491	-2.18201	0.0134664
GALNTL2|117248	-2.04633	0.0392989		FLJ39739|388685	4.34806	2.2586e-08
GAP43|2596	-3.28444	7.25824e-05		FLJ40330|645784	-2.05178	0.0364671
GAPDHS|26330	2.07296	0.0395441		FLJ41941|100192420	-3.79448	4.15566e-08
GAS2|2620	2.5894	6.64726e-05		FLJ45445|399844	4.30529	7.04083e-11
GATA4|2626	4.96984	0.00172467		FLNA|2316	-2.34088	2.91308e-05
GATSL2|729438	5.01704	6.60768e-05		FLNC|2318	-3.61682	3.03558e-11
GBA3|57733	-4.46863	5.858e-10		FLVCR2|55640	-2.37849	1.344e-08
GBX2|2637	5.3228	3.62429e-07		FMN2|56776	-3.21522	0.00150011
GCET2|257144	-1.97065	0.000510605		FMO4|2329	-2.28002	5.09363e-11
GCG|2641	-3.90957	0.0195563		FMO5|2330	-2.31498	1.02092e-06
GCM1|8521	3.32851	0.009325		FNBP1|23048	-1.89265	3.54988e-05
GCNT2|2651	-3.68822	2.19115e-13		FOLR1|2348	4.60246	2.63045e-09
GCNT3|9245	-2.71211	6.59714e-05		FOLR2|2350	-2.11641	0.00538898
GCNT4|51301	-2.24182	0.00543748		FOSL1|8061	3.56314	5.67824e-14
GCSH|2653	4.47437	1.64544e-12		FOXA2|3170	2.18985	4.32687e-08
GDF15|9518	2.56822	1.28341e-06		FOXD1|2297	3.03514	0.000329899
GDNF|2668	-2.26255	0.0033725		FOXD2|2306	-1.7222	0.00801827
GDPD2|54857	-3.04303	6.56183e-05		FOXD3|27022	-3.03902	0.000859673
GDPD3|79153	-1.94625	0.017686		FOXD4|2298	1.91552	0.0157234
GDPD5|81544	3.11991	4.69298e-12		FOXD4L1|200350	2.17078	0.00236715
GEFT|115557	-2.53254	1.23538e-05		FOXD4L2|100036519	2.57299	0.00141664
GFI1B|8328	-2.70343	0.00366368		FOXD4L3|286380	4.28031	0.000472807
GFRA1|2674	-3.15656	1.16297e-06		FOXD4L5|653427	4.63606	0.000274089
GFRA2|2675	-3.84762	9.74833e-14		FOXD4L6|653404	2.20563	0.0266911
GFRA3|2676	-3.34499	2.5511e-05		FOXF2|2295	-2.4293	1.05089e-08
GGT6|124975	-1.89804	0.0274972		FOXP2|93986	-2.471	0.00364247
GGTA1|2681	-2.75452	1.46263e-06		FOXP3|50943	1.81506	0.0227622
GHR|2690	-2.42501	0.00149503		FOXQ1|94234	5.96484	2.51986e-74
GIF|2694	4.11812	2.2258e-05		FRMD1|79981	-2.17186	0.0109436
GIMAP1|170575	-1.8771	0.00481174		FRMD3|257019	-1.97023	0.0156677
GIMAP4|55303	-1.75174	0.022592		FRMD5|84978	2.20108	0.000264661
GIMAP5|55340	-1.99056	0.00105856		FRMPD4|9758	-4.45385	2.70434e-06
GIMAP6|474344	-1.87332	0.00498605		FUCA1|2517	-1.89158	2.05501e-10
GIMAP7|168537	-2.23651	1.96433e-05		FUNDC2P2|388965	2.43381	0.0099052
GIMAP8|155038	-1.83746	0.00657537		FUT1|2523	2.90951	7.52752e-21
GINS1|9837	1.824	0.000448297		FUT5|2527	6.29605	1.06356e-09
GJA3|2700	2.60741	0.0273186		FXYD1|5348	-3.71417	7.66796e-10
GJB4|127534	3.35257	2.18051e-07		FXYD2|486	2.38117	0.0279071
GJB5|2709	3.07723	0.00682229		FXYD4|53828	5.53853	4.2608e-09
GJC3|349149	2.54079	0.00328218		FXYD5|53827	2.11281	3.89234e-09
GLDN|342035	-3.64965	1.11583e-15		FXYD6|53826	-2.4169	1.5928e-05
GLI3|2737	-2.04201	0.0268382		G6PC|2538	-7.7571	7.82974e-14
GLIPR2|152007	-2.20563	1.16227e-06		GAB1|2549	-1.37232	0.0144391
GLP2R|9340	-4.33853	1.28239e-16		GABRB1|2560	2.6771	0.0163312
GLS2|27165	3.19137	7.84696e-14		GABRD|2563	3.25564	9.72923e-15
GLTP|51228	-1.68039	6.4633e-09		GABRE|2564	1.90108	0.00639333
GLTPD2|388323	3.58756	0.00273305		GABRP|2568	4.1318	3.7633e-08
GLYATL1|92292	3.17635	2.14782e-05		GAD1|2571	7.25938	4.19033e-35
GNA11|2767	-1.55678	0.0151972		GALNT6|11226	1.66121	0.00340966
GNAI1|2770	-1.69496	0.0365243		GALNTL1|57452	-2.80079	6.09433e-05
GNAL|2774	-1.84151	0.0358092		GALNTL2|117248	-2.29934	0.00129439
GNAO1|2775	-3.6957	6.27274e-10		GAP43|2596	-3.13034	3.04622e-05
GNB1L|54584	1.59086	0.0201915		GAPDHS|26330	2.36847	0.00373566
GNG2|54331	-2.09786	2.57013e-05		GAS2|2620	2.2222	0.00102473
GNG3|2785	-3.16824	2.45762e-12		GAS5|60674	1.51327	0.0450843
GNG4|2786	3.23746	5.85105e-05		GATA4|2626	4.54549	0.00152114
GNG7|2788	-2.87532	6.4633e-09		GATSL2|729438	4.36608	0.000188033
GNGT1|2792	5.38217	7.63271e-08		GBA3|57733	-5.12289	2.75453e-17
GOLGA6L1|283767	5.55541	1.30133e-05		GBX2|2637	5.65335	3.53099e-10
GOLGA6L5|374650	2.54813	0.00563118		GCG|2641	-3.79978	0.00999739
GOLGA6L6|727832	6.05658	4.43734e-08		GCNT2|2651	-3.97272	2.85598e-20
GOLGA7B|401647	2.47252	6.30359e-05		GCNT4|51301	-2.44465	0.000106914
GOLGA8B|440270	2.33821	0.00256107		GCOM1|145781	-1.62932	0.0118992
GOLGA8DP|100132979	4.1657	0.00406078		GCSH|2653	3.4814	2.88351e-08
GOLGA8E|390535	4.14895	0.0394805		GDF15|9518	3.5905	3.24387e-21
GOLGA8G|283768	5.3592	1.93179e-05		GDNF|2668	-1.99333	0.0165223
GOLT1A|127845	1.88874	0.00227009		GDPD2|54857	-3.55047	4.95642e-09
GPA33|10223	-1.84695	0.0142457		GDPD3|79153	-2.44041	3.75388e-06
GPER|2852	-2.35486	0.00134475		GDPD5|81544	2.31542	3.99777e-06
GPIHBP1|338328	-2.42911	0.0111655		GEFT|115557	-2.3013	3.9292e-05
GPM6A|2823	-4.72521	1.58472e-05		GFI1B|8328	-2.56913	0.00255218
GPM6B|2824	-2.66664	3.21732e-06		GFRA1|2674	-3.23369	9.09807e-09
GPR109B|8843	2.53276	0.0343047		GFRA2|2675	-3.85112	3.75638e-17
GPR143|4935	2.87536	0.000266691		GFRA3|2676	-2.60783	0.00239595
GPR15|2838	-3.54854	5.74336e-05		GGT6|124975	-1.81769	0.0242173
GPR18|2841	-2.46068	1.27763e-05		GGTA1|2681	-2.1776	0.000607623
GPR3|2827	2.06913	0.00192326		GHR|2690	-2.11981	0.00760709
GPR44|11251	-2.31774	0.000511079		GIF|2694	4.13371	1.24825e-06
GPR81|27198	4.08076	5.63467e-07		GINS1|9837	1.72697	0.000582452
GPR88|54112	-2.54492	0.0078601		GJA3|2700	3.4883	7.00405e-06
GPR89B|51463	3.83051	2.03854e-07		GJB3|2707	1.98009	0.00145139
GPR89C|728932	3.21982	3.38609e-06		GJB4|127534	5.00513	3.2512e-24
GPRASP1|9737	-2.07583	0.00139242		GJB5|2709	5.65836	1.08888e-14
GPRIN2|9721	-1.70438	0.042914		GJC3|349149	2.17507	0.0301084
GPSM2|29899	1.59368	0.00871997		GLIPR2|152007	-1.82185	0.000411208
GPT|2875	-2.92864	2.17759e-05		GLOD5|392465	-1.75587	0.0148007
GPT2|84706	1.81988	9.8851e-05		GLP2R|9340	-4.7951	1.45368e-26
GPX3|2878	-2.43151	0.000303595		GLRA4|441509	-2.80014	0.000544975
GRAMD1A|57655	1.43451	0.0390318		GLS2|27165	3.78102	6.72172e-27
GRAMD3|65983	-1.54204	0.00281188		GLTP|51228	-1.5748	4.71598e-08
GRB7|2886	1.70468	0.00213387		GLTPD2|388323	2.61653	0.0499682
GREM2|64388	-4.12605	7.3221e-10		GLYATL1|92292	3.54109	1.32599e-08
GRHL1|29841	1.84785	0.0108024		GNA11|2767	-1.94167	1.10175e-07
GRHL3|57822	4.74783	1.04978e-19		GNAO1|2775	-3.31997	2.79786e-09
GRIA1|2890	-2.58593	0.0104583		GNG2|54331	-1.95175	4.95571e-05
GRIA3|2892	-2.37078	0.0121265		GNG3|2785	-2.99629	3.91387e-13
GRIA4|2893	-2.41581	0.00646618		GNG7|2788	-2.54072	1.18721e-07
GRIK1|2897	-4.34483	1.09906e-16		GNGT1|2792	3.54869	0.000416036
GRIK3|2899	-3.72937	3.13306e-11		GOLGA6L5|374650	2.65219	0.000563072
GRIK5|2901	-3.31167	7.25019e-07		GOLGA6L6|727832	3.71523	0.00291421
GRIN2A|2903	-2.78967	0.00819564		GOLGA6L9|440295	1.75957	0.0246929
GRIN2B|2904	2.8343	8.43885e-07		GOLGA7B|401647	2.64219	2.58948e-07
GRIN2D|2906	5.53244	5.2093e-58		GOLGA8B|440270	2.05448	0.011078
GRIN3A|116443	-2.15409	0.000122275		GPA33|10223	-1.87524	0.0030281
GRM8|2918	2.67601	0.0023141		GPD1L|23171	-1.71402	6.19583e-08
GRPR|2925	3.38491	8.67747e-05		GPER|2852	-2.21322	0.00138548
GSDMA|284110	2.29912	0.00477402		GPM6A|2823	-4.07705	8.53176e-05
GSDMC|56169	2.82734	0.00208265		GPM6B|2824	-2.9214	5.84329e-10
GSG1L|146395	-3.69075	2.89343e-05		GPR109B|8843	2.53675	0.012583
GSN|2934	-2.01428	0.000182838		GPR112|139378	-4.46552	0.00895979
GSTM5|2949	-3.23159	2.01457e-11		GPR15|2838	-3.73314	6.59866e-07
GTF2IRD1|9569	2.3736	1.63056e-19		GPR172B|55065	-3.19537	6.88834e-08
GTF3A|2971	1.84262	0.00085935		GPR19|2842	1.63675	0.0183284
GUCA2A|2980	-5.07471	2.87965e-14		GPR3|2827	2.95009	3.55795e-12
GUCA2B|2981	-6.0344	4.35106e-11		GPR37L1|9283	-1.85799	0.0012922
GUCY1B2|2974	3.22372	7.65155e-06		GPR44|11251	-2.94059	6.49708e-10
GVIN1|387751	-2.05557	0.00452809		GPR81|27198	2.60455	0.00882995
GYLTL1B|120071	4.40782	3.82623e-25		GPR82|27197	-1.87886	0.0100677
GYPC|2995	-1.94613	0.00363627		GPR88|54112	-2.80544	0.000179194
GZMA|3001	-2.10304	0.0141358		GPR89B|51463	2.62096	0.00215044
GZMB|3002	2.06681	0.0431666		GPR89C|728932	2.06152	0.0373574
GZMM|3004	-2.12726	0.00889386		GPRASP1|9737	-1.86629	0.00546164
H19|283120	3.34039	0.000143548		GPRC6A|222545	3.43788	0.0287547
HABP2|3026	5.68955	7.97446e-07		GPT|2875	-3.15132	4.50103e-08
HAGHL|84264	3.67854	7.98999e-13		GPT2|84706	1.44613	0.0446238
HAND1|9421	-4.16208	0.00326546		GPX3|2878	-2.23017	0.000608907
HAND2|9464	-3.91506	9.11343e-08		GRAMD1A|57655	1.54316	0.00118405
HAPLN1|1404	-2.64232	1.82311e-06		GRAMD1C|54762	-1.69641	0.0170454
HBA2|3040	-2.22783	0.0396199		GRAMD3|65983	-1.74859	4.91822e-07
HBB|3043	-3.36526	2.4738e-06		GREM2|64388	-3.56265	1.99259e-08
HBE1|3046	5.37842	0.00889486		GRHL1|29841	3.13511	4.41753e-17
HCFC2|29915	-1.48506	0.0247059		GRHL3|57822	5.14714	6.0506e-29
HCG4|54435	-3.06151	3.31078e-05		GRIA3|2892	-2.40405	0.00276249
HCN4|10021	-2.79791	0.000186077		GRIA4|2893	-3.20231	1.00316e-07
HCRT|3060	4.30353	0.000188932		GRIK1|2897	-3.07478	2.45791e-08
HECW1|23072	2.27751	0.00876781		GRIK3|2899	-3.62953	5.35503e-13
HEPACAM|220296	-3.18921	0.0429381		GRIK5|2901	-2.9128	5.38881e-06
HEPACAM2|253012	-3.35002	0.000301622		GRIN2A|2903	-2.85773	0.00133411
HEPHL1|341208	3.84017	0.000104788		GRIN2B|2904	3.21318	4.68906e-11
HES6|55502	1.78206	0.0153861		GRIN2D|2906	4.70948	2.39459e-49
HESRG|790952	6.45144	5.52257e-07		GRIN3A|116443	-2.0462	9.17181e-05
HHLA1|10086	7.16856	1.15767e-06		GRM2|2912	2.17032	0.00660953
HHLA2|11148	-2.7743	1.73409e-06		GRP|2922	2.42597	0.0104076
HIATL2|84278	2.22283	0.000114748		GSC|145258	2.54734	0.0188019
HIF3A|64344	-2.31652	0.0144323		GSDMA|284110	2.87124	6.30949e-07
HIGD1A|25994	-1.79161	4.29416e-05		GSDMC|56169	4.15778	8.35562e-10
HIST1H1B|3009	3.02237	0.000489313		GSG1L|146395	-3.43058	1.85445e-05
HIST1H1C|3006	-2.18243	0.000275743		GSN|2934	-1.74776	0.0034233
HIST1H2AB|8335	3.22357	0.0254173		GSTA1|2938	-5.36678	3.37461e-14
HIST1H2AH|85235	3.05726	0.00596827		GSTM5|2949	-2.86365	4.53001e-10
HIST1H2BO|8348	3.75534	3.89401e-05		GTF2IRD1|9569	1.93427	1.63599e-11
HIST1H4B|8366	3.85268	0.00130516		GTF3A|2971	1.8339	0.000169724
HIST1H4K|8362	6.94094	2.64534e-07		GTSE1|51512	1.41832	0.0148712
HIST2H2AC|8338	2.86634	0.000998967		GUCA2A|2980	-5.52674	7.96303e-22
HIST2H3C|126961	3.50927	5.02442e-05		GUCA2B|2981	-6.36591	1.51299e-15
HIST2H3D|653604	2.43868	0.0470387		GUCY1B2|2974	2.20112	0.0149121
HIST3H2A|92815	2.18814	0.0024028		GYLTL1B|120071	4.98913	2.72172e-42
HJURP|55355	1.56479	0.00209438		H19|283120	3.32692	1.66017e-05
HLA-L|3139	3.07858	0.00374502		HABP2|3026	7.30106	2.43399e-13
HLF|3131	-2.67941	2.64534e-07		HAGHL|84264	4.09141	5.20189e-21
HM13|81502	1.40025	0.0305189		HAMP|57817	3.12273	0.000201959
HMGCLL1|54511	-2.8162	5.69614e-07		HAND1|9421	-3.77338	0.00425656
HMP19|51617	-4.15016	4.34397e-07		HAND2|9464	-3.93143	1.06082e-09
HOMER1|9456	2.00551	0.000130787		HAPLN1|1404	-2.36272	1.17852e-05
HOTAIR|100124700	5.21319	0.000377326		HAPLN3|145864	2.08804	0.000452339
HOXB13|10481	-2.37984	0.000818474		HBB|3043	-2.28278	0.0112906
HOXB8|3218	3.06895	3.75815e-07		HBE1|3046	5.14557	0.00491627
HOXC11|3227	7.31231	5.97799e-09		HCN1|348980	2.61156	0.00768871
HOXD1|3231	-2.71276	2.69962e-05		HCRT|3060	2.95584	0.0313774
HPCA|3208	-2.22495	0.00489147		HDAC9|9734	-1.81233	0.0459604
HPGD|3248	-2.67809	2.79171e-05		HELLS|3070	1.66578	0.000936449
HPGDS|27306	-3.0942	5.72505e-08		HEPHL1|341208	4.34595	3.72586e-07
HPSE2|60495	-3.1809	1.91408e-05		HES4|57801	1.9083	0.0145974
HRASLS2|54979	-3.75035	6.33383e-09		HES6|55502	2.02944	7.36795e-05
HRASLS5|117245	-2.60841	0.0205667		HES7|84667	3.90378	0.000261572
HRCT1|646962	-2.4307	0.000312645		HESRG|790952	6.36796	2.15777e-08
HRNBP3|146713	-5.04785	4.19002e-12		HHIP|64399	-2.33769	0.000970034
HS3ST6|64711	-5.47177	4.78295e-08		HHLA1|10086	6.02545	1.19858e-05
HS6ST2|90161	3.43497	1.83296e-06		HHLA2|11148	-2.9263	2.66146e-09
HS6ST3|266722	-2.93997	0.0116011		HIATL2|84278	1.87789	0.0035911
HSD11B2|3291	-2.11178	0.00011322		HIF3A|64344	-2.62095	0.000227382
HSD17B2|3294	-3.44694	3.35019e-08		HIGD1A|25994	-1.59538	0.000938276
HSD17B7P2|158160	1.72182	0.0201889		HIST1H2BO|8348	3.54699	2.72325e-05
HSD3B2|3284	-4.98547	1.89138e-07		HIST1H3J|8356	2.97412	0.0036246
HSF4|3299	2.05338	0.00251858		HIST1H4K|8362	5.71359	3.3068e-06
HSFX1|51402	7.26921	3.14212e-05		HIST2H2AC|8338	2.75592	0.000480902
HSP90AB2P|391634	2.79947	6.23318e-06		HIST2H3C|126961	2.58197	0.00877747
HSP90B3P|343477	1.94786	0.0231727		HIST2H3D|653604	2.42966	0.0343756
HSPA1B|3304	1.99279	0.0221814		HIST3H2A|92815	2.31775	8.15743e-05
HSPB6|126393	-3.47113	2.8198e-06		HJURP|55355	1.77029	3.71389e-07
HSPB7|27129	-2.6424	0.00460535		HLA-L|3139	3.02906	0.00123127
HSPB8|26353	-3.79907	1.16121e-10		HLF|3131	-2.77208	5.42733e-10
HSPH1|10808	1.64762	0.0194305		HMGCLL1|54511	-3.13304	1.26941e-11
HTR1D|3352	4.56045	2.97658e-19		HMGCS2|3158	-2.86789	0.000294052
HTR3A|3359	-3.60267	3.02076e-05		HMOX1|3162	-1.95574	1.37157e-05
HTR3E|285242	-3.02763	0.0356272		HMP19|51617	-3.90279	1.54294e-07
HTR4|3360	-2.51549	0.0263148		HOMER1|9456	2.35028	1.34337e-09
HTR7|3363	-2.60958	4.66423e-05		HOXB13|10481	3.37896	2.45126e-12
HULC|728655	7.60533	1.24653e-07		HOXB8|3218	2.67852	4.91674e-06
HVCN1|84329	-1.62743	0.0427492		HOXC11|3227	3.30884	0.0218205
IBSP|3381	6.32137	6.40021e-11		HOXC13|3229	4.20494	0.0298262
IER5L|389792	2.02337	0.000139656		HOXD13|3239	5.73956	1.79957e-16
IFITM1|8519	2.33774	8.02259e-06		HPGD|3248	-2.88514	5.25951e-08
IGF2|3481	4.12526	9.69279e-05		HPGDS|27306	-3.54207	2.71976e-14
IGF2AS|51214	3.46299	0.00785609		HPN|3249	4.10798	3.51336e-06
IGF2BP1|10642	5.26259	2.88131e-07		HPSE2|60495	-3.2651	3.42613e-07
IGF2BP3|10643	3.3553	0.000200805		HRASLS2|54979	-3.41403	1.1661e-08
IGFBP1|3484	3.47692	0.00722669		HRCT1|646962	-2.69112	6.02923e-07
IGFBP6|3489	-2.17634	0.00464239		HRNBP3|146713	-5.11921	1.51299e-15
IGFL1|374918	6.69107	6.78405e-08		HS3ST6|64711	-3.3535	0.00394172
IGFL2|147920	3.53207	0.000365881		HS6ST2|90161	3.64572	2.98029e-09
IGFL4|444882	5.15545	2.05357e-07		HSD11B2|3291	-2.72956	5.77857e-13
IGJ|3512	-3.64099	4.6684e-06		HSD17B11|51170	-1.47367	0.0088898
IGSF10|285313	-2.79279	9.0239e-05		HSD17B2|3294	-3.26635	8.59401e-09
IGSF11|152404	-3.94373	8.08259e-07		HSD17B7P2|158160	1.98475	7.43513e-05
IGSF9|57549	-1.88185	0.00144497		HSD3B2|3284	-5.68124	1.45917e-12
IKZF1|10320	-2.06149	0.00313081		HSF4|3299	2.14844	0.000121792
IKZF3|22806	-1.97994	0.0395473		HSFX1|51402	6.05636	0.000237276
IL11|3589	4.40565	1.60428e-11		HSP90AB2P|391634	2.60437	6.87815e-06
IL16|3603	-2.0368	0.000123645		HSP90B3P|343477	1.93718	0.00939444
IL1A|3552	2.50369	0.00673637		HSPB3|8988	-4.20504	3.79173e-06
IL1F5|26525	3.41938	0.0229634		HSPB6|126393	-3.78735	1.1654e-09
IL1R2|7850	-2.81113	5.7013e-05		HSPB7|27129	-2.71696	0.000565352
IL20RA|53832	1.50805	0.0499883		HSPB8|26353	-3.52821	6.83412e-11
IL23A|51561	3.08849	5.60422e-08		HTR1D|3352	4.20719	7.95865e-20
IL24|11009	3.72567	5.85736e-05		HTR3E|285242	-3.65719	0.00043372
IL6R|3570	-2.74264	5.81906e-11		HTR4|3360	-3.67976	1.94497e-07
IL6ST|3572	-1.66187	0.031166		HTR7|3363	-2.35704	0.000147226
IL8|3576	3.35699	1.11475e-05		HTRA4|203100	2.80626	0.000103052
IMPDH1|3614	1.52321	0.0128588		HULC|728655	9.83362	3.33082e-14
INA|9118	-2.72044	0.0191631		IBSP|3381	6.90719	8.52626e-17
INHBA|3624	5.19826	4.59124e-27		IER5L|389792	1.68869	0.00802677
INS-IGF2|723961	4.01687	0.0159337		IFITM1|8519	1.6813	0.030435
INSL5|10022	-6.52647	4.39271e-09		IFITM3|10410	1.58114	0.0462253
INSM1|3642	-2.7253	0.0183752		IFITM5|387733	3.49274	0.0119765
IQGAP2|10788	-1.82919	0.0119258		IFNE|338376	3.76354	0.00470772
IQGAP3|128239	1.83389	8.56229e-05		IGF2|3481	4.11663	9.33325e-06
IRAK2|3656	1.78185	0.00808089		IGF2BP1|10642	3.92909	0.000147226
IRF4|3662	-2.42293	0.00151071		IGF2BP3|10643	4.21021	2.11078e-09
IRX3|79191	2.77822	0.00929456		IGFALS|3483	2.92986	0.00633981
IRX5|10265	4.06828	2.59933e-09		IGFBP1|3484	4.04627	0.000123845
ISM2|145501	4.68793	1.64039e-07		IGFL1|374918	6.83951	2.9319e-10
ISX|91464	-2.22424	0.00710485		IGFL2|147920	4.91443	3.54033e-11
ITGA11|22801	2.07148	0.0165967		IGFL3|388555	4.02118	0.00283283
ITGA7|3679	-2.26116	0.000515947		IGFL4|444882	5.69053	1.51228e-11
ITGA8|8516	-2.20746	0.00329966		IGJ|3512	-3.90652	6.94701e-09
ITGB1BP2|26548	-1.90435	0.0235537		IGSF10|285313	-3.08105	1.19349e-07
ITGBL1|9358	2.5125	0.00489147		IGSF11|152404	-2.89402	0.000785713
ITIH5|80760	-2.10799	0.00168583		IGSF3|3321	-1.5271	0.00264791
ITLN2|142683	3.94301	0.00153797		IGSF9|57549	-1.942	7.81637e-05
ITM2A|9452	-2.68299	6.6863e-07		IL11|3589	5.01795	4.30546e-19
ITM2C|81618	-2.37894	6.9723e-07		IL17C|27189	4.14926	7.46484e-07
ITPR1|3708	-1.76831	0.0152348		IL1A|3552	3.74911	5.13905e-10
JAG2|3714	1.93617	0.00213387		IL1F5|26525	3.02302	0.0296616
JAM2|58494	-2.64716	1.94205e-05		IL1F7|27178	2.64994	0.0299955
JAM3|83700	-1.65519	0.0287817		IL1RN|3557	2.32127	0.000512206
JAZF1|221895	-1.91464	0.000743144		IL23A|51561	3.50281	1.5668e-13
JPH2|57158	-3.22097	1.01972e-06		IL24|11009	4.33545	1.32599e-08
JPH3|57338	-2.49453	0.00620174		IL6R|3570	-3.15152	1.76655e-20
JPH4|84502	-2.74735	4.00951e-05		IL8|3576	3.39314	3.66766e-07
JUB|84962	2.77522	1.95485e-23		IMPDH1|3614	1.55424	0.00192177
KAL1|3730	2.93028	9.65449e-07		INHBA|3624	5.41441	2.77358e-36
KANK2|25959	-2.03653	2.18918e-05		INHBB|3625	2.18307	0.0099052
KAT2A|2648	1.58494	2.21323e-05		INHBE|83729	2.17976	0.00127019
KAT2B|8850	-1.94601	9.06416e-05		INPP5J|27124	-1.66977	0.00812713
KCNA1|3736	-4.81362	1.339e-06		INS-IGF2|723961	4.0749	0.00521488
KCNA3|3738	-2.54038	0.000549404		INSL5|10022	-4.37918	0.000160776
KCNA5|3741	-2.43543	3.31051e-05		IQGAP2|10788	-1.63013	0.0481349
KCNAB1|7881	-2.0219	0.000694983		IQGAP3|128239	1.85979	3.433e-06
KCNB1|3745	-4.5502	1.91566e-06		IRF4|3662	-2.77962	2.15382e-06
KCNC1|3746	-2.33257	0.00555147		IRX3|79191	3.93318	7.23294e-08
KCNE2|9992	-1.99473	0.0172041		IRX5|10265	5.37537	3.24692e-18
KCNH4|23415	2.5078	0.00242116		ISM2|145501	2.83677	0.00956554
KCNH8|131096	2.45274	0.000110194		ISX|91464	-2.78459	1.03564e-06
KCNIP1|30820	-2.6312	0.00560172		ITGA7|3679	-2.14273	0.000431607
KCNIP4|80333	-3.0453	1.56343e-23		ITGA8|8516	-2.76509	1.22048e-07
KCNJ14|3770	1.78877	0.00251213		ITGB1BP2|26548	-1.74868	0.0440948
KCNK3|3777	-2.94766	0.00131841		ITGB3|3690	-1.79281	0.0161485
KCNK9|51305	3.28065	0.00024745		ITGBL1|9358	2.77398	8.53122e-05
KCNMA1|3778	-3.49552	5.5577e-08		ITIH2|3698	3.18917	0.0498904
KCNMB1|3779	-3.33997	1.67656e-07		ITIH5|80760	-1.93835	0.00354442
KCNMB2|10242	-2.67545	0.00019709		ITM2C|81618	-2.23421	6.32777e-07
KCNN3|3782	-1.92804	0.0315403		JAG2|3714	1.84952	0.0018304
KCNQ5|56479	-2.61139	0.00503091		JAM2|58494	-2.33506	0.000145518
KCNS2|3788	-3.02587	0.00059154		JPH1|56704	1.94807	2.30283e-07
KCNT1|57582	3.28141	0.0102542		JPH2|57158	-3.15057	8.3613e-08
KCNT2|343450	-2.09912	0.0201915		JPH4|84502	-2.4129	0.000261269
KCP|375616	2.07402	0.0118119		JUB|84962	3.1075	8.65484e-41
KCTD12|115207	-1.992	0.00796972		KAAG1|353219	2.84232	0.0188437
KCTD16|57528	2.72102	0.0206233		KAL1|3730	3.32056	1.08905e-11
KCTD4|386618	-3.0385	0.000219856		KANK2|25959	-1.81892	0.000254539
KCTD8|386617	-3.04831	0.0461032		KAT2A|2648	1.37695	0.00475541
KGFLP1|387628	4.78279	5.84549e-05		KAT2B|8850	-1.67518	0.00313376
KHDRBS2|202559	-4.20309	5.39813e-07		KCNA1|3736	-3.24709	0.00348214
KIAA0125|9834	-2.6166	0.00703575		KCNA3|3738	-2.41488	0.000356733
KIAA0406|9675	1.36987	0.0312131		KCNA5|3741	-2.77473	1.8835e-09
KIAA0408|9729	-5.11721	0.00194233		KCNAB1|7881	-2.17878	4.1857e-06
KIAA0495|57212	-1.87411	0.00889386		KCNB1|3745	-3.81819	3.13218e-05
KIAA0513|9764	-2.01167	0.000128992		KCNC1|3746	-1.98518	0.0347446
KIAA0748|9840	-2.17944	0.00350623		KCNE2|9992	-2.69579	7.6206e-08
KIAA1045|23349	-2.64808	0.00122543		KCNG1|3755	-2.61532	0.000682713
KIAA1199|57214	5.36772	9.79949e-50		KCNG3|170850	-2.46946	0.00185759
KIAA1211|57482	-2.35126	1.25132e-06		KCNH4|23415	2.1479	0.0171933
KIAA1239|57495	-2.90935	0.000551824		KCNH8|131096	2.77885	3.51487e-08
KIAA1257|57501	3.68766	6.0433e-21		KCNIP4|80333	-2.19709	2.76498e-10
KIAA1274|27143	1.83471	0.00562852		KCNJ11|3767	1.63025	0.0469203
KIAA1370|56204	-1.46075	0.0353211		KCNJ14|3770	1.70067	0.00282911
KIAA1462|57608	-1.91712	0.0259411		KCNJ15|3772	2.28917	0.00689991
KIAA1549|57670	2.37356	3.02616e-13		KCNJ16|3773	-2.46234	0.0431485
KIAA1644|85352	-3.43251	7.25707e-09		KCNK10|54207	-2.06049	0.010377
KIAA1683|80726	-2.18866	0.000775685		KCNK3|3777	-2.93894	0.000252504
KIAA1751|85452	5.00105	3.66837e-08		KCNK9|51305	2.91984	0.000666644
KIAA1875|340390	3.2268	9.412e-07		KCNMA1|3778	-2.91948	4.36853e-06
KIAA2022|340533	-3.91692	2.14106e-07		KCNMB1|3779	-3.27501	8.36668e-09
KIF14|9928	1.71373	0.00398794		KCNN3|3782	-1.82387	0.0340571
KIF18B|146909	1.76546	0.000123732		KCNQ5|56479	-2.46473	0.00417768
KIF1A|547	-2.65178	0.0273106		KCNS2|3788	-2.62748	0.00242027
KIF20A|10112	1.44867	0.0264829		KCTD14|65987	1.71853	4.55656e-05
KIF25|3834	2.58242	0.0483339		KCTD4|386618	-4.26358	1.00968e-12
KIF26B|55083	3.50333	1.67091e-09		KDELR3|11015	1.55116	0.0326091
KIF4B|285643	3.13343	1.51687e-08		KGFLP1|387628	4.82583	7.00485e-06
KIF5A|3798	-2.83448	0.00124845		KHDRBS2|202559	-4.06797	5.67317e-08
KIF5C|3800	-2.8125	6.42972e-07		KIAA0408|9729	-4.43174	0.00484093
KIR2DL4|3805	-2.45127	0.016646		KIAA0513|9764	-2.12216	8.45326e-07
KIRREL3|84623	-2.59628	0.00220903		KIAA0895|23366	1.71973	0.00303126
KISS1|3814	4.23718	1.67636e-09		KIAA1045|23349	-2.18688	0.0151094
KISS1R|84634	2.91405	0.0177559		KIAA1161|57462	-1.68985	1.96899e-05
KLB|152831	-2.5019	6.60967e-06		KIAA1199|57214	5.62288	6.85366e-69
KLC3|147700	3.42812	5.63467e-07		KIAA1211|57482	-1.97735	0.000154715
KLF4|9314	-2.79372	1.59109e-11		KIAA1239|57495	-2.52627	0.00277193
KLF9|687	-2.06509	0.000177221		KIAA1257|57501	3.79673	1.33913e-27
KLHL31|401265	2.0135	0.00363075		KIAA1274|27143	2.11374	6.20994e-06
KLHL35|283212	3.94233	9.75142e-13		KIAA1524|57650	1.61094	0.00212942
KLHL6|89857	-1.95626	0.016946		KIAA1549|57670	2.24168	1.5668e-13
KLK10|5655	4.59022	1.1654e-11		KIAA1644|85352	-3.12272	1.69017e-08
KLK11|11012	2.59602	0.0168925		KIAA1683|80726	-2.10108	0.000458826
KLK15|55554	-2.6942	0.000858		KIAA1737|85457	-1.44352	4.12556e-05
KLK5|25818	3.98149	0.0432054		KIAA1875|340390	2.55831	0.000207406
KLK6|5653	9.02778	4.76225e-34		KIAA2022|340533	-3.51057	5.91942e-07
KLK7|5650	8.54956	8.48481e-18		KIF14|9928	2.00656	6.32777e-07
KLK8|11202	9.15354	4.64359e-20		KIF18A|81930	1.50194	0.00959665
KLRB1|3820	-2.28891	0.000826092		KIF18B|146909	1.78327	7.00601e-06
KLRF1|51348	-2.35769	0.00161847		KIF1A|547	-4.1764	1.31922e-08
KLRG2|346689	4.11488	0.000736969		KIF20A|10112	1.52202	0.00159724
KLRK1|22914	-1.94359	0.0353211		KIF23|9493	1.43737	0.014658
KRT1|3848	-3.12124	0.0021602		KIF26B|55083	3.18653	3.58611e-09
KRT16|3868	3.50002	0.00111065		KIF2C|11004	1.42888	0.010999
KRT17|3872	5.57434	4.17543e-17		KIF4B|285643	2.55552	5.50454e-06
KRT20|54474	-2.66963	4.81627e-05		KIF5A|3798	-3.53521	7.28032e-08
KRT23|25984	7.87039	2.25933e-36		KIF5C|3800	-1.93274	0.011735
KRT24|192666	-7.91876	1.362e-05		KIRREL3|84623	-2.17644	0.0187679
KRT31|3881	4.77473	0.00993233		KISS1|3814	3.14217	3.6371e-06
KRT40|125115	3.1061	0.0363916		KISS1R|84634	2.92457	0.00287538
KRT6A|3853	4.09952	3.39194e-05		KIT|3815	-1.91985	0.0271775
KRT6B|3854	4.52766	3.14182e-08		KLB|152831	-2.2501	3.4355e-05
KRT6C|286887	5.90695	1.93756e-10		KLC3|147700	3.72647	5.96243e-11
KRT7|3855	2.30158	0.0162932		KLF4|9314	-2.31718	5.33286e-08
KRT75|9119	8.06606	2.18993e-15		KLF9|687	-1.8041	0.00247454
KRT80|144501	6.85741	3.6264e-90		KLHL17|339451	1.95961	0.000127804
KRT83|3889	4.31605	6.77892e-05		KLHL34|257240	-2.79238	0.00542424
KRT9|3857	-3.0566	0.009728		KLHL35|283212	4.78589	1.70903e-25
KRTAP13-2|337959	-5.93598	1.69122e-06		KLK10|5655	5.8115	1.33583e-25
KRTAP3-1|83896	3.63856	0.0396199		KLK11|11012	3.86494	2.19484e-08
KRTAP5-1|387264	2.33416	0.000259173		KLK12|43849	3.61898	1.22777e-05
KY|339855	-3.28693	3.93525e-08		KLK6|5653	10.8067	6.28134e-54
LAIR2|3904	3.30604	0.00012011		KLK7|5650	9.07382	3.33309e-26
LAMA1|284217	-2.6305	5.72537e-05		KLK8|11202	9.06845	1.6791e-24
LASS1|10715	-2.30982	0.0263217		KLK9|284366	4.04651	0.00561576
LBP|3929	2.76835	0.0320513		KLRB1|3820	-1.91278	0.0142055
LBX2|85474	1.77783	0.0445479		KLRF1|51348	-2.1117	0.00478479
LCN10|414332	-2.4573	0.0135225		KLRG2|346689	5.4052	7.87163e-07
LCN12|286256	2.17209	0.0133873		KNG1|3827	-2.64709	0.00969642
LCN6|158062	-3.56809	0.000357312		KREMEN2|79412	2.49294	5.72811e-05
LDB3|11155	-4.26592	7.73871e-11		KRT1|3848	-2.59491	0.0152195
LDHD|197257	-3.04835	8.90331e-09		KRT13|3860	2.92291	0.0159657
LDLRAD3|143458	2.04456	0.000100091		KRT15|3866	2.02166	0.0013925
LEAP2|116842	-1.83947	0.0195014		KRT16|3868	6.34723	1.51299e-15
LEFTY2|7044	3.83202	0.000584862		KRT17|3872	4.3079	1.39303e-11
LEMD1|93273	8.32297	8.94946e-23		KRT20|54474	-2.87651	1.21902e-07
LEP|3952	-3.13645	0.0485924		KRT23|25984	6.81147	4.57559e-32
LGALS2|3957	-3.12076	5.63521e-05		KRT24|192666	-5.05174	0.0101341
LGALS4|3960	-1.81287	0.00182091		KRT4|3851	3.17235	0.029994
LGALS7|3963	4.15644	4.76066e-05		KRT5|3852	4.51911	5.5638e-08
LGALS7B|653499	5.23828	2.5744e-06		KRT6A|3853	6.10272	1.35955e-15
LGALS9C|654346	-1.92335	0.0364746		KRT6B|3854	6.7609	1.47074e-25
LGI1|9211	-5.75116	9.22976e-11		KRT6C|286887	6.17557	1.76221e-14
LGR5|8549	2.97016	2.56996e-06		KRT7|3855	3.80549	7.25026e-12
LIFR|3977	-3.66381	5.20723e-14		KRT75|9119	7.52928	1.76564e-16
LILRB5|10990	-2.80465	1.13142e-05		KRT80|144501	6.95201	1.0693e-113
LIMA1|51474	-1.60284	0.0127374		KRT83|3889	5.64541	5.97417e-10
LIMS2|55679	-2.54093	4.0218e-05		KRT9|3857	-2.60075	0.0295219
LIMS3-LOC440895|100271835	2.89022	8.45128e-05		KRTAP13-2|337959	-6.43308	2.42472e-09
LIPC|3990	-3.17893	0.000149691		KRTAP3-1|83896	4.39037	0.000785048
LIX1|167410	-3.40324	0.00207414		KRTAP5-1|387264	1.98852	0.00436484
LMO3|55885	-3.63929	4.86742e-06		KY|339855	-3.27356	5.17537e-10
LMOD1|25802	-3.68306	1.96083e-09		LAIR2|3904	3.65454	2.76268e-07
LMTK3|114783	3.32944	1.96937e-17		LAMA1|284217	-2.38967	0.000147226
LOC100127888|100127888	4.04302	8.1598e-11		LANCL3|347404	-1.71687	0.0424166
LOC100130015|100130015	1.96589	0.00503725		LBP|3929	3.11497	0.00311336
LOC100130932|100130932	1.91903	0.0290127		LBX2|85474	1.73164	0.0290492
LOC100130933|100130933	-1.78309	0.0181332		LCA5L|150082	2.047	0.00319922
LOC100132247|100132247	5.90058	4.8265e-13		LCE1E|353135	4.09477	0.0141373
LOC100132287|100132287	3.24937	1.44334e-06		LCN12|286256	2.46168	0.000193887
LOC100132832|100132832	2.76475	0.00118704		LCN15|389812	4.60305	3.22345e-05
LOC100133050|100133050	5.78237	0.000185869		LCN2|3934	2.42616	0.00259553
LOC100133161|100133161	5.13629	2.45762e-12		LDB3|11155	-4.32658	6.28603e-14
LOC100133331|100133331	3.26287	2.12355e-06		LDHD|197257	-3.03139	1.08797e-10
LOC100133545|100133545	3.28821	0.00307576		LDLRAD3|143458	1.73188	0.00424602
LOC100134868|100134868	3.73412	1.21828e-07		LEAP2|116842	-2.85197	4.40201e-12
LOC100190938|100190938	2.62702	0.00688806		LEF1|51176	2.60857	6.36687e-10
LOC100190940|100190940	9.07327	2.09271e-38		LEFTY2|7044	3.57809	0.00046313
LOC100271836|100271836	1.86751	0.0304596		LEMD1|93273	7.22251	4.69159e-25
LOC100272146|100272146	1.78256	8.15643e-05		LGALS2|3957	-2.28721	0.0141373
LOC100272228|100272228	1.97521	0.0220314		LGALS4|3960	-2.0235	2.57855e-06
LOC148709|148709	1.99002	0.00289981		LGALS7|3963	4.12038	6.91439e-06
LOC150776|150776	1.80989	0.00286501		LGALS7B|653499	4.88586	6.30949e-07
LOC151009|151009	2.94381	3.00338e-06		LGALS9C|654346	-2.35375	6.53714e-05
LOC284578|284578	-2.17327	0.0430866		LGI1|9211	-5.18851	1.48801e-10
LOC286467|286467	5.989	5.61551e-15		LGI4|163175	-2.68561	7.79126e-07
LOC339524|339524	-2.48967	0.000143548		LGR5|8549	2.84236	7.0529e-07
LOC344967|344967	3.56234	2.84171e-06		LGR6|59352	2.17434	0.0146197
LOC349196|349196	2.98179	0.00971374		LHX4|89884	-1.57318	0.0307612
LOC388152|388152	1.71201	0.0324869		LIF|3976	1.9651	1.25917e-05
LOC388796|388796	2.27311	2.79188e-07		LIFR|3977	-3.47578	3.97455e-15
LOC389791|389791	3.2941	1.46142e-10		LILRB5|10990	-2.50193	5.46274e-05
LOC391322|391322	3.46782	0.00100482		LIMS2|55679	-2.41922	2.13372e-05
LOC399959|399959	-1.94977	0.0434883		LIMS3-LOC440895|100271835	2.27106	0.00582456
LOC400043|400043	-1.82308	0.0305864		LIPC|3990	-2.32282	0.0219135
LOC401093|401093	-3.05988	3.5892e-11		LMO3|55885	-3.96242	3.53085e-09
LOC440356|440356	4.64634	1.60737e-05		LMOD1|25802	-3.4489	7.71159e-10
LOC441454|441454	3.01517	0.000556657		LMX1A|4009	-3.62961	0.00104387
LOC442459|442459	4.76551	3.44598e-08		LOC100126784|100126784	-2.15721	0.0185095
LOC541471|541471	2.17828	3.0594e-07		LOC100127888|100127888	3.74323	5.34381e-11
LOC554202|554202	5.04272	1.16235e-06		LOC100128239|100128239	-1.97681	0.0301801
LOC572558|572558	-6.06289	4.17161e-10		LOC100130015|100130015	1.93779	0.00244192
LOC595101|595101	1.99013	0.0282956		LOC100130776|100130776	1.53527	0.0444254
LOC613037|613037	8.87541	1.3032e-19		LOC100130932|100130932	1.87193	0.0180653
LOC641298|641298	2.39182	0.00194933		LOC100130933|100130933	-1.70562	0.0173143
LOC642846|642846	1.73404	0.00457298		LOC100132247|100132247	5.32524	9.29106e-13
LOC643387|643387	2.12835	0.00236601		LOC100132287|100132287	2.69406	7.9482e-05
LOC643763|643763	-3.15799	0.00191794		LOC100132832|100132832	2.13562	0.0392194
LOC644165|644165	3.99303	1.33238e-06		LOC100133050|100133050	5.17266	0.000296445
LOC645323|645323	-3.04672	0.00181032		LOC100133161|100133161	4.59657	1.02735e-11
LOC646627|646627	-3.00072	0.00112816		LOC100133331|100133331	2.78676	4.02703e-05
LOC646851|646851	2.1897	2.93207e-05		LOC100133545|100133545	3.17299	0.0015615
LOC647859|647859	3.43795	0.0165408		LOC100134868|100134868	2.97422	3.8296e-05
LOC652276|652276	1.91023	9.28821e-05		LOC100190938|100190938	2.44255	0.00794501
LOC723972|723972	2.60059	0.000404718		LOC100190940|100190940	9.42909	2.69345e-43
LOC728264|728264	-2.56427	7.53061e-05		LOC100272228|100272228	1.93019	0.0131354
LOC728554|728554	2.22932	0.000302566		LOC150197|150197	2.23048	0.00120916
LOC728606|728606	-3.29168	0.0107669		LOC150776|150776	1.73406	0.00253591
LOC728643|728643	1.69024	0.0267536		LOC151009|151009	2.30529	0.000925991
LOC84740|84740	5.2386	4.37504e-07		LOC25845|25845	-3.87417	8.84884e-28
LOC84931|84931	5.41727	3.28082e-09		LOC282997|282997	-1.47684	0.00222485
LOC92659|92659	2.98686	1.95261e-22		LOC284798|284798	3.53968	0.0239474
LONRF2|164832	-4.3375	3.88781e-07		LOC285419|285419	1.81961	0.0221979
LOXL2|4017	1.72499	0.019331		LOC286467|286467	5.05605	3.58622e-15
LPAR1|1902	-2.38456	9.21487e-06		LOC339524|339524	-2.01646	0.00702487
LPHN3|23284	-2.51787	3.74319e-05		LOC344967|344967	2.93263	0.000114387
LPO|4025	7.50287	4.14651e-15		LOC349196|349196	2.63519	0.023637
LPP|4026	-1.90964	6.90632e-05		LOC388152|388152	2.01908	7.95984e-05
LRCH2|57631	-2.62529	2.62299e-05		LOC388796|388796	2.02962	4.36853e-06
LRFN5|145581	-2.40989	0.00251213		LOC389333|389333	-1.73735	7.33695e-05
LRMP|4033	-3.03444	2.8329e-07		LOC389458|389458	2.26106	0.025314
LRP1B|53353	-2.63072	0.0143068		LOC389493|389493	-3.49435	0.0289173
LRP8|7804	2.81422	1.46099e-17		LOC389791|389791	2.8428	7.16244e-09
LRRC16B|90668	2.07953	0.00754214		LOC391322|391322	3.09528	0.00224136
LRRC19|64922	-2.62377	2.54529e-05		LOC400696|400696	3.62158	2.81933e-05
LRRC36|55282	3.49196	1.42486e-09		LOC401093|401093	-2.80839	7.95626e-11
LRRC37A3|374819	2.04536	0.000448467		LOC440356|440356	3.96331	0.000121792
LRRC43|254050	3.05192	9.044e-06		LOC440905|440905	2.82638	0.0352723
LRRC6|23639	2.27875	0.000185609		LOC440925|440925	3.12927	2.37155e-10
LRRC7|57554	-3.80931	4.84723e-05		LOC441454|441454	2.43229	0.0109428
LRRC8E|80131	2.36482	1.60652e-12		LOC442459|442459	4.59998	3.22195e-09
LRRN2|10446	-3.69465	8.1598e-11		LOC541471|541471	1.86621	4.16661e-05
LRRN4|164312	3.60582	8.15918e-06		LOC554202|554202	6.17706	6.54648e-13
LRRN4CL|221091	-2.01216	0.00207052		LOC572558|572558	-4.02129	7.41519e-05
LRRTM4|80059	-2.572	0.0335945		LOC613037|613037	7.35115	4.62166e-16
LST-3TM12|338821	4.41151	0.00109565		LOC641298|641298	2.13158	0.00649306
LTBP4|8425	-1.74067	0.0133618		LOC642846|642846	1.81454	0.000211564
LXN|56925	-1.6388	0.016256		LOC643387|643387	1.87587	0.0122268
LY6D|8581	4.56197	9.53029e-05		LOC643763|643763	-3.50285	2.18891e-05
LY6E|4061	1.82884	0.047332		LOC644165|644165	3.40217	1.71712e-05
LY6G6C|80740	3.08069	0.000154084		LOC645323|645323	-2.32714	0.0457549
LY6G6D|58530	5.66772	4.13246e-11		LOC646627|646627	-3.83077	2.48176e-08
LY6G6E|79136	6.31814	4.69298e-12		LOC646851|646851	2.24184	8.89456e-07
LY6G6F|259215	6.29899	1.85986e-12		LOC647859|647859	4.85487	2.29037e-06
LY6H|4062	-2.51692	0.00563656		LOC723972|723972	1.98528	0.0313774
LY9|4063	-2.65815	5.57041e-05		LOC728264|728264	-2.46371	2.96484e-05
LYNX1|66004	-2.91046	1.05029e-06		LOC728554|728554	2.22535	4.08488e-05
LYVE1|10894	-4.76717	5.6322e-19		LOC728643|728643	1.73234	0.00520324
MAB21L1|4081	-3.89154	1.01732e-08		LOC729156|729156	2.71528	0.0251955
MAB21L2|10586	-3.38884	3.64492e-08		LOC84740|84740	6.12465	1.23234e-12
MACC1|346389	2.67554	5.7474e-13		LOC84931|84931	4.95078	2.87663e-09
MADCAM1|8174	-2.9434	0.000771442		LOC92659|92659	2.95758	1.14945e-26
MAGEA11|4110	7.61107	6.74007e-06		LONRF2|164832	-3.28215	0.00020221
MAGEA12|4111	8.87092	1.50571e-05		LOXL4|84171	-2.04409	0.00394172
MAGEA2|4101	9.30886	2.89762e-06		LPAR1|1902	-2.06508	0.000210113
MAGEA3|4102	24.4763	4.62152e-45		LPCAT3|10162	-1.38984	0.0116532
MAGEA4|4103	6.41713	0.0239847		LPHN3|23284	-2.88328	2.14913e-09
MAGEA5|4104	3.50804	0.0162696		LPO|4025	4.43989	4.36688e-06
MAGEA6|4105	11.435	1.10153e-09		LPP|4026	-1.74286	0.000363491
MAGEA9B|728269	5.07902	0.0356773		LPPR1|54886	2.72038	0.0239474
MAL|4118	-4.0209	1.85019e-12		LRAT|9227	-4.81597	1.93374e-11
MALL|7851	-2.04245	0.000120996		LRCH2|57631	-2.04349	0.00545725
MAMDC2|256691	-5.07252	5.00474e-14		LRFN5|145581	-2.03824	0.0204278
MAOA|4128	-1.85526	0.00698973		LRMP|4033	-2.43165	9.6564e-05
MAOB|4129	-2.39042	0.0113898		LRP2|4036	3.11638	0.0316987
MAP4K1|11184	-2.05748	0.00883563		LRP8|7804	3.60059	9.43775e-44
MAP6|4135	-2.45935	0.000238854		LRRC1|55227	-1.29442	0.0183644
MAP7D2|256714	3.0035	0.00426359		LRRC16B|90668	2.39619	3.04551e-05
MAPK10|5602	-2.40617	4.27592e-05		LRRC19|64922	-2.95125	3.84408e-09
MAPK15|225689	4.61337	6.71191e-14		LRRC36|55282	3.75304	1.17734e-13
MAPK4|5596	-4.21547	2.6561e-07		LRRC43|254050	1.9983	0.0390361
MAPT|4137	-2.74673	0.000455145		LRRC46|90506	1.8014	0.00668389
MASP1|5648	-3.83763	3.99297e-06		LRRC55|219527	-2.05363	0.00768871
MAT1A|4143	3.30027	7.58599e-05		LRRC66|339977	-2.00502	0.000272273
MATN3|4148	2.91069	3.16234e-05		LRRC69|100130742	2.47155	0.00995747
MCM10|55388	1.49386	0.0485924		LRRC7|57554	-3.10489	0.00100047
MDFI|4188	3.24038	4.05873e-17		LRRC8E|80131	2.98201	7.58276e-32
MEIS1|4211	-2.17566	0.00095744		LRRN2|10446	-3.97411	3.27046e-16
MEIS2|4212	-2.44974	0.000362177		LRRN4|164312	3.19116	2.21053e-05
MEP1B|4225	-3.92276	1.10254e-06		LRRN4CL|221091	-1.87458	0.00334919
MET|4233	1.87393	4.93996e-06		LST-3TM12|338821	5.63093	9.21855e-08
METTL1|4234	1.39242	0.00997896		LUZP2|338645	-2.61277	0.000321606
METTL7A|25840	-2.4228	8.56091e-08		LY6D|8581	5.29	1.54099e-08
MEX3A|92312	3.10278	3.35982e-11		LY6E|4061	1.96778	0.00402181
MFAP2|4237	2.68958	7.72198e-08		LY6G6C|80740	3.27248	2.34843e-06
MFAP4|4239	-2.37184	0.0006786		LY6G6D|58530	6.04733	1.54625e-15
MFAP5|8076	-2.79272	0.000917376		LY6G6E|79136	5.11765	3.32309e-09
MFSD2B|388931	2.35358	4.35623e-05		LY6G6F|259215	4.06272	1.17749e-05
MFSD4|148808	-2.89051	3.38252e-08		LY9|4063	-2.04934	0.00922055
MGAM|8972	-2.09543	0.0362142		LYAR|55646	1.5169	0.00173698
MGC14436|84983	4.43448	1.55905e-16		LYG1|129530	1.93001	0.0277202
MGC16121|84848	3.19281	7.72046e-07		LYNX1|66004	-2.42403	7.64433e-05
MGC42105|167359	-2.28446	0.00049256		LYPD3|27076	2.02917	0.00571209
MGC72080|389538	1.96811	0.000471173		LYPD6B|130576	2.45882	0.000151874
MIER3|166968	-1.7364	9.45874e-05		LYVE1|10894	-3.86718	6.8681e-14
MIF|4282	1.81507	0.00545576		LZTS1|11178	1.64834	0.0419374
MIR17HG|407975	2.45349	5.48514e-06		MAB21L1|4081	-3.1855	1.77044e-06
MLXIPL|51085	3.10745	1.07865e-09		MAB21L2|10586	-3.2116	9.63282e-09
MME|4311	2.51254	0.00447098		MACC1|346389	1.68828	0.00348457
MMP1|4312	3.57989	5.25204e-07		MAD2L1|4085	1.65768	0.00145872
MMP10|4319	3.46921	2.43038e-06		MADCAM1|8174	-3.02702	5.3207e-05
MMP11|4320	4.8934	1.47832e-25		MAF|4094	-2.1664	3.13715e-06
MMP13|4322	7.14728	1.09856e-15		MAGEA11|4110	6.15107	8.12134e-05
MMP23A|8511	8.53206	5.28403e-08		MAGEA12|4111	7.62186	5.61745e-05
MMP28|79148	-3.09664	2.83295e-07		MAGEA2|4101	9.62458	2.92042e-08
MMP3|4314	3.89066	2.93115e-08		MAGEA3|4102	9.81978	2.96672e-08
MMP7|4316	7.98082	1.94637e-41		MAGEA5|4104	3.37698	0.00942902
MMP8|4317	4.21454	6.31815e-05		MAGEA6|4105	9.11005	1.69491e-07
MMRN1|22915	-3.81331	9.70473e-08		MAGEA9B|728269	4.61468	0.0381978
MOBKL2B|79817	-1.6274	0.00323316		MAL|4118	-3.5234	5.30452e-11
MOBP|4336	-3.17794	9.34072e-08		MALL|7851	-2.07632	5.2884e-06
MOGAT2|80168	-2.64053	0.00115957		MAMDC2|256691	-4.77496	4.48871e-15
MORF4|10934	4.60735	1.6573e-07		MAN1A1|4121	-1.66386	0.00706452
MORN5|254956	-5.30878	1.60148e-05		MAOA|4128	-2.19957	2.82834e-06
MPEG1|219972	-2.16181	0.000796799		MAOB|4129	-2.62407	0.000366948
MPP2|4355	-2.1263	0.00116789		MAP1A|4130	-1.88021	0.014658
MPP6|51678	1.94295	0.0045634		MAP6|4135	-1.92936	0.0187645
MPZ|4359	-2.9426	8.43773e-10		MAPK10|5602	-2.05686	0.000941108
MRGPRF|116535	-2.59541	2.83979e-05		MAPK15|225689	4.92548	1.57851e-19
MRGPRX3|117195	3.8237	0.0446054		MAPK4|5596	-3.89568	1.96643e-07
MRVI1|10335	-1.81089	0.0284185		MAPT|4137	-2.34094	0.00394429
MS4A1|931	-3.73703	2.23226e-05		MARCH8|220972	-1.76848	8.64482e-07
MS4A10|341116	-6.70128	2.79327e-10		MARVELD3|91862	-1.46057	0.00152114
MS4A12|54860	-5.05706	2.92559e-07		MASP1|5648	-2.50693	0.0166043
MS4A15|219995	3.61637	0.000223435		MAT1A|4143	3.24131	1.04849e-05
MS4A2|2206	-2.62621	0.000521141		MATN3|4148	2.77544	1.5928e-05
MSH5|4439	1.74463	0.00172658		MB|4151	-2.21871	0.0122501
MSLN|10232	2.6813	0.00713354		MCM10|55388	2.03094	1.16394e-08
MSLNL|401827	3.96333	0.0229848		MCOLN2|255231	-2.03968	0.00885024
MSRB3|253827	-2.56864	6.37174e-05		MDFI|4188	3.85444	5.44909e-34
MST1|4485	2.17278	0.00317773		MEF2C|4208	-1.79998	0.00269997
MST1P9|11223	-2.19383	0.0229538		MEGF6|1953	2.09396	0.00145872
MSTN|2660	-2.57226	0.00071344		MEIS1|4211	-1.95713	0.00354061
MSTO2P|100129405	1.91829	0.0332741		MEIS3P1|4213	-1.69456	0.0289996
MSX1|4487	3.35114	6.97601e-11		MELK|9833	1.53109	0.00438018
MSX2|4488	4.84604	7.80038e-24		MEP1A|4224	-2.95585	3.28271e-07
MT1DP|326343	-2.23612	0.0229664		MEP1B|4225	-6.12524	2.368e-24
MT1E|4493	-3.09491	9.76969e-07		MET|4233	1.76464	8.39221e-06
MT1F|4494	-3.18938	1.10979e-10		METTL1|4234	1.47955	0.00013953
MT1G|4495	-3.72546	1.47713e-11		METTL7A|25840	-2.68458	2.87574e-13
MT1H|4496	-4.80189	3.42723e-15		MEX3A|92312	2.6198	1.69224e-08
MT1M|4499	-5.01455	3.67726e-15		MFAP2|4237	2.441	3.28554e-07
MT1X|4501	-2.50792	2.03015e-08		MFAP4|4239	-2.07941	0.00401887
MT2A|4502	-2.81362	8.86276e-09		MFAP5|8076	-2.28715	0.0133715
MTBP|27085	1.76459	0.001423		MFI2|4241	2.2615	4.59823e-05
MTHFD1L|25902	2.23631	4.07192e-19		MFSD2B|388931	2.31375	6.90541e-06
MTM1|4534	-1.4423	0.0157638		MGAM|8972	-2.26926	0.00272196
MTTP|4547	2.98526	0.0383324		MGAT4A|11320	-1.48726	0.00874997
MTUS2|23281	-2.26976	0.0294205		MGC14436|84983	3.74969	1.88684e-13
MUC16|94025	3.82434	0.00499883		MGC16121|84848	2.23624	0.00391789
MUC6|4588	3.49902	0.00540069		MGC29506|51237	-2.10617	0.0442838
MUCL1|118430	4.3225	0.00559744		MGC42105|167359	-2.19908	0.000232901
MUSK|4593	-4.63582	5.25754e-13		MGC45800|90768	2.6193	0.0150235
MUSTN1|389125	-2.93881	5.86901e-10		MGLL|11343	-1.64959	0.000287224
MXD1|4084	-1.95964	7.60991e-05		MIA2|117153	-2.70619	8.85584e-05
MXI1|4601	-1.49583	0.00406078		MICALCL|84953	-1.90207	4.38748e-05
MYADML2|255275	3.63081	1.62637e-07		MIER3|166968	-2.21418	9.4039e-15
MYBL2|4605	2.24475	1.57864e-07		MIF|4282	1.76613	0.00311336
MYBPHL|343263	7.21669	1.25529e-09		MIOX|55586	4.67665	2.61358e-06
MYC|4609	2.00635	4.83695e-07		MIR17HG|407975	2.19205	4.11492e-05
MYEOV|26579	2.91829	2.0826e-06		MLXIPL|51085	3.23346	2.0781e-13
MYH11|4629	-4.60909	7.10072e-11		MME|4311	3.16692	5.64218e-07
MYH16|84176	2.66437	0.0351171		MMP1|4312	5.14234	2.30648e-21
MYH2|4620	-3.58923	0.0195605		MMP10|4319	3.82763	6.19181e-10
MYL9|10398	-3.30292	4.72882e-10		MMP11|4320	4.20144	1.39756e-21
MYLK|4638	-3.46681	1.00631e-10		MMP12|4321	2.45944	0.000384731
MYO1A|4640	-1.83	0.0201173		MMP13|4322	4.88252	3.37837e-10
MYOC|4653	-5.73693	3.78444e-07		MMP28|79148	-2.30658	0.000790582
MYOCD|93649	-3.57838	1.62236e-08		MMP3|4314	6.03931	1.21345e-29
MYOM1|8736	-3.68249	6.26642e-12		MMP7|4316	7.36934	1.84704e-43
MYOM3|127294	2.22895	0.0069082		MMP8|4317	4.51687	6.95435e-07
MYOT|9499	-4.536	1.14396e-08		MMRN1|22915	-2.46085	0.00557346
MYPN|84665	-2.68484	0.0025462		MND1|84057	1.77875	0.00032889
MYT1L|23040	-3.93423	0.00627545		MOBKL2B|79817	-1.50001	0.0118992
NAAA|27163	-1.92001	1.18182e-05		MOBP|4336	-3.30943	8.14421e-11
NAALAD2|10003	-1.78948	0.046969		MOCS1|4337	-2.33941	1.10882e-09
NAALADL1|10004	-2.74444	1.95239e-06		MOGAT2|80168	-3.12357	4.8161e-07
NACAD|23148	-2.03899	0.00630674		MORC4|79710	1.74164	0.000121255
NANOS3|342977	4.56123	3.7261e-10		MORF4|10934	4.59074	4.00572e-09
NAP1L2|4674	-3.94774	2.07199e-11		MORN5|254956	-4.76942	2.59055e-05
NAP1L3|4675	-2.05846	0.0177559		MPEG1|219972	-2.16539	0.000119687
NAPSB|256236	-1.97521	0.0217402		MPP2|4355	-2.03699	0.00078744
NBEA|26960	-2.91376	5.85105e-05		MPP3|4356	2.20009	3.9982e-06
NBEAL1|65065	-2.00916	1.04663e-05		MPP6|51678	2.00624	0.000446696
NBLA00301|79804	-5.0641	1.26861e-12		MPPED2|744	-2.1015	0.00578659
NBPF1|55672	-1.49345	0.00688112		MPZ|4359	-2.99289	9.29106e-13
NBPF15|284565	2.62995	6.70908e-05		MRGPRF|116535	-2.53984	4.68945e-06
NBPF16|728936	4.23796	7.63271e-08		MRGPRX3|117195	3.73148	0.0247043
NBPF6|653149	3.8262	0.0243391		MRPL17|63875	1.33955	0.0132404
NBPF9|400818	1.97915	0.0142291		MS4A10|341116	-7.73563	7.69559e-18
NCAM1|4684	-3.00173	5.59891e-07		MS4A12|54860	-5.94026	5.21842e-13
NCR3|259197	-2.04544	0.0304636		MS4A2|2206	-2.08858	0.0181208
NCRNA00092|100188953	-2.85065	6.07373e-09		MS4A8B|83661	-2.3031	0.00466761
NCRNA00114|400866	2.48809	0.0112466		MSH5|4439	1.59288	0.0073672
NCRNA00152|112597	2.13258	3.73141e-06		MSI2|124540	1.39689	0.00488575
NCRNA00176|284739	2.67116	0.000569961		MSLN|10232	3.24954	9.81218e-06
NCRNA00182|100302692	5.72841	1.22077e-13		MSLNL|401827	4.13827	0.00425712
NDN|4692	-1.83333	0.0088991		MSMB|4477	4.72648	0.0193241
NEB|4703	3.61187	6.48507e-07		MSRB3|253827	-2.34423	0.000146783
NEBL|10529	2.04638	3.84773e-07		MSTO2P|100129405	1.99113	0.00589292
NECAB1|64168	-3.09378	4.10829e-07		MSX1|4487	3.31228	5.29465e-13
NEDD4L|23327	-1.44692	0.0189231		MSX2|4488	4.8796	1.99148e-30
NEFH|4744	-1.9658	0.0254173		MT1DP|326343	-2.8378	1.17749e-05
NEFL|4747	-3.08401	0.0105035		MT1E|4493	-2.32335	0.00121756
NEFM|4741	-3.88152	1.64189e-07		MT1F|4494	-3.30696	1.20886e-14
NEGR1|257194	-3.1115	6.27274e-10		MT1G|4495	-3.3966	3.10201e-11
NEK5|341676	4.61934	2.44067e-15		MT1H|4496	-4.213	1.11817e-13
NEU4|129807	-2.33868	0.00299056		MT1M|4499	-4.48237	2.47429e-14
NEUROG2|63973	6.04808	6.73666e-06		MT1X|4501	-2.15284	2.45353e-06
NEXN|91624	-2.39503	0.00164871		MT2A|4502	-2.20468	4.08488e-05
NFE2L3|9603	2.92531	5.46347e-28		MTBP|27085	1.93436	4.13404e-06
NGB|58157	-5.12055	3.11523e-06		MTHFD1L|25902	2.52907	4.23854e-36
NKAPL|222698	-2.26023	0.00273672		MTHFD2|10797	1.83851	4.53982e-08
NKD1|85407	4.81602	2.08863e-15		MTM1|4534	-1.48216	0.00173087
NKD2|85409	4.75619	2.37826e-22		MTTP|4547	3.60271	0.00058816
NKPD1|284353	3.23768	1.23495e-07		MUC16|94025	4.21574	4.94204e-05
NKRF|55922	1.46505	0.00546821		MUC6|4588	7.12613	8.36567e-19
NKX2-1|7080	8.50328	4.80021e-06		MUSK|4593	-3.88954	1.68001e-10
NKX2-2|4821	-3.00478	0.0430545		MUSTN1|389125	-2.72446	6.30003e-10
NKX2-3|159296	-2.85322	2.09282e-10		MXD1|4084	-1.7167	0.00154276
NLGN1|22871	-4.36644	5.51117e-06		MXI1|4601	-1.80435	5.79656e-09
NLGN4X|57502	-2.14738	0.00551833		MYADML2|255275	2.60728	0.000771146
NMB|4828	1.72202	0.00155282		MYBL2|4605	1.86398	8.85866e-05
NME1|4830	1.55288	0.00630495		MYBPC1|4604	2.46591	0.0165568
NME1-NME2|654364	2.23113	0.000171317		MYBPC3|4607	2.48367	0.00405153
NME2P1|283458	2.35063	0.000179558		MYBPHL|343263	3.71228	0.0104408
NMU|10874	3.37958	2.4499e-05		MYC|4609	1.75111	4.26499e-05
NNAT|4826	-3.02606	4.56702e-07		MYEOV|26579	3.17474	5.75602e-10
NOD2|64127	1.71813	0.0492967		MYH11|4629	-4.47092	1.56444e-12
NODAL|4838	2.32196	0.0313821		MYH16|84176	3.71236	1.15581e-05
NOS1|4842	-3.24562	0.00860568		MYH4|4622	3.6444	0.000211125
NOTUM|147111	10.2988	8.92105e-41		MYL9|10398	-3.33823	7.60629e-13
NOVA1|4857	-3.4678	4.45911e-07		MYLK|4638	-3.40908	1.00968e-12
NOX4|50507	3.76795	1.45614e-10		MYO1A|4640	-2.37731	5.21171e-07
NPAS3|64067	-2.28248	0.0113224		MYO1D|4642	-1.51289	0.00300394
NPAS4|266743	-2.99527	0.000210773		MYOC|4653	-4.73168	1.03013e-05
NPC1L1|29881	3.82883	3.88742e-05		MYOCD|93649	-2.90247	5.25668e-06
NPFFR1|64106	3.27021	7.59789e-05		MYOM1|8736	-3.54915	1.94404e-13
NPIPL3|23117	2.87622	4.02281e-05		MYOT|9499	-4.23795	4.04662e-09
NPR1|4881	-2.07195	0.00305755		MYPN|84665	-2.75517	0.000264003
NPSR1|387129	6.86148	3.3069e-08		NAAA|27163	-2.35473	2.53276e-14
NPTX1|4884	-5.56215	9.66388e-15		NAALADL1|10004	-4.37193	3.99468e-28
NPTX2|4885	3.52946	0.000159538		NACAD|23148	-2.13587	0.000427898
NPW|283869	2.33508	0.0445479		NANOS3|342977	4.49996	1.17016e-11
NPY|4852	-4.17576	2.22983e-05		NAP1L2|4674	-3.45015	5.47388e-10
NPY1R|4886	-2.40863	0.0283137		NAP1L3|4675	-2.03796	0.007295
NPY2R|4887	-4.57364	6.5731e-06		NAT2|10	-1.96368	0.0141547
NR0B2|8431	2.43717	0.0039849		NBEA|26960	-2.24862	0.00686486
NR1H4|9971	-3.7557	2.57013e-05		NBEAL1|65065	-2.34338	6.01284e-12
NR3C1|2908	-2.10224	0.000338632		NBLA00301|79804	-4.4632	1.51149e-11
NR3C2|4306	-2.87419	2.51398e-11		NBPF1|55672	-1.62446	3.18517e-05
NR4A3|8013	-2.42407	0.00245741		NBPF15|284565	2.51718	2.97634e-05
NR5A2|2494	-2.36693	3.29298e-07		NBPF16|728936	4.50582	3.34741e-11
NRAP|4892	-3.25861	0.00446556		NBPF22P|285622	3.04545	0.0225805
NRG2|9542	-3.0836	8.39158e-05		NBPF6|653149	4.34955	0.00123127
NRSN1|140767	-3.66623	0.00154865		NCAM1|4684	-3.00714	1.15919e-08
NRXN1|9378	-5.27858	3.07676e-09		NCAPG2|54892	1.32928	0.0486413
NSUN5P1|155400	2.9067	5.14106e-09		NCRNA00087|644596	-1.704	0.0217493
NSUN5P2|260294	2.03712	0.000180207		NCRNA00092|100188953	-2.71479	1.25967e-09
NT5DC2|64943	1.64931	0.0290127		NCRNA00152|112597	1.84904	0.000167674
NTN1|9423	-3.07403	1.45837e-09		NCRNA00182|100302692	5.08098	9.10289e-13
NTNG1|22854	-3.24417	0.00182091		NDN|4692	-1.97579	0.000236343
NTRK3|4916	-2.73016	0.000949394		NDRG1|10397	-1.60922	0.0218363
NUF2|83540	1.56141	0.0444405		NDRG2|57447	-1.50264	0.0090812
NUFIP1|26747	1.48527	0.029999		NDRG4|65009	-1.79036	0.00810578
NXF2|56001	7.32727	0.000466236		NDUFA4L2|56901	2.69474	4.86217e-06
NXPH1|30010	4.8046	3.22033e-05		NEB|4703	2.83751	0.000136225
NXPH4|11247	3.97435	4.99839e-06		NEBL|10529	2.65922	2.92399e-21
OBP2A|29991	4.21994	0.00673637		NECAB1|64168	-2.73154	3.37017e-06
OBP2B|29989	5.64453	0.000147008		NEFH|4744	-1.95175	0.010514
OCA2|4948	2.77158	0.029999		NEFL|4747	-2.74375	0.0201483
ODAM|54959	2.53736	0.0432233		NEFM|4741	-3.73336	1.76124e-08
OGN|4969	-4.39695	5.22721e-07		NEGR1|257194	-3.04303	1.42146e-11
OLFM1|10439	-2.12422	0.00886755		NEIL3|55247	1.53082	0.0179726
OLFM3|118427	-3.18867	0.0186383		NEK2|4751	1.53348	0.00231813
OLR1|4973	3.69746	8.67844e-09		NEK5|341676	4.37621	7.88516e-16
OMD|4958	-2.51654	0.043463		NEU4|129807	-2.66943	8.70209e-06
ONECUT2|9480	2.31298	0.00614267		NEURL1B|54492	-1.88717	2.9085e-07
ONECUT3|390874	4.45758	0.0316876		NEUROG2|63973	5.77969	1.49903e-06
OR6W1P|89883	6.37697	0.000113245		NEXN|91624	-2.03386	0.0145974
OR7E37P|26636	8.35291	3.86343e-09		NFE2L3|9603	2.35356	2.24217e-17
ORC6L|23594	2.38944	1.09187e-12		NGB|58157	-4.70931	2.44283e-06
ORM1|5004	4.70925	4.76611e-06		NIPAL1|152519	-1.58938	0.00799219
ORM2|5005	4.26296	0.000524142		NKAPL|222698	-1.86057	0.0410926
OSBPL1A|114876	-1.88597	0.00299122		NKD1|85407	4.52668	1.93109e-16
OSBPL3|26031	1.80351	2.84171e-06		NKD2|85409	4.31906	1.31274e-21
OSR1|130497	-3.26963	3.38609e-06		NKPD1|284353	3.16634	1.4573e-08
OSTalpha|200931	-3.57821	4.74002e-08		NKX2-1|7080	5.15709	0.0113082
OSTBETA|123264	-3.5725	1.02083e-08		NKX2-3|159296	-2.90572	1.30626e-13
OTOP2|92736	-8.17071	1.72131e-14		NKX2-8|26257	4.39625	0.0286326
OTOP3|347741	-6.41506	1.20386e-06		NKX3-2|579	-2.16396	0.0010492
OTX1|5013	5.1995	2.904e-19		NLGN1|22871	-3.60043	0.000124478
OVGP1|5016	1.65019	0.0211488		NLGN4X|57502	-2.0134	0.00649627
OXT|5020	3.26866	0.0166104		NMB|4828	2.0062	1.16264e-07
OXTR|5021	3.00665	3.90648e-09		NME1|4830	1.86604	8.18611e-08
P2RX1|5023	-2.45507	2.54668e-05		NME1-NME2|654364	1.93748	0.00216717
P2RX2|22953	-4.61479	1.24104e-08		NMU|10874	3.08523	3.57832e-05
P2RY1|5028	-2.89366	1.45837e-09		NMUR2|56923	5.30924	5.21171e-07
P2RY10|27334	-1.95408	0.0404887		NNAT|4826	-3.24929	1.31127e-10
P2RY12|64805	-3.1285	2.5744e-06		NOP16|51491	1.36431	0.0264551
P2RY14|9934	-2.78064	6.2067e-08		NOP2|4839	1.39102	0.00244765
P2RY4|5030	-3.2162	0.000284269		NOP56|10528	1.5053	0.00204638
P2RY8|286530	-2.09524	0.000524135		NOP58|51602	1.34911	0.049537
PA2G4P4|647033	2.61328	4.12825e-06		NOS1|4842	-4.22558	2.57855e-06
PABPC1L|80336	3.49956	4.25384e-14		NOTUM|147111	10.3409	2.15765e-49
PABPC3|5042	3.4685	4.1361e-09		NOVA1|4857	-3.20422	4.27218e-07
PABPC5|140886	-1.85893	0.0398331		NOX4|50507	3.3151	1.6084e-09
PACSIN1|29993	-2.06425	0.0102009		NPAS4|266743	-2.73134	0.000378716
PADI2|11240	-3.31307	3.81497e-08		NPC1L1|29881	4.00791	4.76025e-07
PADI3|51702	3.88518	0.000203327		NPFFR1|64106	3.03303	0.000421231
PAEP|5047	5.08965	6.35884e-06		NPIPL3|23117	2.23356	0.00518064
PAFAH1B3|5050	1.52086	0.0305827		NPM2|10361	2.09361	0.00195974
PAG1|55824	-1.7181	0.00388415		NPM3|10360	1.69756	0.000768622
PAH|5053	6.42764	2.37137e-13		NPR1|4881	-1.80221	0.0204253
PALLD|23022	-1.88469	0.00191284		NPSR1|387129	5.82263	2.00505e-07
PALM3|342979	3.47298	6.45442e-07		NPTX1|4884	-4.61336	1.01035e-11
PAMR1|25891	-1.74013	0.0116011		NPW|283869	2.78194	0.000792175
PAPPA2|60676	-2.90436	0.00916943		NPY|4852	-3.46458	0.000328614
PAPSS2|9060	-2.03039	6.74643e-05		NPY2R|4887	-4.78621	5.21773e-08
PAQR4|124222	1.65031	0.000329556		NPY6R|4888	-3.5221	0.001392
PARM1|25849	-1.78999	0.00644787		NR0B2|8431	2.74042	3.1803e-05
PAX5|5079	-3.25114	0.00104366		NR1H4|9971	-3.91456	3.03463e-07
PBLD|64081	-1.72424	0.0276288		NR3C1|2908	-1.67315	0.031731
PBX4|80714	2.03844	0.00013812		NR3C2|4306	-2.75294	2.16619e-12
PCDH10|57575	-3.18162	0.000809397		NR5A2|2494	-2.41479	1.6893e-09
PCDH9|5101	-2.44658	0.00422694		NRG2|9542	-3.26768	7.69106e-07
PCDHB17|54661	3.62312	0.000432108		NRSN1|140767	-3.17362	0.00517255
PCK1|5105	-2.75899	0.000212743		NRXN1|9378	-4.27622	5.64218e-07
PCOLCE2|26577	-3.58175	0.000186851		NSUN5P1|155400	2.56734	9.95189e-08
PCP4L1|654790	-3.20411	0.000751117		NSUN5P2|260294	1.9594	0.000100841
PCSK2|5126	-5.81507	1.79265e-08		NT5DC2|64943	1.63703	0.0130949
PCSK5|5125	-1.83422	0.0385157		NTN1|9423	-2.52773	1.04682e-06
PCSK9|255738	2.19101	0.00241857		NTNG1|22854	-3.5555	2.99098e-05
PDCD2L|84306	1.56447	0.00075286		NTRK3|4916	-2.10469	0.0371258
PDCD4|27250	-1.98018	1.07691e-08		NUDCD1|84955	1.49336	0.0106681
PDE2A|5138	-3.01953	6.60459e-10		NUF2|83540	1.98159	2.03539e-06
PDE3A|5139	-2.03983	0.0219313		NUP62CL|54830	1.79751	0.000318184
PDE4D|5144	-1.90338	0.000146332		NXF2|56001	8.27273	2.48734e-06
PDE5A|8654	-2.30083	9.84146e-07		NXF3|56000	4.63149	8.6162e-06
PDE6A|5145	-2.87316	0.000284269		NXPH1|30010	4.44126	2.50907e-05
PDE7B|27115	-2.3688	1.18677e-05		NXPH4|11247	6.28979	4.84211e-22
PDE9A|5152	-2.43255	1.20072e-05		OBP2B|29989	5.42422	4.31044e-05
PDK4|5166	-3.4936	5.35655e-14		OGN|4969	-3.83144	3.39321e-06
PDLIM3|27295	-2.25474	0.00117149		OLFM3|118427	-3.12006	0.00877531
PDRG1|81572	1.59663	0.00223244		OLFML2A|169611	-1.75849	0.0016648
PDX1|3651	4.23851	3.32555e-27		OLR1|4973	3.57524	5.03599e-10
PDZD4|57595	-3.42309	6.08627e-09		OMD|4958	-2.95547	0.000936356
PDZD7|79955	2.89614	1.61998e-07		ONECUT2|9480	2.53529	0.000115931
PDZK1P1|728939	3.32453	1.4603e-05		ONECUT3|390874	6.85412	1.31258e-06
PDZRN4|29951	-4.50713	1.23272e-09		OPN3|23596	-1.93242	8.30062e-07
PEG3|5178	-2.95107	2.86249e-07		OR51E2|81285	-1.9951	0.0231619
PENK|5179	-3.55668	0.00526003		OR6W1P|89883	5.83599	0.000103035
PER1|5187	-1.67648	0.0472034		OR7E37P|26636	6.82265	1.78855e-07
PER3|8863	-1.82714	0.0181532		ORC6L|23594	2.36246	4.09615e-15
PEX26|55670	-1.92089	7.52278e-11		ORM1|5004	4.26966	4.88144e-05
PGA3|643834	-3.50879	0.000301082		ORM2|5005	5.27986	2.15382e-06
PGAM4|441531	2.97741	0.000446887		OSBPL3|26031	1.79003	1.75611e-07
PGC|5225	5.16569	2.26846e-09		OSM|5008	2.27455	0.00534519
PGM5|5239	-3.60259	1.51709e-08		OSTalpha|200931	-5.1703	3.11298e-25
PGR|5241	-3.01076	7.25019e-07		OSTBETA|123264	-4.55316	4.49109e-20
PHACTR3|116154	2.37584	0.0272821		OTOP2|92736	-8.40074	3.55655e-19
PHKG1|5260	-2.29365	0.00121159		OTOP3|347741	-6.72343	4.34082e-09
PHLDA1|22822	2.32387	9.95037e-06		OTUB2|78990	2.01363	2.30749e-05
PHLPP2|23035	-2.37508	1.3719e-14		OTUD7A|161725	-1.7889	0.0400556
PHOX2A|401	-3.67471	6.14705e-05		OTX1|5013	6.78273	1.22401e-36
PHOX2B|8929	-4.78762	5.55471e-06		OVGP1|5016	1.81415	0.000378716
PI16|221476	-4.58164	3.3347e-08		OXTR|5021	2.63171	1.09462e-07
PIF1|80119	1.63412	0.0166068		P2RX1|5023	-2.53721	3.29289e-07
PIK3C2G|5288	-3.79526	0.0185793		P2RX2|22953	-3.63282	4.23434e-06
PIK3CG|5294	-2.0109	0.0152753		P2RY1|5028	-2.75781	2.63769e-10
PIRT|644139	-4.30971	2.08986e-08		P2RY12|64805	-2.61923	9.62067e-05
PITPNM3|83394	-1.8114	0.0108646		P2RY14|9934	-2.41949	1.85741e-06
PITX2|5308	2.62203	9.34584e-09		P2RY4|5030	-3.97889	8.4485e-09
PIWIL1|9271	3.71002	0.000352663		P4HA3|283208	2.50954	8.014e-05
PJA2|9867	-1.51654	0.00506537		PA2G4P4|647033	2.4194	6.17596e-06
PKD1L2|114780	-2.67642	0.00282149		PABPC1L|80336	2.7932	2.62845e-09
PKHD1L1|93035	-4.3328	5.6445e-12		PABPC3|5042	2.6732	1.67641e-05
PKIB|5570	-3.9644	4.52766e-14		PADI1|29943	3.13605	1.90534e-06
PKMYT1|9088	1.79761	0.00169613		PADI2|11240	-3.367	1.61564e-10
PKNOX2|63876	-3.034	6.87153e-08		PADI3|51702	4.41599	3.28003e-07
PKP1|5317	3.90666	3.01682e-09		PAEP|5047	5.76004	1.15878e-09
PLA2G10|8399	-2.13705	0.00236201		PAFAH1B3|5050	1.57673	0.0038238
PLA2G2D|26279	-2.70472	0.00954347		PAG1|55824	-1.94226	4.12889e-06
PLA2G3|50487	3.09935	0.0290127		PAH|5053	6.31901	7.64826e-15
PLA2G5|5322	-2.82096	5.27302e-05		PAICS|10606	1.33809	0.0464654
PLAC1|10761	2.93765	0.00327977		PALM|5064	-1.86416	0.03213
PLAC2|257000	-3.20916	3.92132e-05		PALM3|342979	2.35033	0.0062804
PLAC4|191585	4.19305	1.68167e-09		PAMR1|25891	-1.96946	4.45727e-05
PLAC8|51316	-3.15216	4.22158e-07		PAPSS2|9060	-2.03718	4.63164e-06
PLAC9|219348	-3.33345	2.70435e-09		PAQR4|124222	1.97696	8.98166e-11
PLAGL2|5326	1.56854	0.0373355		PAQR5|54852	-2.36674	4.85888e-09
PLAU|5328	1.90446	0.00718957		PAQR8|85315	-1.7277	0.00143863
PLCD1|5333	-2.31555	3.82739e-11		PAX3|5077	4.28456	0.0420107
PLCD3|113026	-1.60329	0.0352214		PAX7|5081	4.54423	0.026183
PLCD4|84812	-1.96143	2.14137e-05		PAX9|5083	4.21999	2.65323e-17
PLCE1|51196	-2.22175	2.70176e-07		PBLD|64081	-2.86054	7.43504e-15
PLCG2|5336	-1.99671	0.00414985		PBX4|80714	2.36735	4.62589e-09
PLCL2|23228	-2.78682	2.98568e-08		PCDH10|57575	-3.3196	3.82433e-05
PLCXD3|345557	-4.15256	2.96293e-05		PCDH20|64881	-2.42683	0.00776971
PLEKHA9|51054	1.53415	0.0043593		PCDH9|5101	-2.16448	0.0133715
PLEKHG4|25894	2.28242	1.14421e-06		PCDHB17|54661	3.10391	0.00186669
PLEKHN1|84069	3.78686	5.49227e-22		PCDHGC4|56098	-2.07932	0.0191425
PLEKHO1|51177	-1.90789	0.00170472		PCK1|5105	-3.05189	4.5706e-07
PLGLA|285189	4.78771	0.0133618		PCOLCE2|26577	-2.96458	0.00232232
PLIN4|729359	-3.06951	0.0119258		PCP4L1|654790	-4.55269	3.4485e-11
PLK1|5347	1.4897	0.0347855		PCSK1|5122	3.05919	0.00288235
PLN|5350	-3.79349	1.01651e-08		PCSK2|5126	-4.08738	0.000114285
PLP1|5354	-5.85393	3.45474e-14		PCSK5|5125	-1.79777	0.0228687
PLSCR4|57088	-1.76068	0.00122754		PCSK9|255738	2.93995	9.4723e-10
PMAIP1|5366	1.71606	0.0430866		PDCD2L|84306	1.66491	3.19961e-06
PMCH|5367	2.40731	0.0242664		PDCD4|27250	-2.10143	1.98269e-13
PMEPA1|56937	2.28721	6.54184e-05		PDE10A|10846	2.01812	0.0118257
PMP2|5375	-5.25455	7.09731e-11		PDE1C|5137	-1.71208	0.0450167
PMS2L11|441263	1.82959	0.0139907		PDE2A|5138	-2.71882	4.47183e-09
PMS2L2|5380	2.40396	0.00218736		PDE3A|5139	-2.7265	6.8061e-07
PMS2L3|5387	1.56901	0.0412771		PDE5A|8654	-1.71789	0.00660953
PNCK|139728	-3.33726	0.000304219		PDE6A|5145	-4.32938	4.30522e-15
PNOC|5368	-2.50364	0.00478201		PDE7B|27115	-2.18274	2.56246e-05
PNPLA1|285848	2.13039	0.0436561		PDE8A|5151	-1.4749	0.00022639
PNPLA3|80339	3.5485	5.74336e-05		PDE9A|5152	-2.64082	6.76789e-09
PODNL1|79883	2.04216	0.00218736		PDGFD|80310	-1.81539	0.00253591
POM121L10P|646074	3.28884	0.000708317		PDK4|5166	-3.29002	9.22724e-15
POM121L8P|29797	3.77869	0.00338036		PDLIM3|27295	-2.33085	6.63282e-05
POM121L9P|29774	2.12935	0.0484519		PDX1|3651	5.18133	2.19594e-54
POP1|10940	1.50795	0.0105152		PDZD4|57595	-3.36396	1.43709e-10
POPDC2|64091	-3.71739	3.64009e-12		PDZD7|79955	2.29132	0.000109195
POTEE|445582	6.71947	2.19115e-13		PDZK1|5174	-3.01525	1.8907e-06
POU2AF1|5450	-2.58229	0.00115766		PDZRN4|29951	-4.03423	4.25768e-09
POU2F2|5452	-2.15716	0.00197057		PEG3|5178	-2.87115	2.55659e-08
POU3F3|5455	-3.52543	0.0222874		PELI2|57161	-1.6429	0.0342775
POU5F1B|5462	4.24676	3.70276e-18		PENK|5179	-2.89577	0.0322824
POU6F2|11281	4.67774	0.000297707		PER3|8863	-1.67539	0.0392194
PPAP2A|8611	-1.89268	1.24548e-06		PEX11A|8800	-1.46144	0.00375855
PPAPDC1A|196051	3.6027	3.31741e-07		PEX26|55670	-2.2451	3.02639e-24
PPARGC1A|10891	-1.92359	0.0228225		PF4|5196	2.75666	0.00093872
PPAT|5471	1.5025	0.00562094		PF4V1|5197	3.36238	0.000285885
PPBP|5473	5.58501	6.07373e-09		PGA3|643834	-2.75676	0.00826183
PPEF1|5475	3.36781	1.5911e-06		PGAM4|441531	2.92175	0.000106914
PPIA|5478	1.80975	0.00456389		PGC|5225	4.83284	9.07325e-11
PPIAL4B|653505	24.9388	1.31087e-51		PGLYRP3|114771	4.73319	0.000983178
PPIAL4C|653598	3.43635	5.32242e-08		PGLYRP4|57115	2.87279	0.0331634
PPIAL4D|645142	3.25252	0.000351481		PGM1|5236	-1.66858	0.000261269
PPIAL4G|644591	5.43687	6.18621e-13		PGM5|5239	-3.31851	1.62213e-08
PPM1H|57460	2.45086	1.2715e-15		PGR|5241	-2.72287	2.21163e-06
PPP1R12B|4660	-3.05164	1.67289e-10		PHGR1|644844	-2.51544	3.6936e-05
PPP1R14A|94274	-2.18183	0.00083882		PHKA1|5255	1.53596	0.0468354
PPP1R16B|26051	-2.19481	0.00026384		PHLDA1|22822	2.86761	2.18021e-13
PPP1R1A|5502	-3.56495	0.00051325		PHLDA2|7262	1.62893	0.0226744
PPP1R3C|5507	-2.49319	0.000295957		PHLPP2|23035	-2.9864	1.3163e-37
PPP2R2B|5521	-2.43066	0.000775869		PHOX2A|401	-3.92243	4.12852e-07
PPP2R3A|5523	-2.02799	2.3825e-05		PHOX2B|8929	-4.603	1.03104e-06
PPP2R3B|28227	1.60771	0.011311		PI16|221476	-4.25729	1.65383e-08
PPY|5539	-5.34557	4.80021e-06		PID1|55022	-1.76629	0.032809
PRAME|23532	4.1594	9.15506e-06		PIF1|80119	1.65187	0.00399463
PRDM12|59335	2.66224	6.36904e-06		PIGZ|80235	-2.07455	0.000220266
PRDM13|59336	4.36624	0.000123645		PIK3CG|5294	-1.90582	0.0152619
PRDM6|93166	-2.29011	0.00259726		PINK1|65018	-1.43787	0.0122557
PRDX6|9588	-1.48075	0.00053271		PIRT|644139	-4.06348	5.15812e-09
PRELP|5549	-2.57275	0.00479389		PITX1|5307	1.64052	0.00902076
PRICKLE2|166336	-1.92337	0.00876781		PIWIL1|9271	7.14758	2.24683e-22
PRIMA1|145270	-5.22944	4.44763e-12		PJA2|9867	-1.3875	0.0287547
PRKACB|5567	-1.92599	0.00924741		PKD1L2|114780	-2.6288	0.000989069
PRKAR2B|5577	-2.55275	2.5511e-05		PKHD1L1|93035	-3.34571	1.06217e-07
PRKCB|5579	-2.87846	3.99126e-07		PKIB|5570	-3.87722	1.54947e-16
PRKCG|5582	3.43627	0.000266272		PKMYT1|9088	1.85954	8.29645e-05
PRKG2|5593	-4.49205	9.53558e-24		PKNOX2|63876	-2.76431	1.70769e-07
ProSAPiP1|9762	2.29146	1.09519e-05		PKP1|5317	4.07928	9.73043e-13
PRPH|5630	-4.20793	4.91929e-09		PLA2G2F|64600	3.47268	0.00173087
PRR19|284338	1.61712	0.00948004		PLA2G3|50487	5.48477	6.56362e-10
PRR5-ARHGAP8|553158	2.10563	0.00214555		PLA2G5|5322	-2.084	0.0166043
PRR7|80758	4.01495	3.95221e-22		PLAC1|10761	2.89103	0.00127811
PRRT1|80863	-1.63801	0.0375962		PLAC2|257000	-2.64646	0.00099582
PRSS1|5644	6.88376	7.18138e-10		PLAC4|191585	3.68897	1.31585e-08
PRSS22|64063	3.40213	1.74438e-15		PLAC8|51316	-3.08339	2.92042e-08
PRSS30P|124221	2.85986	0.00122583		PLAC9|219348	-3.2015	2.57327e-10
PRSS33|260429	5.7766	5.35655e-14		PLAU|5328	2.25683	3.93528e-06
PRSS41|360226	4.42961	9.33663e-05		PLCD1|5333	-2.45864	6.8234e-17
PSAT1|29968	2.64618	1.147e-09		PLCD3|113026	-1.66689	0.00478479
PSD|5662	-3.88489	6.80889e-09		PLCD4|84812	-1.74628	0.000331349
PSIMCT-1|100101490	1.77034	0.0190988		PLCE1|51196	-2.38365	2.10434e-11
PSORS1C2|170680	2.96311	0.000586406		PLCG2|5336	-1.93263	0.00244656
PSPH|5723	1.6601	0.0013016		PLCL1|5334	-1.61647	0.0359856
PTCHD1|139411	-4.05009	5.56364e-06		PLCL2|23228	-2.3923	1.94105e-06
PTF1A|256297	6.64472	0.000123645		PLD1|5337	-1.501	0.0131604
PTGER4|5734	-1.59552	0.0336237		PLEKHA9|51054	1.68983	1.03913e-05
PTGS1|5742	-3.0436	5.47173e-12		PLEKHG4|25894	1.76393	0.00285385
PTH1R|5745	-2.28685	0.0143089		PLEKHN1|84069	4.25848	1.66052e-36
PTK7|5754	2.24074	0.000291182		PLGLA|285189	4.31254	0.0168634
PTN|5764	-3.02975	5.76708e-11		PLK1|5347	1.45082	0.0283035
PTP4A3|11156	2.45585	9.10155e-06		PLN|5350	-3.26875	2.54409e-07
PTPN21|11099	-1.67873	1.70075e-05		PLP1|5354	-5.13797	5.2663e-13
PTPRH|5794	-2.2691	8.43885e-07		PLS1|5357	-1.57723	0.00172496
PTPRZ1|5803	-3.89459	4.41942e-05		PLSCR4|57088	-1.64666	0.00254223
PTX3|5806	-2.13319	0.00559204		PMAIP1|5366	2.51783	3.31063e-09
PUS1|80324	1.48907	0.0156122		PMCH|5367	2.4015	0.0104886
PUS7|54517	1.71079	2.60618e-05		PMP2|5375	-4.17003	7.53159e-08
PVT1|5820	3.21109	9.19009e-26		PMS2L2|5380	1.95955	0.0351425
PXMP2|5827	-1.52093	0.010234		PNCK|139728	-3.85539	2.11107e-07
PYCR1|5831	1.58788	0.00196059		PNLIPRP2|5408	-3.2144	0.000238198
PYCRL|65263	1.75491	0.00388415		PNMA5|114824	3.96096	0.0024305
PYGM|5837	-4.43797	1.22077e-13		PNOC|5368	-2.05632	0.04524
PYY|5697	-5.83403	1.74883e-08		PNPLA3|80339	4.15818	1.0608e-09
PZP|5858	3.81997	0.00483682		PODXL2|50512	1.63347	0.0117379
R3HDML|140902	3.73121	9.21714e-10		POLR1C|9533	1.35464	0.0178978
RAB27A|5873	-2.03062	1.66856e-07		POLR3G|10622	2.03636	4.77408e-05
RAB36|9609	1.89771	0.000841707		POM121L10P|646074	2.39149	0.0435666
RAB37|326624	-1.85212	0.0142855		POM121L8P|29797	3.51092	0.00235888
RAB39B|116442	-2.03686	0.0190488		POM121L9P|29774	2.01741	0.0450843
RAB9B|51209	-2.30182	0.00223244		POP1|10940	1.38045	0.0491322
RACGAP1P|83956	3.09747	1.04539e-05		POPDC2|64091	-3.16098	8.98786e-10
RAD51AP2|729475	2.41584	0.00422971		POTEE|445582	6.1954	7.03719e-14
RAD54B|25788	1.98623	9.42079e-06		POU4F1|5457	2.72881	0.00676189
RAD54L|8438	1.52252	0.0201915		POU5F1B|5462	3.42304	8.71331e-13
RADIL|55698	-2.21276	0.0284479		POU6F2|11281	3.75269	0.00377659
RAE1|8480	1.54492	0.000983409		PPAP2A|8611	-1.99149	6.14071e-10
RAET1K|646024	2.62474	0.000538142		PPAP2B|8613	-1.7461	8.1531e-06
RAET1L|154064	3.15874	5.22831e-05		PPAPDC1A|196051	3.13683	2.79299e-06
RASD2|23551	-1.89273	0.0412791		PPARGC1A|10891	-1.88196	0.0128407
RASGEF1C|255426	-3.26075	0.00194725		PPAT|5471	1.73567	5.10913e-07
RASGRP2|10235	-2.24927	0.00077675		PPBP|5473	5.70259	2.51136e-11
RASL10B|91608	2.68393	0.000556463		PPEF1|5475	4.18957	8.98786e-10
RASL12|51285	-1.78162	0.0151195		PPIAL4B|653505	46.0316	8.18414e-229
RBM20|282996	-2.79659	9.84527e-05		PPIAL4C|653598	3.04107	4.11787e-07
RBM24|221662	-2.43353	0.00163285		PPIAL4D|645142	3.03857	0.000318438
RBM47|54502	-1.35834	0.0257025		PPIAL4G|644591	4.58366	1.03942e-10
RBP2|5948	2.64364	0.0270578		PPM1H|57460	2.06742	8.71254e-11
RBP5|83758	-1.88452	0.0184007		PPM1N|147699	2.10334	0.00022692
RBPMS2|348093	-3.75503	1.4285e-10		PPP1R12B|4660	-2.53925	1.35187e-07
RCAN2|10231	-2.01294	0.000229135		PPP1R14A|94274	-2.36305	6.19535e-06
RCN1|5954	1.39804	0.0496933		PPP1R14D|54866	-1.81985	0.0125355
RCSD1|92241	-2.09811	0.000100533		PPP1R1A|5502	-3.56981	6.99223e-05
RDH5|5959	-2.00693	0.000749376		PPP1R3C|5507	-2.21204	0.00140358
RECQL4|9401	2.34895	7.19954e-08		PPP2R2B|5521	-1.92993	0.0289815
REEP2|51308	-2.67302	6.74067e-06		PPP2R3A|5523	-2.34088	9.96522e-11
REEP6|92840	1.88417	0.016646		PRAC|84366	4.67978	0.000178261
REG3A|5068	6.43019	4.22894e-10		PRDM12|59335	3.078	8.57097e-09
RELL1|768211	-1.5089	0.0394842		PRDM13|59336	3.91938	0.000249728
RELL2|285613	2.5046	6.58806e-06		PRDX4|10549	1.43091	0.0196723
RELN|5649	-3.1904	5.54293e-05		PRDX6|9588	-1.41431	0.000989069
REM2|161253	1.87201	0.0090845		PRELP|5549	-2.72636	0.000268268
REP15|387849	-2.55053	0.00772509		PRICKLE2|166336	-1.79736	0.0128759
RERG|85004	-2.19282	0.008097		PRIMA1|145270	-4.32542	1.65142e-09
RERGL|79785	-5.64117	2.44957e-11		PRKAA2|5563	-2.41548	0.0250681
RETSAT|54884	-1.74746	1.28283e-06		PRKACB|5567	-2.11887	0.000142904
REXO1L1|254958	5.69299	0.0249943		PRKCB|5579	-2.30528	0.000153099
RFC3|5983	1.83768	3.56627e-05		PRKCG|5582	4.15654	1.84319e-08
RFX8|731220	4.32854	6.39258e-06		PRKG1|5592	-1.74424	0.0282916
RGAG4|340526	-1.9633	0.0107966		PRKG2|5593	-4.73363	9.4497e-34
RGMA|56963	-2.53615	0.000486762		ProSAPiP1|9762	1.93128	0.000695224
RGPD5|84220	2.67337	0.00964877		PROX1|5629	1.86526	0.0146424
RGR|5995	4.3987	0.00718803		PRPH|5630	-3.73063	2.75096e-08
RGS13|6003	-3.5844	1.56405e-05		PRR19|284338	1.50864	0.0208852
RGS16|6004	1.73755	0.0201572		PRR5L|79899	-1.39646	0.0468219
RGS2|5997	-2.26353	0.000287002		PRR7|80758	3.46963	1.61591e-18
RGS20|8601	3.67899	0.00149696		PRRT1|80863	-1.82677	0.000609419
RGS22|26166	-2.54373	0.0301748		PRSS1|5644	6.2113	6.71393e-11
RGS9|8787	-2.65141	3.39884e-06		PRSS22|64063	5.44818	1.14952e-61
RHBDL2|54933	-2.06641	0.00981826		PRSS33|260429	4.07432	6.95128e-08
RHBG|57127	3.09193	0.0471762		PRSS36|146547	-1.64641	0.0121849
RHCG|51458	3.35659	8.77243e-05		PRSS41|360226	2.89077	0.0240797
RHEBL1|121268	1.82701	0.00265689		PSAPL1|768239	4.36156	0.00173765
RHPN1|114822	3.38673	2.09489e-18		PSAT1|29968	2.68065	1.79259e-12
RIC3|79608	-3.66033	2.97632e-07		PSD|5662	-3.45793	3.7177e-08
RICH2|9912	-1.94676	0.00414828		PSMC3IP|29893	1.776	4.32422e-05
RILP|83547	-1.6399	0.00800992		PSORS1C2|170680	2.49776	0.00549125
RIMKLA|284716	-1.82685	0.00140779		PTF1A|256297	4.14333	0.0416177
RIMS4|140730	-4.0757	5.12776e-07		PTGER4|5734	-1.52832	0.0364671
RIOK3|8780	-1.62464	0.0019794		PTGR1|22949	-1.59535	0.000709926
RIPK2|8767	1.5556	0.00107455		PTGS1|5742	-3.01496	1.77132e-14
RIPPLY1|92129	3.47764	0.0036922		PTH1R|5745	-2.18979	0.0104946
RMRP|6023	3.15973	0.000276649		PTK7|5754	1.89844	0.00577969
RNASE10|338879	4.53329	4.4715e-05		PTN|5764	-2.41956	5.8827e-07
RNASEH2A|10535	1.43026	0.0397349		PTP4A3|11156	1.92798	0.00342669
RND2|8153	-2.49025	0.000701577		PTPN21|11099	-1.50165	0.000630557
RNF112|7732	-2.72601	7.85732e-08		PTPRH|5794	-2.09084	2.3683e-06
RNF125|54941	-1.98842	0.0011934		PTPRR|5801	-1.88697	0.0414011
RNF150|57484	-3.608	6.18452e-08		PTPRT|11122	-2.2966	0.00837739
RNF152|220441	-3.342	1.81086e-16		PTPRU|10076	2.16818	0.00938497
RNF182|221687	3.80895	9.99711e-05		PTPRZ1|5803	-2.70448	0.0166043
RNF183|138065	2.97634	4.40347e-08		PTRH1|138428	1.62124	0.00978791
RNF32|140545	1.57423	0.0294987		PTTG1|9232	1.44967	0.0352723
RNF43|54894	2.45204	5.07283e-08		PTX3|5806	-2.08133	0.00265085
RNFT2|84900	2.01102	0.000315519		PUS1|80324	1.50294	0.00364247
ROBO2|6092	2.15649	0.0464546		PUS7|54517	1.63773	2.5033e-05
ROPN1|54763	-3.27238	0.000167184		PVRL4|81607	2.42659	4.51731e-08
ROR1|4919	-2.62932	0.000114819		PVT1|5820	2.77503	1.00519e-20
RP1|6101	5.58582	7.37876e-08		PXMP2|5827	-1.58354	0.000609584
RPGRIP1L|23322	1.44327	0.0150822		PYCR1|5831	1.93099	1.57928e-09
RPH3A|22895	-3.19641	0.000137532		PYCRL|65263	1.59018	0.0165568
RPL13AP20|387841	5.46007	2.48928e-11		PYGM|5837	-4.10211	6.28603e-14
RPL13AP6|644511	5.08095	7.98601e-10		PYY|5697	-6.74804	1.45841e-14
RPL18A|6142	1.9353	0.0361369		PZP|5858	3.27828	0.0146424
RPL21|6144	9.38826	8.6991e-24		QSOX2|169714	1.32143	0.0261271
RPL23P8|222901	2.82885	4.94207e-06		RAB30|27314	-1.50445	0.0361956
RPL36A|6173	5.19397	1.28753e-16		RAB36|9609	1.89698	0.000144278
RPL39|6170	3.95349	1.36263e-09		RAB6B|51560	-1.69616	0.0348478
RPL7|6129	2.79683	5.18273e-06		RAB9B|51209	-2.28256	0.000588409
RPLP0P2|113157	3.30323	1.80984e-07		RACGAP1P|83956	2.41245	0.00145177
RPP40|10799	1.42083	0.0356011		RAD51AP2|729475	1.9602	0.0304379
RPPH1|85495	2.51457	0.00752403		RAD54B|25788	2.21154	3.08048e-10
RPS10P7|376693	3.13832	2.54529e-05		RAD54L|8438	1.59984	0.00126185
RPS21|6227	1.72931	0.0483339		RAET1G|353091	2.58655	5.05649e-06
RPS26P11|441502	9.80678	3.70608e-21		RAET1K|646024	4.17648	9.45158e-13
RPS6KL1|83694	1.53968	0.0331147		RAET1L|154064	5.15958	9.42434e-18
RPSAP52|204010	2.93092	0.000658766		RALYL|138046	-3.45102	0.0123824
RPSAP9|653162	6.2798	9.31691e-14		RANBP17|64901	1.90541	0.00214114
RRN3P2|653390	2.73519	0.000907005		RASD2|23551	-2.26302	0.000177737
RRP12|23223	1.37391	0.0263582		RASGEF1C|255426	-3.44211	9.8529e-05
RRP7B|91695	1.91486	0.00317955		RASL12|51285	-1.74303	0.00849166
RRP9|9136	1.43191	0.0165961		RASSF10|644943	2.9761	1.97483e-06
RRS1|23212	1.45716	0.0274441		RBKS|64080	-1.7648	1.52132e-06
RSPH10B2|728194	2.37801	0.0300904		RBM20|282996	-2.7933	9.75356e-06
RSPO1|284654	-2.29364	0.0429522		RBM47|54502	-1.37626	0.00548945
RSPO2|340419	-4.03231	2.84252e-06		RBP3|5949	4.82103	4.68705e-05
RTDR1|27156	2.53963	0.00014894		RBPMS2|348093	-3.39005	5.13905e-10
RUNDC3B|154661	-2.44678	0.000117219		RCAN2|10231	-1.88993	0.000323124
RUNX1T1|862	-1.92553	0.0473576		RCOR2|283248	1.80098	0.0135743
RUVBL1|8607	1.3028	0.0315546		RDH16|8608	3.09581	1.63889e-07
RXRG|6258	-4.28184	4.40389e-12		RDH5|5959	-2.31533	1.45369e-07
RYR3|6263	-3.34961	5.20723e-14		RECQL4|9401	2.24921	2.00067e-08
S100A11|6282	1.62028	0.000782606		REEP2|51308	-2.59609	1.19532e-06
S100A2|6273	4.42886	1.88238e-17		REEP6|92840	1.82252	0.011735
S100A5|6276	2.96093	0.00345496		REG1B|5968	3.16675	0.0355732
S100A7|6278	4.33548	0.0170061		REG3A|5068	4.55962	9.52689e-06
S100B|6285	-2.76174	1.44041e-06		REG4|83998	3.11796	0.00283283
SAA4|6291	3.64458	0.00544683		RELL1|768211	-1.45271	0.0418228
SALL2|6297	-2.28644	0.000550472		RELL2|285613	2.07161	0.000609419
SALL4|57167	5.25028	1.84228e-27		RELN|5649	-2.60987	0.00153546
SAMD10|140700	1.57076	0.0148429		REN|5972	2.72352	0.00981981
SAMD9|54809	-1.85583	0.0312564		RERG|85004	-2.33393	0.000441723
SBSN|374897	3.90937	0.000522462		RERGL|79785	-4.98416	1.34033e-10
SCARA5|286133	-4.92999	1.15091e-16		RETSAT|54884	-2.06895	4.76843e-16
SCARNA10|692148	2.72846	0.0212783		RFC3|5983	1.81951	4.46491e-06
SCARNA12|677777	2.11995	0.00489147		RFC4|5984	1.36238	0.0391472
SCARNA16|677781	2.52511	0.0419589		RFX8|731220	3.89875	1.17774e-05
SCARNA2|677766	3.28289	4.80579e-06		RGL3|57139	2.39065	0.00442022
SCARNA9|619383	2.17486	0.0200408		RGMA|56963	-2.3895	0.000416959
SCARNA9L|100158262	4.20519	7.58599e-05		RGPD5|84220	2.59146	0.00517506
SCD|6319	1.89749	0.00259542		RGR|5995	4.57923	0.00078744
SCG2|7857	-2.52423	0.00152276		RGS16|6004	2.60842	1.32715e-11
SCG3|29106	-3.60648	0.000217901		RGS9|8787	-2.27739	8.94792e-05
SCGB2A1|4246	-3.41381	6.23487e-05		RHBDF2|79651	1.51063	0.00357781
SCGN|10590	-5.58339	1.11984e-14		RHBG|57127	3.93822	0.000263713
SCIN|85477	-2.78372	5.88266e-06		RHCG|51458	2.9017	0.00051193
SCML1|6322	1.72587	0.00650787		RHEBL1|121268	2.09037	2.28982e-06
SCN11A|11280	-3.77145	2.19449e-09		RHOU|58480	-1.63646	0.00148844
SCN2B|6327	-3.76154	7.33484e-07		RHPN1|114822	3.23301	4.77055e-20
SCN3A|6328	-2.43497	0.000290722		RIBC2|26150	1.83808	0.0397104
SCN3B|55800	-2.45776	0.00423335		RIC3|79608	-2.8238	0.000161456
SCN4B|6330	-2.3771	5.3271e-05		RICH2|9912	-2.65595	2.76498e-10
SCN7A|6332	-5.30957	1.39928e-09		RILP|83547	-1.58474	0.00656999
SCN9A|6335	-3.82123	1.59687e-11		RIMBP3C|150221	3.1282	0.000532842
SCNN1B|6338	-4.10281	1.62626e-08		RIOK3|8780	-1.45329	0.0199314
SCNN1G|6340	-4.5205	4.39014e-06		RIPK2|8767	1.55948	0.000163272
SCRG1|11341	-4.13405	0.000515198		RIPPLY1|92129	3.09745	0.00162238
SCUBE1|80274	-1.99679	0.0212201		RMRP|6023	2.52246	0.00743963
SCUBE2|57758	-2.18203	0.00471692		RNASE10|338879	4.56238	1.17749e-05
SCXB|642658	2.52761	0.00557441		RNASEH2A|10535	1.44851	0.0107701
SDCBP2|27111	-2.57751	8.13752e-07		RNASEL|6041	-1.41375	0.0426286
SDPR|8436	-3.22011	1.94636e-10		RND2|8153	-2.35822	0.000556202
SEC14L2|23541	2.01181	2.12552e-05		RNF112|7732	-2.45768	4.21028e-07
SEC14L4|284904	5.4702	1.12217e-06		RNF150|57484	-3.36077	3.74791e-08
SEC14L5|9717	-2.71954	0.000221169		RNF152|220441	-2.64552	1.89404e-10
SECTM1|6398	-3.18554	3.68211e-09		RNF182|221687	3.16352	0.00126037
SEMA3D|223117	-3.16204	0.000191892		RNF183|138065	3.57336	2.09217e-16
SEMA3E|9723	-3.08375	0.00169351		RNF43|54894	1.99169	6.22176e-05
SEMA3G|56920	-2.16042	0.00305755		RNFT2|84900	1.8401	0.000992801
SEMA6A|57556	-2.22326	0.0013288		ROBO2|6092	2.45872	0.00143867
SEMA6D|80031	-2.84438	6.24609e-08		ROPN1|54763	-3.03959	0.000186546
SEPP1|6414	-2.83041	1.07522e-06		ROS1|6098	-2.61708	0.0199314
SEPT7L|285961	3.11897	0.00702892		RP1|6101	5.78013	1.62836e-10
SERPINA10|51156	2.69767	0.0478685		RP1L1|94137	2.13561	0.0460882
SERPINA4|5267	6.69862	2.86387e-12		RPGRIP1L|23322	1.45282	0.00393959
SERPINA7|6906	4.31183	0.000121491		RPH3A|22895	-2.31283	0.0237693
SERPINA9|327657	-6.06473	9.77949e-07		RPL10L|140801	-2.36112	0.00826183
SERPINB2|5055	4.04977	0.000529602		RPL13AP20|387841	5.05118	1.04397e-11
SERPINB4|6318	4.1471	0.046182		RPL13AP6|644511	3.95779	1.05189e-06
SERPINB5|5268	2.45555	0.00444588		RPL21|6144	8.64593	1.2767e-24
SERPINB7|8710	5.70247	6.10446e-07		RPL22L1|200916	2.3804	7.47882e-06
SERPIND1|3053	3.52569	0.000718302		RPL23P8|222901	2.58273	1.11008e-05
SERTAD4|56256	-2.06357	0.0152348		RPL36A|6173	4.72856	1.93109e-16
SETBP1|26040	-2.47518	5.19663e-06		RPL39|6170	3.11913	2.06591e-06
SEZ6|124925	-3.65324	0.000355691		RPL7|6129	2.40411	0.000101911
SEZ6L|23544	-2.55326	0.0487881		RPL9|6133	1.98816	0.0494118
SFRP1|6422	-4.41665	1.46471e-08		RPLP0P2|113157	3.19854	1.94054e-08
[truncated: 591 more rows]

## Sheet: Table 3- Right Stage specific
List of Differentially regulated genes (DEGs) identified in RSCC stages 1-4 (AJCC staging), wrt to their respective normal tissue (stage 0) at a log2 FC>1 and padj<0.05
Right Stage I	log2FoldChange	padj		Right Stage II	log2FoldChange	padj		Right Stage III	log2FoldChange	padj		Right Stage IV	log2FoldChange	padj
?|10357	1.61256	0.0462486		?|10357	1.85185	0.000180531		?|10357	1.67885	0.0134144		?|10357	1.84792	0.00602426
A2M|2	-1.72554	0.0388417		A2ML1|144568	3.54449	0.0464412		AAA1|404744	4.58301	0.000286768		?|155060	1.67973	0.0469888
AAA1|404744	4.27754	0.00192695		AAA1|404744	4.86075	1.61197e-05		AADACL2|344752	-5.37709	0.00011388		?|729884	4.67404	0.0108016
AADACL2|344752	-5.66115	0.000107681		AADACL2|344752	-5.84276	9.69237e-07		AADAC|13	3.12578	0.00190341		A2ML1|144568	4.80975	0.00797401
AADAC|13	3.73543	5.19867e-05		AADAC|13	3.06927	0.000867776		ABCA12|26154	4.56193	0.000179858		AAA1|404744	4.94125	0.000412221
ABCA12|26154	3.97179	0.00495554		ABCA12|26154	6.09202	5.17276e-10		ABCA17P|650655	4.24032	3.04086e-05		AADACL2|344752	-6.22906	0.000114266
ABCA17P|650655	3.75439	0.00120402		ABCA17P|650655	3.57538	0.000485619		ABCA8|10351	-4.08106	7.78742e-08		AADAC|13	3.02743	0.0152685
ABCA6|23460	-3.41512	1.61038e-06		ABCA5|23461	-1.68901	0.00980863		ABCA9|10350	-2.37083	0.0101091		ABCA10|10349	-2.19615	0.0291845
ABCA8|10351	-6.13181	1.19871e-18		ABCA6|23460	-2.82873	4.34108e-05		ABCB11|8647	-5.32949	2.44663e-15		ABCA12|26154	5.11431	0.000181231
ABCA9|10350	-3.25495	6.16324e-06		ABCA8|10351	-4.81537	9.73416e-14		ABCC13|150000	-3.40734	1.66845e-07		ABCA17P|650655	4.99602	6.14079e-06
ABCB11|8647	-6.44623	1.11253e-20		ABCA9|10350	-3.12719	7.28538e-07		ABCG2|9429	-4.30469	7.46469e-14		ABCA6|23460	-3.33348	4.74625e-05
ABCB5|340273	-3.95938	0.00021966		ABCB11|8647	-5.8869	1.35779e-22		ABCG8|64241	-2.9492	0.012452		ABCA8|10351	-4.95996	2.05593e-09
ABCC13|150000	-4.2514	7.17598e-12		ABCB5|340273	-3.81132	3.5471e-05		ABHD3|171586	-1.74137	0.00115911		ABCA9|10350	-4.08448	1.35587e-08
ABCG2|9429	-5.60832	7.20497e-24		ABCC13|150000	-3.537	1.06624e-09		ABHD5|51099	-1.54024	0.000293862		ABCB11|8647	-5.9241	3.97034e-14
ABCG8|64241	-2.72728	0.0499179		ABCG2|9429	-4.90029	1.95556e-22		ABI3BP|25890	-2.39402	0.00352154		ABCB5|340273	-3.7682	0.00308023
ABHD3|171586	-1.8531	0.000257845		ABCG5|64240	2.25928	0.0331546		ABP1|26	-1.82094	0.00908538		ABCC13|150000	-3.97933	2.56612e-08
ABHD5|51099	-1.5299	0.000864299		ABCG8|64241	-2.80473	0.0101973		ACAA2|10449	-2.03681	1.19616e-06		ABCD2|225	-2.39397	0.00985642
ABI3BP|25890	-3.29772	4.21022e-07		ABHD3|171586	-1.76112	0.000174469		ACACB|32	-1.89163	0.00117615		ABCG2|9429	-5.39399	4.41671e-18
ABP1|26	-2.35586	3.80462e-06		ABI3BP|25890	-3.10043	1.01611e-07		ACADS|35	-2.37408	6.79088e-10		ABCG8|64241	-3.80635	0.000938173
ACAA2|10449	-2.11964	5.40554e-07		ABP1|26	-2.11214	1.69379e-05		ACAN|176	2.85629	1.23113e-08		ABHD3|171586	-2.28006	1.82858e-07
ACACB|32	-2.09574	7.8918e-05		ACAA2|10449	-1.79892	7.25985e-05		ACAT1|38	-1.59937	0.00197203		ABHD5|51099	-1.70475	3.31927e-05
ACADS|35	-2.27	9.31656e-08		ACACB|32	-2.26556	5.14194e-08		ACBD7|414149	1.77418	0.0358158		ABI3BP|25890	-2.93695	0.000251515
ACAN|176	2.86022	6.75417e-08		ACADS|35	-2.27585	4.61014e-10		ACOX1|51	-2.01412	5.13893e-11		ACAA2|10449	-2.1708	2.71175e-06
ACBD7|414149	1.84019	0.0252031		ACAN|176	2.98519	1.93933e-11		ACSBG1|23205	-1.75714	0.0135232		ACACB|32	-1.83122	0.0157073
ACOX1|51	-2.16133	6.32435e-13		ACBD7|414149	1.90358	0.0028675		ACSF2|80221	-2.01686	4.39005e-05		ACADM|34	-1.71554	0.0131139
ACSBG1|23205	-1.90819	0.0034174		ACOX1|51	-2.12398	1.03038e-15		ACSL6|23305	4.40851	2.68673e-10		ACADS|35	-2.52522	4.61807e-09
ACSF2|80221	-2.23242	1.34078e-06		ACSF2|80221	-2.22121	2.65615e-08		ACTBL2|345651	4.4584	0.0017709		ACAN|176	3.02088	1.17993e-07
ACSL6|23305	4.77035	2.41343e-11		ACSL6|23305	4.38029	8.2151e-12		ACTG2|72	-4.48309	3.87124e-11		ACAT1|38	-1.66293	0.00367158
ACSM5|54988	-2.91171	0.000990906		ACSM5|54988	-2.53376	0.00245796		ADAM12|8038	5.03941	1.43796e-19		ACBD7|414149	2.15005	0.00268998
ACTA2|59	-2.29736	0.000715117		ACTBL2|345651	4.98165	4.38941e-05		ADAM33|80332	-2.16286	0.027088		ACCN4|55515	3.27604	0.00358647
ACTBL2|345651	4.44333	0.00291802		ACTG2|72	-4.21783	3.26279e-11		ADAMDEC1|27299	-3.34901	6.54294e-10		ACOX1|51	-2.19009	3.21061e-11
ACTG2|72	-5.03214	2.46103e-13		ACTL8|81569	2.23246	0.0425368		ADAMTS12|81792	3.39007	2.14752e-08		ACSF2|80221	-2.19907	3.36898e-05
ACVRL1|94	-1.7129	0.021312		ACVRL1|94	-1.72477	0.00430823		ADAMTS6|11174	2.39437	4.00841e-05		ACSL6|23305	5.25743	6.28488e-12
ADAM12|8038	3.74843	2.0342e-08		ADAM12|8038	5.02225	1.45659e-22		ADAMTSL1|92949	-2.06744	0.00891018		ACSM5|54988	-2.56312	0.0304247
ADAM33|80332	-2.52608	0.00240859		ADAM33|80332	-2.47697	0.000533193		ADAMTSL3|57188	-2.85434	9.42261e-05		ACTBL2|345651	4.02541	0.0294934
ADAM6|8755	-2.71671	0.0094488		ADAMDEC1|27299	-3.37558	7.51723e-12		ADCY2|108	-2.1794	0.00727667		ACTG2|72	-4.43225	3.74264e-08
ADAMDEC1|27299	-3.71716	7.77869e-12		ADAMTS12|81792	3.40142	6.98601e-10		ADCY5|111	-2.80909	0.00063606		ACTL8|81569	3.27219	0.000717241
ADAMTS12|81792	2.57265	0.00128921		ADAMTS2|9509	2.30843	0.00156684		ADCYAP1R1|117	-4.60696	3.67668e-05		ADAM12|8038	4.22833	1.89184e-09
ADAMTS1|9510	-2.25853	0.000491316		ADAMTS6|11174	2.36047	1.0893e-05		ADH1A|124	-3.05729	0.00509341		ADAM28|10863	-2.10363	0.0315105
ADAMTS6|11174	2.09679	0.00408653		ADAMTSL1|92949	-2.50075	6.95089e-06		ADH1B|125	-3.16724	0.00232163		ADAM6|8755	-2.76766	0.0193118
ADAMTS8|11095	-2.23468	0.0215119		ADAMTSL3|57188	-3.33741	1.82402e-08		ADH1C|126	-3.91311	4.92512e-07		ADAMDEC1|27299	-3.55336	1.02459e-08
ADAMTSL1|92949	-2.542	7.78369e-05		ADCY2|108	-2.37343	0.00023571		ADHFE1|137872	-2.76402	7.5095e-07		ADAMTS12|81792	3.23109	1.32851e-05
ADAMTSL3|57188	-3.65032	2.54451e-08		ADCY5|111	-3.17951	2.09022e-06		ADORA3|140	-2.03255	0.00666871		ADAMTS1|9510	-1.96669	0.0345423
ADCY2|108	-2.90327	4.8043e-06		ADCY9|115	-1.67704	0.000179789		ADRA1B|147	-2.03234	0.0395154		ADAMTS6|11174	2.28672	0.00190161
ADCY5|111	-3.28351	1.90533e-05		ADCYAP1R1|117	-4.53573	6.02433e-06		ADRB3|155	-3.0359	0.0104412		ADAMTSL1|92949	-2.39886	0.00210231
ADCY9|115	-1.54149	0.0196452		ADH1A|124	-3.41402	0.000118773		AFF3|3899	-2.46336	0.000473798		ADAMTSL3|57188	-3.44367	6.29713e-06
ADCYAP1R1|117	-5.67062	5.48668e-07		ADH1B|125	-4.15293	1.09549e-07		AFP|174	4.61117	0.00188177		ADAT2|134637	1.63831	0.0189537
ADH1A|124	-3.86078	7.12562e-05		ADH1C|126	-4.37105	7.95936e-11		AGAP7|653268	4.18744	9.75002e-07		ADCY2|108	-2.37997	0.00696893
ADH1B|125	-5.07353	1.24121e-09		ADHFE1|137872	-3.32346	2.1074e-13		AGAP8|728404	2.65378	0.00375571		ADCYAP1R1|117	-3.8407	0.0126012
ADH1C|126	-4.60952	1.50352e-09		ADORA3|140	-1.97981	0.00412489		AGPAT9|84803	-2.56105	3.14476e-07		ADH1A|124	-3.48219	0.00354344
ADHFE1|137872	-3.61802	1.03318e-12		ADRA1B|147	-2.03771	0.0157323		AGTR1|185	-3.4237	0.00039855		ADH1B|125	-4.53759	3.84491e-06
ADORA3|140	-2.32422	0.000418417		ADRA2A|150	-2.331	0.00160728		AHCYL2|23382	-2.74371	2.15724e-10		ADH1C|126	-4.32257	8.86064e-07
ADRA1B|147	-3.17232	9.35239e-07		ADRB2|154	-1.98581	0.0111059		AHSG|197	4.3778	0.00230396		ADHFE1|137872	-3.20797	1.25827e-07
ADRA2A|150	-2.88473	4.46421e-05		AEN|64782	1.59262	0.000231623		AKAP4|8852	4.5296	0.000727909		ADIPOQ|9370	-5.66137	0.0280376
ADRB2|154	-2.06732	0.0203052		AFF3|3899	-3.42633	6.0478e-12		AKAP6|9472	-1.98468	0.0063643		ADORA3|140	-2.06265	0.0221099
ADRB3|155	-3.24819	0.00627746		AFP|174	4.7184	0.000387215		AKR1B10|57016	-2.89023	0.000887334		ADRB2|154	-2.10347	0.0378595
AEN|64782	1.46543	0.0259988		AGAP5|729092	2.38168	0.00256274		AKR1C4|1109	5.89972	2.35098e-11		AFF3|3899	-2.62608	0.000991134
AFF3|3899	-3.07511	6.28659e-07		AGAP6|414189	1.89695	0.0131183		ALDH3B2|222	3.71437	2.51343e-07		AGAP5|729092	2.64011	0.00586063
AGAP5|729092	2.18312	0.0460028		AGAP7|653268	4.70109	2.16193e-10		ALK|238	-3.3017	0.0066846		AGAP6|414189	2.27664	0.00392398
AGAP7|653268	4.52342	2.04292e-07		AGAP8|728404	3.02629	2.9199e-05		ALOX12P2|245	3.66172	0.0467641		AGAP7|653268	4.95841	1.13048e-07
AGAP8|728404	2.82088	0.00190387		AGFG2|3268	-1.51732	0.00464062		ALOXE3|59344	4.04618	6.34599e-06		AGAP8|728404	3.26381	0.000338585
AGPAT9|84803	-2.81119	1.11903e-08		AGPAT9|84803	-2.40802	5.304e-07		ALPI|248	-4.28563	2.3034e-09		AGPAT9|84803	-3.09841	1.86084e-09
AGTR1|185	-5.02635	2.20605e-09		AGTR1|185	-3.78665	3.43201e-06		AMBP|259	2.35635	0.0479423		AGTR1|185	-4.50925	4.97946e-06
AHCYL2|23382	-2.85705	1.32704e-10		AHCYL2|23382	-2.81767	3.62494e-13		AMELX|265	4.3339	6.28447e-05		AHCYL2|23382	-2.62808	7.21167e-07
AHSG|197	5.60591	1.70258e-05		AHCY|191	1.58197	0.0123673		AMH|268	4.91267	5.97838e-11		AHCY|191	1.7103	0.0188111
AK5|26289	-2.39518	0.0091593		AHNAK|79026	-1.65521	0.0274062		AMN|81693	-2.06246	0.0230741		AHSG|197	7.8912	5.56032e-10
AKAP12|9590	-2.29993	0.0181624		AHSG|197	4.68136	0.000193331		AMPD1|270	-4.29318	7.08445e-09		AKAP4|8852	3.98951	0.0226784
AKAP6|9472	-2.41371	4.86548e-05		AICDA|57379	-2.88466	0.0398461		AMY1A|276	3.76385	0.00186285		AKAP6|9472	-2.44605	0.000239509
AKR1B10|57016	-4.00248	5.682e-08		AKAP4|8852	4.43291	0.000362406		AMY2A|279	3.21142	0.0356614		AKR1B10|57016	-3.39026	0.000229463
AKR1C4|1109	6.15681	1.38596e-11		AKAP6|9472	-2.28686	1.87461e-05		ANGPTL1|9068	-3.60047	3.64895e-05		AKR1C4|1109	7.78129	6.6604e-17
AKR1CL1|340811	4.16702	0.0107723		AKAP9|10142	-1.60789	0.0016867		ANGPTL7|10218	-4.32198	8.4307e-06		AKR1E2|83592	2.37901	0.00728945
ALAS2|212	-2.95528	0.0351469		AKR1B10|57016	-3.38241	1.11266e-06		ANK2|287	-2.64649	0.000183967		ALDH3B2|222	3.79169	6.79015e-06
ALDH3B2|222	3.43317	1.68077e-05		AKR1C4|1109	5.49553	5.95024e-11		ANK3|288	-1.97107	1.08233e-06		ALK|238	-3.29647	0.0318557
ALDH4A1|8659	1.75485	0.0323599		ALB|213	3.53374	0.0398142		ANKRD13B|124930	2.14684	7.91367e-06		ALOX12P2|245	5.02827	0.00272635
ALKBH2|121642	1.47466	0.00926655		ALDH3B2|222	3.18355	9.98618e-06		ANKRD1|27063	3.29403	0.011453		ALOXE3|59344	4.14497	3.94739e-05
ALK|238	-4.14427	0.000212369		ALKBH2|121642	1.48917	0.00119917		ANKRD36B|57730	2.34453	0.00104496		ALPI|248	-4.23516	7.72071e-07
ALOX12P2|245	3.82224	0.0383832		ALOX12P2|245	4.2552	0.00264058		ANKRD43|134548	-1.99337	0.00330389		ALPK3|57538	2.58534	0.0229913
ALOXE3|59344	3.34815	0.00162455		ALOXE3|59344	4.57522	6.16373e-09		ANKS1B|56899	-2.97595	0.000160431		AMBP|259	3.63168	5.75901e-05
ALPI|248	-5.52508	1.4826e-15		ALPI|248	-4.83457	1.0434e-14		ANLN|54443	2.16889	8.82785e-08		AMELX|265	5.5597	2.59748e-07
AMBP|259	2.76666	0.00590568		AMBP|259	3.26458	1.03383e-05		ANO5|203859	-2.94083	0.00148731		AMH|268	4.7726	8.01658e-08
AMELX|265	4.54337	3.11919e-05		AMELX|265	4.31414	1.96212e-05		ANPEP|290	-3.58781	7.62419e-06		AMICA1|120425	-2.17809	0.00342061
AMH|268	4.70358	5.15997e-09		AMH|268	4.69434	2.31218e-11		ANXA10|11199	6.0787	1.39191e-05		AMPD1|270	-5.23626	2.11634e-10
AMN|81693	-2.41489	0.0015283		AMN|81693	-2.16678	0.00312963		ANXA2P3|305	2.80934	0.00415106		ANGPTL1|9068	-4.29083	5.3735e-06
AMOTL1|154810	-2.33168	0.00108185		AMPD1|270	-4.66763	1.00613e-12		ANXA3|306	1.83176	0.00146004		ANGPTL5|253935	-2.7784	0.0389755
AMPD1|270	-4.9921	2.02204e-11		AMT|275	-1.8543	0.0272759		ANXA9|8416	1.76636	0.0183004		ANGPTL7|10218	-4.69353	3.09567e-05
AMY1A|276	4.10419	0.000631276		AMY1A|276	3.67882	0.000841193		AOC3|8639	-2.44091	0.00137484		ANK2|287	-2.82091	0.000442243
AMY2A|279	4.10971	0.00126124		AMY2A|279	3.61385	0.00267625		AP1S3|130340	1.94985	1.37177e-05		ANK3|288	-2.35749	1.96918e-09
ANGPTL1|9068	-4.8132	1.64213e-09		ANGPTL1|9068	-4.0928	2.7437e-08		AP3B2|8120	-3.09561	0.00056746		ANKRD13B|124930	2.58661	4.4492e-08
ANGPTL5|253935	-3.28537	0.000877401		ANGPTL5|253935	-3.64425	9.13328e-07		APLN|8862	2.93284	2.60976e-10		ANKRD35|148741	-2.00031	0.047722
ANGPTL7|10218	-5.31899	2.15053e-08		ANGPTL7|10218	-4.45957	2.50425e-07		APOA2|336	4.03834	0.0305547		ANKRD36B|57730	2.17648	0.0251016
ANK2|287	-3.85911	3.1352e-11		ANK2|287	-3.18092	1.06166e-08		APOB48R|55911	-1.94251	0.0147908		ANKRD56|345079	-1.73158	0.00359322
ANK3|288	-1.94147	8.773e-06		ANK3|288	-2.12047	3.07782e-10		APOBEC3B|9582	-1.90993	0.00626048		ANKS1B|56899	-2.81407	0.00583665
ANKRD13B|124930	2.22304	5.24337e-06		ANKRD13B|124930	2.21002	1.61887e-07		APOC1P1|342	5.81527	0.000375108		ANLN|54443	1.99399	0.000217034
ANKRD35|148741	-2.2179	0.00236725		ANKRD1|27063	3.05701	0.0153361		APPL2|55198	-1.90505	2.27826e-10		ANO5|203859	-3.08638	0.0041353
ANKRD36B|57730	2.64254	7.17594e-05		ANKRD35|148741	-1.94059	0.00917551		AQP11|282679	-1.65434	0.0173203		ANP32C|23520	2.81559	0.0142006
ANKRD53|79998	-2.25607	0.0138981		ANKRD36B|57730	2.77593	4.20239e-07		AQP12A|375318	3.51244	0.00681866		ANPEP|290	-4.28655	7.21935e-07
ANKS1B|56899	-4.05285	1.2019e-08		ANKRD43|134548	-1.96559	0.00140662		AQP2|359	4.41644	0.000179858		ANXA10|11199	4.99368	0.00700508
ANLN|54443	2.18347	2.97113e-07		ANKRD56|345079	-1.58928	0.00255146		AQP4|361	-4.0977	0.000175893		ANXA2P3|305	3.04325	0.00550168
ANO5|203859	-4.05334	2.63346e-07		ANKS1B|56899	-3.45642	8.3093e-08		AQP5|362	6.38714	1.52853e-10		ANXA3|306	1.73247	0.0294887
ANP32C|23520	2.62934	0.0157891		ANLN|54443	2.18409	2.50638e-09		AQP6|363	2.20157	0.0352209		ANXA8|653145	3.27687	0.00552307
ANPEP|290	-4.63703	5.09753e-10		ANO10|55129	-1.39755	0.0105178		AQP7|364	-2.27404	0.0044103		ANXA9|8416	2.52266	2.59734e-06
ANXA10|11199	5.16563	0.00120191		ANO3|63982	-2.62571	0.0460491		AQP8|343	-6.95743	2.75456e-15		AOC3|8639	-2.79213	0.000484568
ANXA2P3|305	2.73309	0.0108014		ANO5|203859	-3.13211	6.59219e-05		AQP9|366	2.63424	0.00783502		AOX1|316	-2.74965	0.00196652
ANXA3|306	1.86707	0.00154331		ANP32C|23520	3.2728	1.40946e-05		AQPEP|206338	-2.96616	5.0532e-05		AP1S3|130340	1.94199	0.00032968
AOC3|8639	-3.50676	6.05856e-09		ANPEP|290	-4.28648	1.12359e-10		ARHGAP20|57569	-2.53065	8.44758e-05		APLN|8862	2.86497	2.73453e-07
AOX1|316	-2.74166	0.000439643		ANXA10|11199	6.12732	1.44134e-06		ARHGEF37|389337	-1.6591	0.0116076		APOA2|336	7.04088	6.13306e-06
AP1S3|130340	1.89918	0.000118871		ANXA2P3|305	3.76451	1.02919e-07		ARL14|80117	-1.96011	0.00595941		APOB48R|55911	-2.22524	0.00433576
AP3B2|8120	-3.35197	0.000203624		ANXA3|306	2.08235	1.14957e-06		ARL4D|379	-2.22842	0.000330018		APOBEC3B|9582	-2.49291	2.448e-05
AP3S2|10239	-1.35809	0.0169193		ANXA8|653145	3.35498	0.000122668		ARNTL2|56938	2.64186	2.71829e-10		APOC1P1|342	5.04775	0.0180249
APBB1|322	-2.25741	0.000288476		AOC3|8639	-2.8642	1.19202e-06		ASAP3|55616	-1.9287	0.000597556		APPL2|55198	-2.30779	7.53087e-16
APCDD1|147495	2.5172	0.00426932		AOX1|316	-2.26465	0.00533895		ASB2|51676	-2.8863	3.96645e-06		AQP2|359	4.47875	0.000869855
APLN|8862	2.91014	3.66521e-09		AP1S3|130340	2.04244	9.59049e-08		ASB4|51666	4.77042	2.14044e-05		AQP5|362	6.55967	1.74537e-08
APOA2|336	5.66614	0.00021966		APBB1|322	-1.86048	0.00779831		ASB5|140458	-4.83374	0.000590296		AQP7|364	-2.42203	0.00700508
APOBEC3B|9582	-2.12818	0.000650335		APLN|8862	3.11724	2.53368e-14		ASB9|140462	1.93695	0.0173203		AQP8|343	-7.01925	1.227e-11
APOC1P1|342	5.42216	0.00238682		APOA2|336	4.28141	0.00653143		ASCL2|430	3.37847	3.24196e-10		AQPEP|206338	-3.53403	9.16501e-06
APPL2|55198	-2.05522	1.40545e-12		APOA4|337	-4.10751	0.0388495		ASPA|443	-3.50572	5.58016e-08		ARHGAP20|57569	-3.11878	1.77228e-06
AQP4|361	-3.01725	0.0429399		APOB48R|55911	-2.30804	2.9376e-05		ASPG|374569	-3.82504	1.08302e-05		ARHGEF37|389337	-1.68599	0.0307729
AQP5|362	5.29492	2.58726e-06		APOBEC2|10930	-2.0211	0.0133005		ASPHD1|253982	2.59594	8.58615e-07		ARL14|80117	-2.52228	4.63716e-05
AQP7|364	-3.16067	3.33241e-07		APOBEC3B|9582	-1.98435	0.000642924		ASTN1|460	-4.16133	2.91729e-05		ARL4D|379	-2.36077	0.000755077
AQP8|343	-9.51277	1.12378e-27		APOC1P1|342	6.05727	3.38106e-05		ATAD2|29028	1.8056	0.000347228		ARNTL2|56938	2.48552	1.87041e-06
AQPEP|206338	-3.9015	5.91078e-09		APPL2|55198	-2.07748	5.76401e-17		ATAD3C|219293	2.22126	0.0102566		ARRDC4|91947	-2.07417	0.00010328
AREG|374	2.21291	0.0074713		AQP11|282679	-1.60365	0.0147512		ATCAY|85300	-3.52224	6.38114e-05		ASAM|79827	-2.39641	0.00875845
ARHGAP20|57569	-3.351	1.5937e-09		AQP2|359	3.69522	0.00259905		ATG9B|285973	4.29161	5.7541e-18		ASAP3|55616	-2.2979	1.82185e-05
ARHGEF37|389337	-1.58188	0.0488079		AQP4|361	-2.75716	0.0352393		ATHL1|80162	2.92253	1.18916e-06		ASB2|51676	-2.99078	3.98405e-05
ARHGEF38|54848	1.61651	0.0191246		AQP5|362	6.49299	9.3776e-13		ATP11A|23250	1.9302	0.000132113		ASB4|51666	4.39024	0.00147046
ARL14|80117	-2.39979	3.00613e-05		AQP7|364	-3.30106	1.97015e-10		ATP13A4|84239	-2.51465	0.00562081		ASB5|140458	-4.32298	0.0205899
ARL4D|379	-3.05191	9.32957e-10		AQP8|343	-8.15401	1.49651e-25		ATP1A2|477	-4.34518	2.42066e-07		ASB9|140462	2.73348	1.37097e-05
ARMCX1|51309	-2.05702	0.00531038		AQP9|366	3.00461	0.000104327		ATP1B2|482	-2.14941	0.00375829		ASCL2|430	3.76295	3.29413e-10
ARNTL2|56938	2.82175	2.11117e-11		AQPEP|206338	-3.61567	7.57523e-10		ATP2B3|492	-4.04075	0.00024089		ASGR1|432	2.52471	0.00542754
AR|367	-2.90457	0.00244129		AREG|374	2.07507	0.00614929		ATP2B4|493	-1.94359	0.00404549		ASPA|443	-4.19116	4.12912e-09
ASAM|79827	-2.44526	0.00162455		ARHGAP20|57569	-2.68123	1.18163e-06		ATP5EP2|432369	2.62866	0.00893968		ASPG|374569	-3.74516	0.000412221
ASAP3|55616	-2.41928	8.92146e-08		ARHGEF18|23370	-1.39362	0.0174082		ATP6V0A4|50617	3.96711	0.00515577		ASPHD1|253982	2.72653	5.69285e-06
ASB2|51676	-2.97009	4.56637e-06		ARHGEF37|389337	-1.8579	6.66001e-05		ATP6V0D2|245972	-2.26037	0.00251465		ATAD2|29028	1.61356	0.0446964
ASB4|51666	3.37798	0.0272514		ARL14|80117	-2.43638	4.91673e-07		ATP6V1B1|525	2.4698	0.0194318		ATAD3C|219293	2.39471	0.0116008
ASB5|140458	-4.87951	0.00105119		ARL4D|379	-2.39084	3.79226e-06		ATP6V1C2|245973	2.22199	3.07398e-05		ATG9B|285973	4.9091	4.41365e-19
ASB9|140462	2.37149	0.000205706		ARMCX1|51309	-1.7986	0.0212476		ATP6V1G2|534	-2.5078	7.86784e-06		ATHL1|80162	4.26025	1.20215e-13
ASCL2|430	3.50578	3.19672e-10		ARNTL2|56938	3.13987	5.16386e-20		ATP8B1|5205	-1.68719	0.000717648		ATOH1|474	-2.72833	0.028415
ASGR1|432	2.89974	3.09447e-05		ARRDC4|91947	-1.66537	0.0039474		ATRNL1|26033	-3.13881	6.05514e-05		ATP11A|23250	2.52858	1.07075e-08
ASPA|443	-4.89333	7.11432e-16		ARSH|347527	2.87608	0.00208225		AXIN2|8313	2.19201	0.000800902		ATP13A4|84239	-3.18316	0.000297176
ASPDH|554235	-2.61699	0.0363423		ARSJ|79642	1.99688	0.00650845		AZGP1|563	2.67443	6.16528e-06		ATP1A2|477	-4.86866	2.94905e-07
ASPG|374569	-5.05092	5.14141e-10		ASAP3|55616	-2.1103	2.31945e-06		B3GALT1|8708	-3.27838	7.01648e-05		ATP2B4|493	-2.06077	0.00585258
ASPHD1|253982	2.52073	1.06729e-05		ASB2|51676	-2.78248	1.74891e-06		B3GNT7|93010	-2.47067	0.00481977		ATP5EP2|432369	3.19259	0.00141634
ASTN1|460	-5.36392	3.12897e-08		ASB4|51666	3.12426	0.0258428		B3GNT8|374907	-1.8488	0.00320675		ATP6V0A4|50617	4.34342	0.00536531
ASXL3|80816	-2.6208	0.00853865		ASB5|140458	-4.21855	0.00186292		B3GNTL1|146712	1.71757	0.000584523		ATP6V0D2|245972	-2.51894	0.00160587
ATAD2|29028	1.60333	0.0222686		ASB9|140462	2.53596	7.12932e-07		B4GALNT2|124872	-3.98632	0.000933		ATP6V1B1|525	3.24657	0.00055236
ATAD3C|219293	2.18832	0.0201236		ASCL2|430	3.44576	1.29322e-12		BAALC|79870	-2.16432	0.0126254		ATP6V1C2|245973	2.77243	6.65683e-08
ATCAY|85300	-4.66035	1.8543e-08		ASGR1|432	2.21536	0.00482699		BAI3|577	-3.7465	5.40661e-07		ATP8A1|10396	-1.9877	0.00862425
ATG9B|285973	3.56762	4.76629e-10		ASPA|443	-4.07344	1.10501e-13		BCHE|590	-4.17841	1.4749e-08		ATP8B1|5205	-2.04618	2.84844e-06
ATHL1|80162	3.07576	5.37589e-07		ASPDH|554235	-2.45061	0.0190934		BEAN|146227	3.13166	7.82342e-05		ATRNL1|26033	-3.2191	0.000515524
ATP11A|23250	1.96161	0.000173638		ASPG|374569	-4.19568	2.44939e-08		BEND4|389206	-2.38438	0.0192112		AXIN2|8313	2.42889	0.000491476
ATP13A4|84239	-3.14858	5.26521e-05		ASPHD1|253982	2.40283	2.88609e-06		BEST2|54831	-3.65085	0.000789074		AZGP1|563	2.99361	3.34988e-06
ATP1A2|477	-5.80064	3.79289e-13		ASTN1|460	-3.75379	7.12229e-05		BEST3|144453	3.24649	0.0133598		B3GALT1|8708	-3.57358	0.000143144
ATP1B2|482	-2.95903	2.24973e-07		ASXL3|80816	-2.20824	0.0332808		BEST4|266675	-5.89928	5.31531e-32		B3GALT5|10317	-2.69392	0.00952757
ATP2B2|491	-2.80272	0.00749487		ATAD2|29028	1.60012	0.00590882		BEX1|55859	-3.27391	0.000340436		B3GNT6|192134	-3.68773	0.00342827
ATP2B3|492	-5.56672	1.87465e-07		ATAD3B|83858	1.57304	0.0183473		BFSP1|631	2.31902	9.13497e-06		B3GNT7|93010	-3.09003	0.000262957
ATP2B4|493	-2.41736	7.04198e-06		ATAD3C|219293	2.2514	0.00264058		BGN|633	2.53938	3.11098e-05		B3GNT8|374907	-1.74228	0.0487399
ATP5EP2|432369	2.7399	0.00700666		ATCAY|85300	-3.47248	1.34858e-05		BICD1|636	1.68706	0.00987752		B3GNTL1|146712	1.78131	0.00148454
ATP6V0D2|245972	-2.54866	0.000221835		ATG9B|285973	3.81671	2.87657e-15		BIRC5|332	1.5002	0.0481924		B4GALNT2|124872	-5.19082	3.14264e-05
ATP6V1C2|245973	2.12044	0.0003921		ATHL1|80162	2.93137	7.58078e-08		BIRC7|79444	2.57435	0.0191617		BAMBI|25805	2.17165	0.03407
ATP6V1E2|90423	1.50478	0.0466871		ATP11A|23250	1.71074	0.00224001		BMP3|651	-4.81378	5.9584e-11		BCAR3|8412	-1.69166	0.0102004
ATP6V1G2|534	-3.10507	1.6209e-09		ATP13A4|84239	-2.7416	0.000198912		BMP4|652	2.25416	0.000102897		BCAS1|8537	-2.69681	0.000627595
ATP8A2|51761	-2.3374	0.00242257		ATP1A2|477	-5.14797	6.90195e-13		BMP5|653	-2.69579	0.00308903		BCHE|590	-3.89195	2.06014e-05
ATRNL1|26033	-4.16064	3.92611e-09		ATP1B2|482	-2.47412	1.04539e-05		BMP7|655	3.12319	3.18796e-05		BCL2|596	-2.0513	0.00496802
AXIN2|8313	2.47774	3.89017e-05		ATP2A1|487	2.13014	0.00831435		BMX|660	-2.77388	0.000307415		BEAN|146227	3.35706	0.000182603
AZGP1|563	2.84394	1.73608e-06		ATP2B2|491	-2.39115	0.0186428		BOP1|23246	2.40523	0.000126712		BEND5|79656	-2.20444	0.0295634
B3GALT1|8708	-3.38165	7.8652e-05		ATP2B3|492	-3.47151	0.00117483		BRCA2|675	1.77661	0.0017262		BEST2|54831	-4.78744	1.66765e-05
B3GALT4|8705	-1.84417	0.000180926		ATP2B4|493	-2.21815	1.01155e-05		BRSK2|9024	2.77695	0.00420849		BEST4|266675	-6.16667	3.30161e-26
B3GALT5|10317	-2.61563	0.00512475		ATP5EP2|432369	3.60262	1.98847e-07		BTBD16|118663	4.70759	5.01496e-13		BFSP1|631	2.27742	0.000347249
B3GNT7|93010	-2.39789	0.0133974		ATP5L2|267020	2.62527	0.0234063		BTN1A1|696	3.16408	0.00092971		BGN|633	2.42538	0.00166943
B3GNT8|374907	-1.82628	0.00739672		ATP6V0A4|50617	3.51472	0.0129144		BTNL3|10917	-2.55485	0.00100296		BICD1|636	1.85405	0.00438115
B3GNTL1|146712	1.78506	0.000277346		ATP6V0D2|245972	-2.4414	6.36703e-05		BTNL8|79908	-3.16099	7.95769e-06		BMP2|650	-2.02625	0.00891274
B4GALNT2|124872	-4.31682	0.000371827		ATP6V1B1|525	2.43384	0.0106432		BUB1|699	1.46199	0.0385199		BMP3|651	-5.6912	3.46737e-12
BAALC|79870	-3.1334	7.38695e-07		ATP6V1C2|245973	2.16278	1.32365e-05		BVES|11149	-2.79552	2.65298e-06		BMP4|652	2.10629	0.00628563
BAAT|570	2.78612	0.0153033		ATP6V1G2|534	-2.56271	2.51299e-07		BYSL|705	1.4432	0.00273958		BMP5|653	-2.79448	0.00908156
BAI3|577	-4.68881	1.46395e-10		ATP8B1|5205	-1.56461	0.00308731		C10orf140|387640	-2.21792	0.0033818		BMP6|654	-2.02609	0.0167766
BCAR3|8412	-1.58975	0.0175489		ATRNL1|26033	-3.62585	2.18139e-08		C10orf35|219738	1.5746	0.0183209		BMP7|655	3.54724	1.59765e-05
BCAS1|8537	-2.21438	0.0116161		AURKAPS1|6791	2.02879	0.0010065		C10orf54|64115	-1.64441	0.00945421		BMX|660	-2.37032	0.0383977
BCHE|590	-5.07154	2.68233e-12		AURKA|6790	1.41226	0.0483198		C10orf55|414236	1.92105	0.0358637		BNIPL|149428	2.01941	0.034994
BDKRB1|623	-2.04833	0.000582834		AXIN2|8313	1.98419	0.00318706		C10orf99|387695	-2.41281	0.0124923		BOP1|23246	2.80129	1.65964e-05
BEND4|389206	-2.39506	0.0268389		AZGP1|563	2.68371	5.00309e-07		C11orf41|25758	3.21273	0.000151636		BRCA2|675	1.97142	0.000557282
BEND5|79656	-2.57353	0.000335804		B3GALT1|8708	-3.27937	9.94414e-06		C11orf82|220042	1.90868	0.000104404		BRSK2|9024	3.06221	0.00408087
BEST2|54831	-3.62903	0.00173819		B3GALT4|8705	-1.64542	0.00144848		C11orf86|254439	-2.69614	0.0179047		BTBD16|118663	5.11135	2.25862e-13
BEST3|144453	3.57106	0.00469251		B3GALT5|10317	-2.15531	0.0328342		C12orf53|196500	-2.70776	2.46031e-06		BTN1A1|696	4.43824	1.17602e-06
BEST4|266675	-6.61349	3.0459e-37		B3GNT4|79369	2.05082	0.0159193		C13orf29|283487	2.12229	0.000550853		BTNL3|10917	-3.34429	6.53901e-06
BEX1|55859	-4.20679	5.87402e-07		B3GNT7|93010	-2.51902	0.000918262		C14orf105|55195	7.3581	4.65535e-10		BTNL8|79908	-3.58921	3.80468e-06
BEX4|56271	-2.20003	0.00291085		B3GNT8|374907	-1.83601	0.00112091		C14orf132|56967	-2.14728	0.00504798		BVES|11149	-3.09994	2.48575e-06
BFSP1|631	2.44548	2.88009e-06		B3GNTL1|146712	1.65558	0.0006173		C14orf176|643382	-2.695	1.21679e-07		BYSL|705	1.60767	0.000215816
BHMT2|23743	-2.68147	0.00116266		B4GALNT2|124872	-4.98217	2.33186e-07		C14orf23|387978	4.54934	0.0100993		C10orf2|56652	1.44375	0.0193655
BICD1|636	1.63669	0.0293985		B9D1|27077	1.71529	0.00259126		C14orf34|645687	2.59053	0.0237026		C10orf35|219738	1.67033	0.0167983
BIRC5|332	1.54006	0.0360878		BAALC|79870	-2.20137	0.00306163		C14orf72|145200	2.03674	0.0186052		C10orf54|64115	-1.80223	0.00426646
BIRC7|79444	2.71903	0.0119624		BAAT|570	3.41018	3.54173e-05		C15orf26|161502	4.0087	1.98624e-05		C11orf41|25758	3.21034	0.00169292
BMF|90427	-1.83591	0.00162455		BAI3|577	-3.54085	3.6471e-07		C15orf48|84419	-2.23666	0.00103663		C11orf82|220042	1.98226	0.000377023
BMP2|650	-1.79557	0.0353002		BCAR3|8412	-1.45474	0.0454131		C16orf59|80178	1.7784	0.000515504		C11orf84|144097	1.65266	0.00331205
BMP3|651	-5.8543	1.09969e-15		BCAS1|8537	-2.50924	7.01284e-05		C16orf89|146556	-2.94851	0.00133411		C11orf86|254439	-3.92183	7.52718e-05
BMP4|652	2.1012	0.00183541		BCHE|590	-3.94626	1.11304e-08		C17orf53|78995	1.489	0.0183004		C13orf29|283487	2.36409	0.000251619
BMP5|653	-2.64522	0.00745153		BEAN|146227	2.63867	0.00154537		C17orf76|388341	-1.52466	0.0314495		C13orf37|440145	1.91162	0.00622927
BMP6|654	-2.43634	2.56873e-05		BEND4|389206	-3.11055	7.30433e-06		C17orf77|146723	4.95636	1.43535e-06		C14orf105|55195	8.49205	5.84206e-11
BMP7|655	2.91608	0.000530463		BEND5|79656	-2.41751	0.000174996		C17orf78|284099	5.26804	0.000149855		C14orf176|643382	-2.97764	1.12583e-07
BMX|660	-3.19673	1.10319e-05		BEST2|54831	-3.67464	0.000150233		C17orf93|360205	4.61563	7.73028e-10		C14orf180|400258	-4.10285	0.0477313
BNC2|54796	-2.20678	0.0144465		BEST3|144453	3.18353	0.00731685		C17orf96|100170841	3.58137	1.45983e-25		C14orf23|387978	5.06188	0.00916194
BOP1|23246	2.44288	0.000187329		BEST4|266675	-6.07314	8.009e-40		C19orf26|255057	2.33136	0.00825219		C14orf79|122616	1.53678	0.0334527
BRCA2|675	1.85418	0.000838429		BEX1|55859	-2.37001	0.038596		C19orf41|126123	4.41564	0.00234139		C15orf48|84419	-2.65583	9.46698e-05
BRSK2|9024	3.14646	0.000562059		BEX4|56271	-2.17506	0.000565851		C19orf45|374877	2.72775	5.61512e-07		C16orf55|124045	1.53654	0.0127692
BTBD16|118663	4.44403	1.12286e-10		BFSP1|631	2.04453	0.000205037		C19orf48|84798	1.99437	5.30914e-06		C16orf59|80178	1.74902	0.00643039
BTNL3|10917	-3.07312	1.06729e-05		BGN|633	2.3873	4.31925e-05		C19orf51|352909	2.40786	0.00312721		C16orf62|57020	-1.81941	0.0480113
BTNL8|79908	-3.48113	7.37921e-07		BICD1|636	1.70611	0.00245796		C19orf59|199675	3.46157	8.8532e-05		C16orf89|146556	-3.65541	9.89047e-05
BUB1|699	1.59082	0.00550281		BIRC5|332	1.74728	0.000106901		C1QTNF2|114898	-1.62784	0.0450201		C17orf77|146723	4.6303	0.000247606
BVES|11149	-3.46667	2.54831e-10		BIRC7|79444	2.69661	0.00337442		C1QTNF7|114905	-2.34337	0.00695115		C17orf78|284099	6.43709	1.9681e-05
BYSL|705	1.39443	0.0161857		BLK|640	-2.79793	0.00272375		C1QTNF8|390664	4.00061	0.00148209		C17orf91|84981	-1.89025	0.00483576
C10orf105|414152	-2.3187	0.00638064		BMF|90427	-1.80516	0.000357447		C1orf115|79762	-2.37247	7.86062e-08		C17orf93|360205	4.15846	4.66018e-06
C10orf140|387640	-2.87176	4.78384e-06		BMP2|650	-1.7414	0.019298		C1orf135|79000	2.25482	2.30492e-10		C17orf96|100170841	3.62489	8.73629e-20
C10orf2|56652	1.51115	0.00114988		BMP3|651	-5.27259	6.0437e-16		C1orf150|148823	-2.25056	0.0338254		C19orf41|126123	4.4455	0.00879577
C10orf35|219738	1.58187	0.0238056		BMP4|652	1.77219	0.0197256		C1orf170|84808	3.66987	1.76036e-18		C19orf45|374877	2.75132	1.71794e-05
C10orf54|64115	-1.90569	0.000145561		BMP5|653	-2.87059	0.000170803		C1orf177|163747	-2.66353	0.000138928		C19orf48|84798	1.94143	0.000377329
C10orf81|79949	1.89665	0.0299237		BMP6|654	-2.14152	0.000162553		C1orf182|128229	2.50353	0.000696058		C19orf51|352909	2.26859	0.0373643
C11orf20|25858	2.50268	0.0175034		BMP7|655	3.05535	9.06432e-06		C1orf186|440712	-2.53619	0.0043237		C19orf59|199675	3.82095	9.66501e-05
C11orf41|25758	3.46463	4.60557e-05		BMX|660	-2.90443	1.23448e-05		C1orf210|149466	-1.55002	0.00645634		C1QTNF2|114898	-1.7251	0.0471123
C11orf82|220042	2.06274	9.83484e-06		BOP1|23246	2.46197	8.20222e-06		C1orf230|284485	3.51209	0.000452252		C1QTNF7|114905	-2.67277	0.00312043
C11orf86|254439	-4.43847	7.15678e-08		BRCA2|675	1.66599	0.00386669		C1orf95|375057	-2.73229	0.0292431		C1QTNF8|390664	3.57304	0.02915
C12orf53|196500	-3.25776	1.6209e-09		BRIX1|55299	1.42969	0.0329584		C20orf195|79025	2.61184	0.000721724		C1orf115|79762	-2.71603	5.64883e-09
C14orf105|55195	7.18225	7.37992e-09		BRSK2|9024	2.7581	0.00146553		C20orf199|441951	1.75315	0.00876146		C1orf135|79000	2.0768	6.32082e-06
C14orf132|56967	-2.88376	1.12767e-06		BTBD16|118663	4.14214	2.11439e-10		C20orf200|253868	-2.99547	0.00154083		C1orf150|148823	-3.41167	9.5093e-05
C14orf176|643382	-3.27447	4.59563e-12		BTNL3|10917	-3.23279	2.38044e-08		C20orf20|55257	1.45411	0.0103945		C1orf170|84808	3.34324	4.38992e-11
C14orf180|400258	-5.07998	0.000935703		BTNL8|79908	-3.79251	5.48076e-11		C20orf46|55321	2.50487	0.000623211		C1orf177|163747	-2.82311	0.000657918
C14orf19|280655	2.50276	0.0456861		BUB1|699	1.66949	0.000111334		C21orf29|54084	2.6429	0.0234551		C1orf180|439927	2.33697	0.0446609
C14orf23|387978	4.51953	0.0155612		BVES|11149	-2.87674	5.30649e-08		C21orf88|114041	-2.78549	0.0193096		C1orf182|128229	2.35599	0.0112314
C15orf26|161502	3.5018	0.000990906		BYSL|705	1.44668	0.000676097		C2CD4A|145741	4.8432	7.68999e-23		C1orf186|440712	-2.94448	0.00169932
C15orf42|90381	1.58821	0.0341526		C10orf105|414152	-2.0143	0.0181173		C2CD4B|388125	2.53272	0.00538612		C1orf210|149466	-1.53054	0.036668
C15orf48|84419	-2.65434	1.03499e-05		C10orf140|387640	-2.21327	0.000974656		C2orf14|100132708	5.86818	0.0123928		C1orf230|284485	3.04091	0.02839
C15orf59|388135	-2.07636	0.0236915		C10orf2|56652	1.38541	0.00723838		C2orf27A|29798	2.31705	5.11253e-05		C20orf194|25943	-1.99847	0.0440917
C16orf45|89927	-1.92729	0.010696		C10orf35|219738	1.67943	0.000837922		C2orf27B|408029	5.59316	0.0032415		C20orf195|79025	2.84965	0.000657759
C16orf59|80178	1.77132	0.00118854		C10orf54|64115	-1.6992	0.00107133		C2orf40|84417	-3.3143	0.000963515		C20orf199|441951	1.90947	0.0055419
C16orf5|29965	-1.89697	0.0275268		C10orf55|414236	2.13236	0.00160719		C2orf48|348738	2.70324	0.000115203		C20orf20|55257	1.67407	0.000395789
C16orf89|146556	-3.99706	4.16581e-07		C10orf99|387695	-2.42037	0.00418718		C2orf61|285051	3.0387	0.0015079		C20orf46|55321	2.87928	0.000181231
C17orf73|55018	-2.21511	0.00231058		C11orf20|25858	3.02634	3.77593e-05		C2orf70|339778	4.66884	2.92098e-24		C21orf29|54084	3.58313	0.00055055
C17orf77|146723	5.30873	4.56837e-07		C11orf41|25758	3.71704	1.05999e-07		C2orf88|84281	-3.40773	1.00487e-13		C21orf88|114041	-3.03561	0.0236753
C17orf78|284099	5.73504	4.67462e-05		C11orf82|220042	2.2124	2.50638e-09		C3orf67|200844	2.36697	0.0107144		C21orf90|114043	3.06922	0.0184223
C17orf91|84981	-2.04191	8.87206e-05		C11orf86|254439	-3.82455	4.8671e-07		C3orf72|401089	4.44348	0.00321176		C2CD4A|145741	3.74485	7.24811e-09
C17orf93|360205	4.59977	4.68612e-09		C12orf24|29902	1.61066	0.0329584		C5orf30|90355	-1.59925	0.00158293		C2orf27A|29798	2.45585	0.000106182
C17orf96|100170841	3.51142	1.11487e-21		C12orf48|55010	1.77177	0.000844334		C5orf34|375444	1.8806	2.64441e-05		C2orf27B|408029	5.68107	0.0116415
C19orf26|255057	2.16695	0.0393891		C12orf53|196500	-2.97688	9.81481e-10		C5orf40|408263	-3.04582	1.59792e-05		C2orf40|84417	-4.19575	5.22579e-05
C19orf41|126123	5.09734	0.000232142		C13orf37|440145	1.71236	0.00658563		C5orf46|389336	5.5056	9.09305e-09		C2orf48|348738	3.73735	7.95556e-09
C19orf45|374877	2.58107	1.85812e-05		C14orf105|55195	7.15193	1.05523e-10		C6orf105|84830	-2.84894	0.000737756		C2orf61|285051	2.98196	0.00727221
C19orf48|84798	1.95187	4.43627e-05		C14orf132|56967	-2.09494	0.00285056		C6orf15|29113	6.76518	9.81252e-11		C2orf70|339778	4.92485	1.51184e-21
C19orf51|352909	2.72082	0.000297872		C14orf176|643382	-3.04181	1.02459e-12		C6orf186|728464	-3.49862	1.1676e-06		C2orf88|84281	-3.35586	7.54414e-10
C19orf59|199675	3.28099	0.00071861		C14orf180|400258	-3.85294	0.0108188		C6orf223|221416	5.57612	1.19532e-53		C3P1|388503	5.36948	0.00240483
C1QTNF2|114898	-1.96882	0.000607925		C14orf19|280655	2.92304	0.000720913		C7orf10|79783	-2.73582	2.1178e-07		C3orf26|84319	1.59451	0.00928279
C1QTNF7|114905	-3.16045	4.42449e-06		C14orf23|387978	5.14509	0.00045481		C7orf31|136895	-1.74775	0.00626298		C3orf66|677779	-3.64877	0.00844051
C1orf115|79762	-2.65019	4.76629e-10		C14orf79|122616	1.40299	0.0462868		C7orf40|285958	1.87802	3.40549e-06		C3orf67|200844	2.47808	0.020169
C1orf135|79000	2.27904	8.47771e-10		C15orf26|161502	2.9139	0.0106699		C7orf52|375607	3.9468	0.000320971		C3orf72|401089	5.03589	0.00193501
C1orf150|148823	-2.38016	0.0221374		C15orf48|84419	-2.19591	0.000427844		C7orf58|79974	-2.10451	0.00598778		C4orf19|55286	-1.92835	0.000478296
C1orf170|84808	3.15504	4.10288e-11		C16orf59|80178	1.85023	1.75538e-05		C7orf68|29923	2.21901	1.99149e-07		C4orf34|201895	-2.004	0.000161567
C1orf177|163747	-3.12139	3.2584e-06		C16orf5|29965	-1.96493	0.00310284		C7|730	-2.9042	0.00328295		C5orf20|140947	-2.37876	0.00811728
C1orf180|439927	2.64531	0.00196445		C16orf89|146556	-3.09292	8.83411e-05		C8ORFK29|340393	2.84144	0.00169841		C5orf30|90355	-1.66274	0.00306825
C1orf182|128229	2.19352	0.0175915		C17orf53|78995	1.46045	0.0132088		C8orf46|254778	-2.99235	0.000191484		C5orf34|375444	2.06937	8.19216e-06
C1orf186|440712	-2.64727	0.00329018		C17orf73|55018	-2.15562	0.00066997		C8orf73|642475	1.95439	0.011679		C5orf46|389336	5.23947	1.85977e-06
C1orf190|541468	-2.20032	0.00544774		C17orf76|388341	-1.56307	0.0063319		C8orf85|441376	-2.23527	0.0253042		C6orf105|84830	-2.9832	0.00233219
C1orf210|149466	-1.75154	0.000129397		C17orf77|146723	4.83452	3.37336e-07		C9orf116|138162	1.6951	0.0396163		C6orf15|29113	9.04157	5.40625e-16
C1orf70|339453	-2.0462	0.0147957		C17orf78|284099	4.60051	0.000649747		C9orf117|286207	2.4242	8.65392e-05		C6orf186|728464	-3.6123	2.62747e-05
C1orf95|375057	-4.15657	7.82754e-06		C17orf93|360205	4.93057	4.73889e-13		C9orf140|89958	2.02817	4.42619e-06		C6orf223|221416	5.60576	1.09444e-40
C20orf194|25943	-2.37316	0.00033921		C17orf96|100170841	3.36581	7.41721e-25		C9orf169|375791	2.79526	0.000246736		C7orf10|79783	-2.43205	0.000571608
C20orf199|441951	1.83411	0.00454828		C17orf99|100141515	2.87448	0.00533215		CA10|56934	-2.8976	0.00951679		C7orf31|136895	-1.9284	0.00285266
C20orf200|253868	-3.79887	7.90274e-06		C19orf26|255057	2.78155	2.10857e-05		CA12|771	-2.12434	0.00256686		C7orf40|285958	2.12986	1.69056e-07
C20orf46|55321	2.48153	0.00154997		C19orf28|126321	1.58273	0.00144493		CA14|23632	-2.64155	1.38271e-05		C7orf52|375607	4.96853	5.54945e-06
C20orf56|140828	2.62456	0.0137719		C19orf41|126123	4.19245	0.00212593		CA1|759	-7.27106	5.82592e-13		C7orf58|79974	-2.48939	0.000837221
C21orf29|54084	2.70871	0.0234491		C19orf45|374877	2.60852	4.33723e-07		CA2|760	-4.44	1.39201e-15		C7orf68|29923	2.16994	3.17218e-05
C21orf88|114041	-3.80845	8.43948e-05		C19orf48|84798	2.06828	5.19788e-08		CA4|762	-5.58396	9.36657e-10		C7|730	-3.64088	0.000232515
C2CD4A|145741	5.26879	3.76878e-25		C19orf51|352909	2.93715	1.24276e-06		CA6|765	4.66117	0.0362475		C8ORFK29|340393	3.16162	0.00126759
C2orf27A|29798	2.04254	0.00423963		C19orf59|199675	4.52612	9.98388e-11		CA7|766	-6.01258	4.07946e-19		C8orf46|254778	-2.98148	0.0030993
C2orf27B|408029	4.85303	0.0292927		C19orf69|100170765	-3.37194	0.00104886		CA9|768	5.92745	1.86135e-19		C8orf73|642475	2.15457	0.00739597
C2orf40|84417	-4.89944	1.1124e-08		C1QTNF2|114898	-1.62172	0.0209161		CACNG4|27092	3.85583	7.86763e-05		C9orf117|286207	2.93185	1.39437e-06
C2orf48|348738	2.59746	0.00070152		C1QTNF7|114905	-2.80833	1.15382e-05		CADM2|253559	-3.79698	0.00252772		C9orf140|89958	2.1745	6.82264e-06
C2orf61|285051	2.75822	0.0120977		C1QTNF8|390664	4.19764	0.000179532		CADM3|57863	-4.12385	2.47681e-07		C9orf163|158055	1.94891	0.016487
C2orf70|339778	4.37702	1.06386e-18		C1orf112|55732	1.38306	0.0331546		CADPS|8618	2.18837	0.026818		C9orf169|375791	3.49423	3.56773e-06
C2orf88|84281	-3.87229	2.11062e-17		C1orf115|79762	-2.57597	6.71921e-12		CALB1|793	5.107	8.81213e-06		C9orf68|55064	2.08964	0.00706291
C3orf26|84319	1.55817	0.00602002		C1orf135|79000	2.51584	2.66757e-17		CALCA|796	5.41151	2.85414e-07		CA12|771	-2.01467	0.0339094
C3orf66|677779	-4.43939	3.93002e-05		C1orf150|148823	-2.54076	0.00125314		CALHM3|119395	3.72464	0.00157663		CA14|23632	-2.22096	0.0143055
C3orf72|401089	3.76676	0.0399085		C1orf170|84808	3.41682	3.57833e-17		CALY|50632	-3.00289	0.0294145		CA1|759	-5.74032	9.09533e-06
C4orf34|201895	-1.60706	0.0260242		C1orf173|127254	-3.12782	0.00537282		CAMK2A|815	-2.24915	0.00144745		CA2|760	-5.0183	8.90316e-16
C4orf39|152756	-2.80077	0.00128355		C1orf177|163747	-3.07013	6.35546e-08		CAMK2N2|94032	2.11074	0.0490235		CA4|762	-6.20816	2.5143e-09
C5orf23|79614	-2.57931	0.0166231		C1orf180|439927	2.19609	0.016917		CAMKV|79012	3.89301	0.000259746		CA7|766	-5.92537	1.07496e-13
C5orf30|90355	-1.54118	0.0094488		C1orf182|128229	2.76657	8.12629e-06		CAND2|23066	-2.02898	0.000953183		CA9|768	5.87342	3.4671e-14
C5orf34|375444	1.87453	7.8652e-05		C1orf186|440712	-2.4814	0.00205253		CAP2|10486	-1.80193	0.0498241		CACNG4|27092	4.33698	6.97578e-05
C5orf40|408263	-2.79969	0.000520752		C1orf210|149466	-1.71336	2.26255e-05		CAPN12|147968	1.7693	0.0469792		CADM3|57863	-3.6356	0.000425373
C5orf46|389336	4.38849	6.9119e-05		C1orf230|284485	2.69681	0.019574		CARD14|79092	2.23749	0.000432145		CADPS|8618	2.50868	0.0113465
C5orf4|10826	-2.10888	0.00700666		C1orf70|339453	-1.78363	0.0445283		CASP5|838	-2.09202	0.0162495		CALB1|793	5.22145	0.00012252
C6orf105|84830	-3.65964	8.53608e-07		C1orf95|375057	-3.49461	6.57474e-05		CASP7|840	-1.66792	0.000137428		CALCA|796	5.69068	2.54785e-06
C6orf15|29113	4.96461	5.75555e-05		C20orf194|25943	-1.78022	0.043339		CASQ1|844	-3.30155	1.50396e-05		CALD1|800	-2.09462	0.0315061
C6orf168|84553	-2.31913	0.0194409		C20orf199|441951	2.03874	1.03448e-05		CASQ2|845	-4.44637	2.63501e-06		CALHM3|119395	4.37537	0.00037302
C6orf174|387104	-2.22147	0.0249409		C20orf200|253868	-3.59582	1.35684e-06		CASR|846	-2.68562	0.0157946		CAMK2A|815	-2.30392	0.00675953
C6orf186|728464	-4.13512	6.22875e-09		C20orf20|55257	1.46017	0.00305524		CAV1|857	-1.84538	0.0194626		CAMK2N2|94032	2.52569	0.0102972
C6orf223|221416	5.33277	7.09103e-43		C20orf46|55321	2.33279	0.00101824		CBLN2|147381	-2.93764	6.93656e-06		CAMKV|79012	4.37453	0.000198292
C7orf10|79783	-3.52563	1.61594e-13		C21orf29|54084	2.71271	0.00625864		CBX2|84733	4.05846	8.2507e-26		CAND2|23066	-1.83919	0.0440159
C7orf31|136895	-2.1856	4.8043e-06		C22orf41|644186	2.18991	0.0401469		CBX4|8535	1.46438	0.0260961		CAP2|10486	-1.97006	0.0352556
C7orf40|285958	1.81887	5.21214e-05		C2CD4A|145741	5.27621	8.37386e-33		CBX7|23492	-1.63583	0.00871467		CARD14|79092	2.86554	1.43107e-06
C7orf52|375607	4.02637	0.000334205		C2CD4B|388125	2.68432	0.00040688		CBX8|57332	1.68273	3.20689e-05		CASP5|838	-2.49074	0.00270064
C7orf58|79974	-2.75173	4.21737e-06		C2orf27A|29798	2.35698	4.39585e-06		CCBE1|147372	-3.37173	0.000181465		CASP7|840	-2.07298	2.6912e-08
C7orf68|29923	2.1443	4.8043e-06		C2orf27B|408029	5.76595	0.000600526		CCBP2|1238	-2.31089	3.56107e-05		CASQ1|844	-3.34867	0.00030802
C7|730	-4.21306	1.70915e-07		C2orf40|84417	-4.32701	2.24433e-08		CCDC136|64753	-2.23788	0.00576987		CASQ2|845	-5.21917	6.66121e-07
C8ORFK29|340393	2.55427	0.0186334		C2orf48|348738	2.34503	0.00155582		CCDC148|130940	3.07683	1.61894e-05		CASR|846	-2.90459	0.0259104
C8orf46|254778	-2.93304	0.000794522		C2orf58|285154	-2.2876	0.00373729		CCDC150|284992	2.68523	6.32626e-08		CAV1|857	-2.21148	0.0018188
C8orf85|441376	-2.26501	0.0309128		C2orf61|285051	2.46457	0.0288855		CCDC152|100129792	-2.21791	0.00334895		CBLN2|147381	-3.01984	0.000100463
C9orf117|286207	2.64652	8.58716e-06		C2orf70|339778	4.52716	2.31555e-25		CCDC154|645811	2.34039	0.0436748		CBWD3|445571	2.19157	0.00468614
C9orf140|89958	2.05494	7.81463e-06		C2orf88|84281	-3.60016	1.18782e-18		CCDC158|339965	-2.15308	0.0310178		CBWD6|644019	2.04209	0.0116239
C9orf169|375791	2.5842	0.00296075		C3P1|388503	4.11751	0.0110938		CCDC19|25790	3.07326	5.66828e-10		CBX2|84733	3.98672	2.02682e-18
C9orf43|257169	1.83758	0.0250999		C3orf26|84319	1.53779	0.00173618		CCDC42B|387885	2.46748	0.00116977		CBX4|8535	1.5329	0.0278411
CA10|56934	-3.45839	0.000842845		C3orf66|677779	-3.54838	0.000335218		CCDC68|80323	-1.81856	0.0171776		CBX7|23492	-1.66501	0.0233059
CA12|771	-2.03821	0.0107723		C3orf67|200844	2.07835	0.0370577		CCDC69|26112	-2.49062	2.64669e-06		CBX8|57332	1.92151	7.04731e-07
CA14|23632	-3.26305	5.73042e-09		C3orf72|401089	4.21523	0.00289386		CCDC74A|90557	1.70712	0.00749044		CCBE1|147372	-3.49723	0.000965066
CA1|759	-8.60383	5.77538e-17		C4BPB|725	1.87974	0.0380833		CCDC78|124093	4.61928	9.93077e-20		CCBP2|1238	-3.03166	1.44407e-08
CA2|760	-5.35765	3.02901e-22		C4orf34|201895	-1.5469	0.0187054		CCL13|6357	-2.53922	0.0188684		CCDC13|152206	-1.81187	0.0482858
CA4|762	-6.40613	4.33422e-12		C4orf39|152756	-2.91705	2.6944e-05		CCL26|10344	4.31383	5.50885e-10		CCDC148|130940	3.13543	9.91153e-05
CA7|766	-7.29237	1.2823e-26		C4orf47|441054	2.65468	0.00772759		CCL8|6355	-2.48713	0.0107782		CCDC150|284992	2.7021	3.45112e-06
CA9|768	6.67012	5.43598e-23		C5orf20|140947	-1.87087	0.0483198		CCND1|595	1.53428	0.0105076		CCDC152|100129792	-2.42498	0.00310252
CACNA1H|8912	-2.04518	0.0224755		C5orf30|90355	-1.49948	0.00494832		CCNO|10309	2.62093	4.93438e-09		CCDC19|25790	2.89666	1.33122e-06
CACNA2D1|781	-3.22576	6.86693e-05		C5orf34|375444	1.9554	3.83152e-07		CCR10|2826	-2.27827	0.00440462		CCDC42B|387885	2.30427	0.0219881
CACNB1|782	-1.59973	0.0222764		C5orf38|153571	2.99099	0.0398461		CCR2|729230	-2.22128	0.0134044		CCDC68|80323	-2.82604	7.30151e-08
CADM2|253559	-6.01143	5.43832e-08		C5orf40|408263	-2.56415	0.000315257		CCR8|1237	2.52914	0.00115932		CCDC69|26112	-2.96717	5.6316e-08
CADM3|57863	-5.37708	1.58753e-12		C5orf46|389336	5.93006	1.6137e-11		CD101|9398	-1.70787	0.01447		CCDC74A|90557	1.75989	0.0155723
CADPS|8618	2.17062	0.0421812		C5orf4|10826	-2.22632	0.000249939		CD160|11126	-2.85412	1.31425e-10		CCDC78|124093	5.24311	1.09814e-20
CAD|790	1.48789	0.0294859		C6orf105|84830	-3.13853	7.49323e-06		CD163L1|283316	-3.19955	3.17807e-09		CCL11|6356	-2.54978	0.00707737
CALB2|794	-4.08375	2.0703e-06		C6orf154|221424	2.14449	0.0061755		CD164L2|388611	2.75757	0.00284976		CCL13|6357	-3.17374	0.00215417
CALCA|796	3.41886	0.0230002		C6orf15|29113	5.37833	2.51299e-07		CD177|57126	-5.41699	3.54393e-12		CCL14|6358	-2.50842	0.0166621
CALD1|800	-2.46911	0.000242601		C6orf186|728464	-3.17443	3.93792e-06		CD209|30835	-2.58797	8.0206e-05		CCL26|10344	2.71315	0.020456
CALML3|810	2.73396	0.0265599		C6orf223|221416	5.32874	2.97644e-55		CDC14A|8556	-1.99288	4.74207e-06		CCL28|56477	-2.44562	0.00193858
CAMK2A|815	-2.53539	0.000128028		C7orf10|79783	-2.61609	1.32923e-07		CDC25B|994	2.05648	2.19393e-06		CCL8|6355	-3.27877	0.000264476
CAMKV|79012	3.68254	0.00162455		C7orf31|136895	-2.24664	1.71244e-08		CDC45|8318	1.82416	0.000313838		CCNJL|79616	-2.31034	0.00110977
CAND2|23066	-2.59876	1.67624e-07		C7orf40|285958	1.88212	2.59252e-07		CDC6|990	1.63973	0.0114528		CCNO|10309	2.98092	5.56032e-10
CAP2|10486	-2.53975	1.05557e-05		C7orf52|375607	2.92381	0.0266331		CDCA5|113130	1.53282	0.00490503		CCNYL1|151195	-1.69573	0.000124286
CAPN14|440854	2.65672	0.0395943		C7orf58|79974	-2.08183	0.00247128		CDCA7|83879	1.58601	0.0490156		CCR10|2826	-2.33885	0.013864
CAPN5|726	-1.5291	0.0485311		C7orf68|29923	2.50229	6.90195e-13		CDH19|28513	-3.84927	0.000227628		CCR2|729230	-2.9105	0.000271956
CARD14|79092	2.23355	0.000934244		C7|730	-3.56715	2.23649e-06		CDH3|1001	6.95534	2.43738e-142		CD101|9398	-1.90873	0.00520862
CASP5|838	-2.16445	0.0133695		C8ORFK29|340393	2.90909	0.000258199		CDH7|1005	5.29112	3.87169e-05		CD160|11126	-2.97684	1.08505e-08
CASP7|840	-1.66284	0.000364858		C8orf30A|51236	1.52337	0.0321816		CDHR2|54825	-2.49015	0.0033818		CD163L1|283316	-3.63127	1.05237e-09
CASQ1|844	-3.46604	1.17828e-05		C8orf46|254778	-2.83752	0.000134593		CDHR3|222256	-1.88547	0.00943978		CD177|57126	-7.1942	1.22299e-17
CASQ2|845	-5.291	1.29094e-08		C8orf73|642475	1.86093	0.0124497		CDHR5|53841	-2.57471	3.45393e-06		CD209|30835	-3.31983	2.72851e-07
CASR|846	-3.96506	1.45895e-05		C8orf80|389643	-2.72263	0.000211672		CDK1|983	1.5977	0.0409288		CD300LG|146894	-3.77015	0.0155794
CAV1|857	-2.34468	5.49486e-05		C8orf84|157869	2.45273	0.00814766		CDKL1|8814	-1.82115	0.000479537		CD36|948	-2.94969	0.000534486
CBFB|865	1.41855	0.0276699		C8orf85|441376	-2.38793	0.00265141		CDKN2A|1029	3.35393	1.21779e-06		CDC14A|8556	-2.26577	3.92237e-07
CBLN2|147381	-3.33671	1.90333e-07		C9orf109|286333	2.48984	0.000924289		CDKN2BAS|100048912	-5.04765	9.8923e-13		CDC20B|166979	3.67454	0.0414165
CBWD3|445571	1.99657	0.010696		C9orf116|138162	2.04796	5.75884e-05		CDKN2B|1030	-3.00606	6.1942e-11		CDC25B|994	2.06685	6.12068e-05
CBX2|84733	3.65119	2.11062e-17		C9orf117|286207	2.67299	2.37099e-07		CDRT1|374286	3.57375	1.43283e-05		CDC6|990	1.83695	0.00288272
CBX7|23492	-1.88467	0.000151916		C9orf140|89958	2.03757	3.02098e-07		CEACAM1|634	-2.3586	1.79306e-06		CDCA5|113130	1.52399	0.0254186
CBX8|57332	1.59804	0.00084031		C9orf169|375791	3.57841	1.11816e-09		CEACAM7|1087	-4.18336	7.76839e-08		CDCA7|83879	1.72917	0.0270853
CCBE1|147372	-4.57159	1.53327e-08		C9orf43|257169	1.75077	0.0235178		CELF4|56853	-2.57912	0.00813682		CDH3|1001	7.03283	1.98733e-110
CCBP2|1238	-2.76768	4.2644e-08		CA10|56934	-3.11673	0.000702107		CELSR1|9620	2.90392	7.44625e-12		CDH7|1005	4.35562	0.0104669
CCDC113|29070	1.68181	0.0165186		CA12|771	-2.12092	0.000729628		CELSR3|1951	3.0132	5.71903e-11		CDHR2|54825	-2.72579	0.00347516
CCDC129|223075	-3.13656	0.00101786		CA14|23632	-2.82853	5.68726e-08		CEL|1056	4.84145	8.09691e-09		CDHR5|53841	-2.5929	8.37525e-05
CCDC136|64753	-2.56238	0.000446149		CA1|759	-7.19867	7.66868e-15		CEND1|51286	-2.45018	0.000410643		CDK1|983	1.6744	0.0483253
CCDC148|130940	3.48006	3.13469e-07		CA2|760	-4.45325	2.5802e-18		CENPA|1058	1.49111	0.0487605		CDKL1|8814	-1.9451	0.00066074
CCDC150|284992	2.47379	1.10087e-05		CA4|762	-5.78064	2.27273e-12		CENPI|2491	1.60649	0.0234341		CDKN2A|1029	3.35331	4.76337e-05
CCDC152|100129792	-2.66053	4.6193e-05		CA6|765	4.99709	0.00691766		CEP55|55165	1.76164	0.000469946		CDKN2BAS|100048912	-5.92676	8.35144e-14
CCDC19|25790	2.26115	0.00101786		CA7|766	-4.45875	6.85611e-11		CEP72|55722	1.99739	3.72324e-06		CDKN2B|1030	-3.59848	1.69142e-13
CCDC68|80323	-1.79125	0.033442		CA9|768	6.26517	8.90546e-26		CES2|8824	-2.25176	7.68113e-05		CDRT1|374286	3.55731	0.000214662
CCDC69|26112	-2.68951	3.00721e-07		CACNA1H|8912	-2.04154	0.00583332		CES3|23491	-2.35275	0.000538878		CEACAM1|634	-2.47992	9.62737e-06
CCDC78|124093	3.78262	9.71751e-11		CACNB1|782	-1.57347	0.00888297		CFD|1675	-2.31546	0.0116918		CEACAM7|1087	-5.15323	9.99777e-10
CCDC80|151887	-2.49735	0.0029946		CADM2|253559	-4.54605	7.09693e-06		CFHR1|3078	4.64064	0.00291977		CELSR1|9620	3.28547	1.15133e-12
CCL13|6357	-2.47468	0.0388629		CADM3|57863	-4.47362	1.80639e-10		CFL2|1073	-2.33596	3.99355e-05		CELSR3|1951	3.12697	3.56735e-09
CCL14|6358	-3.44273	6.33359e-07		CALB1|793	4.7409	1.03301e-05		CGB5|93659	5.69761	0.000435231		CEL|1056	4.86606	9.9218e-07
CCL25|6370	4.9699	5.30901e-05		CALCA|796	5.0946	2.6759e-07		CGB|1082	5.2905	0.000590296		CENPI|2491	1.70789	0.0210466
CCL26|10344	3.23247	0.000187329		CALD1|800	-1.82359	0.0418796		CGREF1|10669	3.73814	1.90026e-20		CEP55|55165	1.79387	0.00233284
CCL28|56477	-2.13606	0.00977107		CALHM3|119395	3.01286	0.0199404		CHAD|1101	-3.154	2.01971e-08		CEP72|55722	1.85069	0.00147046
CCL8|6355	-3.03583	0.000294091		CALY|50632	-3.2428	0.0034833		CHAT|1103	-5.36903	4.09837e-05		CES2|8824	-2.25773	0.000961666
CCNB1|891	1.57495	0.0193562		CAMK2A|815	-2.19226	0.000706352		CHGA|1113	-4.91888	6.91507e-08		CES3|23491	-2.54653	0.000702638
CCND1|595	1.68325	0.000836891		CAMK2N1|55450	-1.51451	0.0271272		CHGB|1114	-2.93324	0.00221625		CFHR1|3078	4.63138	0.0137322
CCNF|899	1.51954	0.0176394		CAMK2N2|94032	2.33488	0.00331867		CHI3L1|1116	3.11004	3.25056e-06		CFL2|1073	-2.64336	1.15365e-05
CCNO|10309	2.6733	9.90143e-09		CAMKV|79012	4.88282	1.72939e-08		CHIT1|1118	3.13398	0.00643739		CFP|5199	-1.97203	0.0477799
CCNYL1|151195	-1.4845	0.00564244		CAND2|23066	-2.24825	3.55742e-06		CHL1|10752	-2.47769	0.00133681		CGA|1081	4.46635	0.00839036
CCR10|2826	-2.9035	1.18465e-05		CAP2|10486	-2.01153	0.00176267		CHP2|63928	-3.96754	4.85601e-08		CGB5|93659	5.04827	0.0154147
CCR2|729230	-2.48627	0.00237828		CAPN14|440854	3.68336	5.53769e-06		CHPF|79586	1.79946	0.000364965		CGB|1082	7.25513	3.26884e-06
CCR8|1237	2.35259	0.00876876		CAPN5|726	-1.62398	0.00245448		CHP|11261	-1.61531	0.000262987		CGN|57530	-1.66526	0.0110934
CD160|11126	-2.21925	0.000159904		CARD14|79092	1.82875	0.0195263		CHRNA1|1134	-2.06604	0.0147116		CGREF1|10669	3.57818	1.46603e-13
CD163L1|283316	-3.43072	4.34067e-10		CASP5|838	-2.18089	0.00237441		CHST4|10164	6.1598	1.00209e-10		CHAD|1101	-3.59126	7.47872e-09
CD164L2|388611	2.76738	0.00413123		CASP7|840	-1.78013	4.10088e-07		CHST9|83539	-4.38418	0.000339168		CHGB|1114	-3.5377	0.000365544
CD177|57126	-7.52902	1.68416e-23		CASQ1|844	-3.0544	2.22026e-05		CHTF18|63922	1.81501	0.00283981		CHL1|10752	-3.02359	8.77454e-05
CD1A|909	2.42017	0.00984939		CASQ2|845	-4.41323	2.9199e-07		CILP2|148113	2.99831	0.00012786		CHP2|63928	-3.71882	3.57951e-05
CD209|30835	-2.51186	0.000459677		CASR|846	-3.00932	0.000570935		CITED1|4435	2.716	0.000463096		CHPF|79586	1.87276	0.000983372
CD300LG|146894	-3.82352	0.00387479		CAV1|857	-1.72759	0.0300082		CITED2|10370	-1.89307	4.57335e-07		CHP|11261	-1.73886	0.00015073
CD36|948	-3.45977	2.65143e-07		CBFB|865	1.39228	0.014073		CKAP2L|150468	1.56622	0.0188267		CHRM2|1129	-3.83467	0.048887
CD44|960	1.5458	0.00600215		CBLN2|147381	-3.03192	1.53618e-07		CKM|1158	-2.3959	0.0400177		CHRNA1|1134	-2.34399	0.0066647
CD79A|973	-2.39931	0.0231104		CBWD3|445571	2.27839	3.08354e-05		CLCA4|22802	-4.42677	2.25038e-05		CHST4|10164	6.05548	7.03478e-08
CDC14A|8556	-2.20186	7.62769e-08		CBWD6|644019	2.0961	0.000234901		CLCN1|1180	2.39217	0.0259833		CHTF18|63922	1.8779	0.00681134
CDC25B|994	2.29319	1.78845e-08		CBX2|84733	3.86027	4.13567e-26		CLCN4|1183	1.895	0.0363916		CIDEC|63924	-2.82111	0.00840178
CDC45|8318	1.95306	4.95701e-05		CBX4|8535	1.41716	0.027699		CLDN14|23562	3.61367	8.97875e-07		CILP2|148113	2.85753	0.00365694
CDC6|990	1.69655	0.00739672		CBX7|23492	-2.0074	2.41198e-07		CLDN16|10686	3.21634	5.77313e-05		CILP|8483	-3.45748	0.00169653
CDCA4|55038	1.58476	0.00682743		CBX8|57332	1.71003	1.53234e-06		CLDN18|51208	8.69847	1.11908e-17		CIRH1A|84916	1.36691	0.0422968
CDCA5|113130	1.58439	0.0026857		CCBE1|147372	-3.32708	4.55527e-05		CLDN1|9076	4.6471	3.2149e-43		CITED1|4435	3.47365	4.748e-06
CDCA7|83879	1.78263	0.00476689		CCBP2|1238	-2.66147	2.35792e-09		CLDN23|137075	-2.92982	1.70522e-12		CITED2|10370	-2.0367	4.98497e-07
CDH15|1013	2.33532	0.0325065		CCDC129|223075	-3.09246	0.000135787		CLDN2|9075	4.90132	6.59654e-13		CKAP2|26586	1.76149	0.00286894
CDH16|1014	3.62844	0.00785379		CCDC136|64753	-2.18578	0.00311236		CLDN5|7122	-2.0499	0.0100237		CKMT2|1160	3.35612	0.0175154
CDH19|28513	-5.23601	4.63955e-08		CCDC148|130940	3.26266	3.05331e-07		CLDN8|9073	-5.3717	3.61421e-06		CKS2|1164	1.68612	0.0162567
CDH3|1001	7.00101	1.26887e-129		CCDC150|284992	2.41812	1.16235e-06		CLDN9|9080	2.26604	0.0183956		CLCA1|1179	-3.65555	0.0135918
CDHR2|54825	-2.99126	6.88058e-05		CCDC152|100129792	-2.35223	0.000172086		CLEC10A|10462	-2.67891	0.00041073		CLCA2|9635	-3.47765	0.00387693
CDHR3|222256	-2.38113	1.77499e-05		CCDC19|25790	2.70558	7.67042e-08		CLEC18C|283971	3.29337	0.0172562		CLCA4|22802	-6.82833	6.09681e-11
CDHR5|53841	-3.1251	7.62104e-10		CCDC42B|387885	2.06989	0.0174282		CLEC3B|7123	-3.69886	1.78435e-18		CLCN1|1180	2.54675	0.0345969
CDK1|983	1.72416	0.0106973		CCDC68|80323	-1.74485	0.0166411		CLEC4G|339390	-3.62436	0.000133616		CLDN14|23562	3.8024	6.13544e-06
CDKL1|8814	-1.9104	0.000194778		CCDC69|26112	-2.59445	2.38044e-08		CLEC5A|23601	3.55088	9.55546e-09		CLDN16|10686	3.14338	0.000800191
CDKN2BAS|100048912	-5.99127	4.23284e-17		CCDC74A|90557	1.86534	0.000104992		CLEC9A|283420	-3.1632	2.6073e-06		CLDN18|51208	7.38361	3.0841e-09
CDKN2B|1030	-4.12332	2.54405e-23		CCDC74B|91409	2.05449	0.0018447		CLIC3|9022	2.53094	0.00143798		CLDN1|9076	4.66327	2.31492e-32
CDO1|1036	-2.61778	0.00876876		CCDC78|124093	4.07906	1.91406e-16		CLIC5|53405	-2.00379	0.000560454		CLDN23|137075	-3.3708	6.3372e-14
CDRT1|374286	3.97037	8.77112e-07		CCL14-CCL15|348249	-1.8775	0.0354893		CLIP3|25999	-1.80388	0.0381258		CLDN2|9075	5.1966	3.88663e-11
CEACAM1|634	-2.72288	3.6704e-09		CCL14|6358	-2.81314	3.53016e-05		CLLU1|574028	3.01862	0.020581		CLDN6|9074	3.57201	0.0116415
CEACAM7|1087	-5.65131	1.34219e-14		CCL18|6362	2.38768	0.0209335		CMBL|134147	-1.91134	0.0105929		CLDN8|9073	-7.65313	6.64836e-10
CELF4|56853	-3.37306	4.21631e-05		CCL24|6369	2.0821	0.0197594		CMTM5|116173	-5.11119	7.53667e-09		CLDN9|9080	2.53629	0.0113656
CELP|1057	4.10431	0.000104268		CCL25|6370	4.31826	0.000138705		CNDP1|84735	4.99311	6.24553e-05		CLEC10A|10462	-3.64083	4.70623e-07
CELSR1|9620	3.04535	2.59594e-12		CCL26|10344	4.5192	7.61468e-13		CNGA3|1261	-3.67545	5.57539e-05		CLEC18B|497190	2.51925	0.0317403
CELSR3|1951	2.78089	6.43213e-08		CCL3L1|6349	2.54093	0.00377651		CNGB1|1258	-4.1417	1.37884e-08		CLEC18C|283971	4.02787	0.00313226
CEL|1056	6.38006	3.69134e-15		CCL3|6348	2.04935	0.0134766		CNIH3|149111	2.29175	0.000452252		CLEC3B|7123	-3.83264	4.47327e-15
CEND1|51286	-2.61746	0.000159994		CCL4L2|388372	2.04084	0.0412268		CNN1|1264	-4.49878	1.1752e-11		CLEC4G|339390	-3.09145	0.0202514
CENPA|1058	1.55852	0.0237201		CCNB1|891	1.78519	3.0201e-05		CNN2|1265	1.52266	0.000584491		CLEC5A|23601	2.75321	0.00207691
CENPE|1062	1.66802	0.0270092		CCND1|595	1.6565	0.000166953		CNNM2|54805	-1.73028	1.38027e-06		CLEC9A|283420	-3.3009	4.12501e-05
CENPH|64946	1.52307	0.0333771		CCNE1|898	1.54917	0.00829765		CNNM4|26504	-1.74398	1.21187e-05		CLIC3|9022	3.44253	2.66957e-06
CENPI|2491	1.91821	0.000197255		CCNJL|79616	-1.93899	0.00372484		CNR1|1268	-3.67016	5.15961e-06		CLIC5|53405	-2.50366	2.90372e-06
CEP55|55165	1.85579	0.00014096		CCNO|10309	2.95573	4.4757e-15		CNTD2|79935	4.65086	2.04389e-17		CLIP4|79745	-2.09588	0.0413488
CEP72|55722	2.03459	4.89656e-06		CCR8|1237	2.61668	0.000126602		CNTFR|1271	-3.10606	0.0133122		CLMN|79789	-1.82311	0.000232515
CES2|8824	-2.41158	1.6546e-05		CD101|9398	-1.59213	0.029073		CNTN1|1272	-3.18707	0.00145057		CLU|1191	-2.23385	0.0301305
CES3|23491	-2.11534	0.0115492		CD160|11126	-2.54486	6.37656e-09		CNTN2|6900	-4.38943	8.82785e-08		CMA1|1215	-4.40191	0.00248062
CFD|1675	-2.46686	0.00583638		CD163L1|283316	-3.12648	3.98102e-10		CNTN4|152330	-2.60341	4.28895e-06		CMBL|134147	-2.22894	0.00175151
CFHR1|3078	4.81519	0.0026297		CD164L2|388611	2.99571	0.000112616		CNTNAP3|79937	-2.22011	0.0377457		CMKLR1|1240	-2.21287	0.00602195
CFL2|1073	-2.73182	1.64067e-07		CD177|57126	-5.83813	5.55304e-17		COL10A1|1300	8.56092	1.57692e-41		CMTM5|116173	-4.11398	0.000442243
CFP|5199	-2.02521	0.0123359		CD19|930	-2.34224	0.0324966		COL11A1|1301	7.84422	2.46903e-46		CMTM8|152189	1.44892	0.0435976
CGB|1082	4.13783	0.034298		CD1A|909	2.2333	0.0110366		COL19A1|1310	-2.46089	0.0268742		CNGB1|1258	-3.68858	9.21296e-05
CGN|57530	-1.74545	0.000720837		CD1B|910	2.30598	0.0449204		COL1A1|1277	2.66028	5.43594e-05		CNIH2|254263	1.96219	0.0429841
CGREF1|10669	3.55962	4.76968e-16		CD209|30835	-2.16142	0.00281436		COL22A1|169044	2.22312	0.0299936		CNIH3|149111	2.34357	0.00220159
CHAD|1101	-3.90503	2.66783e-13		CD22|933	-2.53749	0.00337787		COL27A1|85301	2.10239	0.0194059		CNN1|1264	-4.46691	1.33372e-08
CHAF1B|8208	1.58465	0.00549514		CD36|948	-2.59716	0.000265602		COL4A6|1288	-2.38335	0.0101362		CNN2|1265	1.41309	0.0429539
CHAT|1103	-5.80627	2.24033e-05		CD44|960	1.50992	0.00255968		COL7A1|1294	3.6437	1.60743e-11		CNNM2|54805	-1.66269	0.000340123
CHD5|26038	-2.38317	0.00969978		CD55|1604	1.72221	0.0369899		COL9A3|1299	3.43382	1.47284e-05		CNNM4|26504	-1.75583	0.000203204
CHGA|1113	-6.22228	2.6782e-12		CD79A|973	-2.54815	0.00164623		COMP|1311	7.075	3.73518e-22		CNR1|1268	-2.76908	0.0272448
CHGB|1114	-2.53711	0.0370615		CDC14A|8556	-2.02212	1.77851e-07		CORIN|10699	3.80147	7.45282e-11		CNTD2|79935	4.66925	2.25541e-13
CHI3L1|1116	2.72739	0.000542221		CDC25B|994	2.0768	9.69161e-08		CORO2B|10391	-2.38775	0.00241337		CNTFR|1271	-4.04145	0.000921691
CHL1|10752	-3.21479	8.43613e-07		CDC45|8318	1.99529	6.11211e-07		CORO6|84940	-2.06772	0.00810323		CNTN4|152330	-2.96005	1.23056e-06
CHODL|140578	-2.70563	0.00690185		CDC6|990	1.76178	0.000335511		CPA2|1358	-3.34931	0.00604263		CNTNAP3|79937	-2.50918	0.0223237
CHP2|63928	-5.13245	1.18708e-13		CDCA3|83461	1.46792	0.0227964		CPA4|51200	2.88325	0.00803762		COL10A1|1300	8.33763	9.51298e-30
CHPF|79586	1.63154	0.0140309		CDCA4|55038	1.66803	0.000136625		CPEB1|64506	-3.30509	2.45592e-05		COL11A1|1301	7.44656	6.58983e-31
CHP|11261	-1.71003	4.2623e-05		CDCA5|113130	1.58168	0.000395541		CPLX1|10815	1.94039	0.0316524		COL1A1|1277	2.56471	0.00188849
CHRDL1|91851	-3.34763	0.000560788		CDCA7|83879	1.73606	0.00180056		CPM|1368	-2.21211	0.000351657		COL22A1|169044	2.41929	0.0278639
CHRM2|1129	-4.42906	0.0027646		CDH19|28513	-3.58047	0.000261548		CPNE6|9362	-2.8307	0.0306174		COL29A1|256076	-4.17952	0.000232515
CHRM4|1132	-2.55809	0.0141693		CDH3|1001	7.0199	4.93003e-167		CPNE7|27132	5.42338	3.10631e-28		COL7A1|1294	3.72659	3.39724e-09
CHRNA1|1134	-2.42782	0.000739723		CDH7|1005	4.50539	0.00046611		CPNE8|144402	-1.97687	0.00860301		COL9A3|1299	3.66995	5.29154e-05
CHRNA3|1136	-2.96035	0.000192488		CDHR2|54825	-3.36831	1.44916e-08		CPNE9|151835	2.24766	0.0497589		COMP|1311	6.94843	5.82018e-16
CHRNB4|1143	-2.38735	0.0258045		CDHR3|222256	-2.16933	3.28327e-05		CPT1A|1374	-1.47792	0.0100607		CORIN|10699	3.28758	1.08777e-05
CHST4|10164	6.18807	6.9754e-10		CDHR5|53841	-3.09538	2.18803e-12		CPT2|1376	-1.54257	0.000120264		CPA4|51200	3.77492	0.000151238
CHST9|83539	-5.13384	3.00301e-05		CDK1|983	1.92144	3.63993e-05		CREB3L3|84699	-4.89642	8.03237e-12		CPEB1|64506	-3.3689	0.00033634
CHTF18|63922	1.7159	0.0187645		CDK4|1019	1.50148	0.000368533		CREG2|200407	3.22794	0.00266282		CPEB3|22849	-1.72357	0.000766798
CIDEC|63924	-2.96871	0.000825703		CDKL1|8814	-1.74795	0.000496748		CRHBP|1393	-2.18625	0.00973293		CPM|1368	-2.89333	4.05374e-07
CILP|8483	-3.82136	2.39753e-05		CDKN2A|1029	3.16984	1.09616e-06		CROT|54677	-1.67919	0.0052393		CPNE5|57699	-1.98337	0.0151336
CITED1|4435	3.18759	8.75258e-06		CDKN2BAS|100048912	-4.91051	5.87846e-14		CSAG1|158511	6.34251	0.00324503		CPNE7|27132	6.25632	6.87111e-30
CITED2|10370	-2.04989	1.07617e-08		CDKN2B|1030	-3.22354	1.36382e-15		CSAG2|728461	22.67	1.43843e-21		CPNE8|144402	-2.31244	0.00143095
CKAP2L|150468	1.75093	0.00116823		CDKN3|1033	1.67244	0.00225237		CSAG3|389903	5.18673	0.012651		CPNE9|151835	2.59887	0.0175232
CKM|1158	-2.57373	0.0216904		CDRT1|374286	4.25784	8.34801e-10		CSF2|1437	3.95471	1.57925e-05		CPT2|1376	-1.88356	1.29847e-08
CKS2|1164	1.57845	0.0293673		CEACAM1|634	-2.70265	1.46525e-11		CSRP1|1465	-2.31574	2.77291e-09		CPXM2|119587	-2.92305	0.000696357
CLCA4|22802	-6.79173	5.00493e-13		CEACAM7|1087	-4.7687	1.26279e-12		CST1|1469	8.23742	5.5351e-39		CP|1356	-3.26881	0.00575867
CLCN2|1181	-1.78335	0.00450892		CELF4|56853	-2.78592	0.000455886		CST2|1470	7.96933	1.27675e-18		CRABP2|1382	2.54068	0.0188149
CLCN4|1183	1.89654	0.0484855		CELP|1057	3.35992	0.00105104		CST4|1472	8.65023	1.12016e-23		CREB3L3|84699	-4.57008	1.59198e-07
CLCNKB|1188	-3.34583	0.00227343		CELSR1|9620	3.08946	1.40983e-16		CST5|1473	3.68648	0.0121132		CROT|54677	-1.66084	0.0295264
CLDN11|5010	-3.00151	1.73975e-05		CELSR3|1951	2.45122	5.97952e-07		CST6|1474	3.2086	0.00327942		CRYAB|1410	-2.11923	0.0471903
CLDN14|23562	3.16912	0.000185798		CEL|1056	5.36827	3.736e-13		CSTL1|128817	3.97443	0.000256578		CSAG2|728461	24.2159	1.35986e-18
CLDN16|10686	3.25093	8.02112e-05		CEND1|51286	-2.26424	0.00080958		CT45A2|728911	45.134	3.26203e-21		CSAG3|389903	5.9485	0.00893661
CLDN18|51208	9.13889	1.11863e-17		CENPA|1058	1.60216	0.0024872		CTHRC1|115908	4.07341	6.37494e-17		CSF2|1437	3.54896	0.00203203
CLDN1|9076	4.90351	4.18448e-44		CENPH|64946	1.51316	0.0113851		CTNNA3|29119	-3.03134	0.00927558		CSRP1|1465	-2.29279	9.23202e-07
CLDN23|137075	-3.54732	2.63925e-19		CENPI|2491	1.7226	0.0011188		CTNND2|1501	-3.40818	1.50073e-05		CST1|1469	9.65682	3.91638e-42
CLDN2|9075	5.41561	8.3641e-15		CENPK|64105	1.66248	0.0162513		CTSG|1511	-2.6729	0.0276333		CST2|1470	9.12565	1.29676e-20
CLDN5|7122	-2.67107	1.20435e-05		CENPN|55839	1.40997	0.00796152		CUX2|23316	-3.18247	0.00018425		CST4|1472	10.2421	1.9624e-28
CLDN8|9073	-6.33141	4.44195e-08		CENPW|387103	1.53765	0.00792493		CWH43|80157	-4.17092	2.45592e-05		CST5|1473	3.61179	0.0440243
CLEC10A|10462	-2.89621	0.000110904		CEP170L|645455	3.50808	2.75119e-05		CXADRP2|646243	4.25139	0.000198263		CST6|1474	4.1925	8.84641e-05
CLEC18B|497190	2.30291	0.0484808		CEP55|55165	1.90772	1.6975e-06		CXCL11|6373	2.85496	0.000953183		CSTL1|128817	4.36502	0.000168749
CLEC18C|283971	4.02077	0.000945781		CEP72|55722	2.01523	2.01443e-07		CXCL12|6387	-2.32571	0.000473294		CT45A1|541466	11.6874	0.00467349
CLEC3B|7123	-4.13416	3.92517e-22		CES2|8824	-2.61261	5.22074e-09		CXCL17|284340	6.86526	2.01933e-12		CT45A2|728911	43.5061	1.12917e-14
CLEC4G|339390	-3.58545	0.000415023		CES3|23491	-2.27613	0.000318406		CXCL1|2919	3.3762	4.73068e-10		CTAGE6|340307	2.93673	0.0112912
CLEC4M|10332	-3.39954	0.0129644		CFD|1675	-2.11416	0.0219442		CXCL2|2920	2.58336	0.000102786		CTHRC1|115908	3.70733	7.22075e-10
CLEC5A|23601	3.56874	4.2644e-08		CFHR1|3078	5.64442	8.45347e-06		CXCL3|2921	3.33927	8.98861e-10		CTNNA3|29119	-3.4089	0.00922306
CLEC9A|283420	-3.03925	3.72279e-05		CFL2|1073	-2.23098	3.47745e-05		CXCL5|6374	5.31491	1.58514e-10		CTSG|1511	-3.31797	0.00470638
CLIC5|53405	-2.2624	1.70565e-05		CGB2|114336	5.32456	0.00694324		CYBRD1|79901	-2.01003	0.008294		CTSW|1521	-2.30873	0.0362753
CLIP3|25999	-2.48973	1.0562e-05		CGB5|93659	6.64033	1.63289e-06		CYP27B1|1594	1.89754	0.000629148		CWH43|80157	-3.15138	0.0384172
CLIP4|79745	-2.39813	0.000964432		CGB7|94027	3.73742	0.00176785		CYP2B7P1|1556	-3.64798	5.21279e-10		CXADRP2|646243	4.33673	0.00122338
CLLU1|574028	3.75491	0.000661248		CGB8|94115	5.94074	0.000422651		CYP2C18|1562	-2.52926	0.000973733		CXCL12|6387	-3.00702	1.67449e-06
CLSPN|63967	1.81493	0.00454097		CGB|1082	6.29554	1.31434e-06		CYP2C8|1558	-2.93869	3.09786e-05		CXCL17|284340	6.75555	2.72286e-09
CLU|1191	-2.59022	0.00044226		CGN|57530	-1.93004	2.50425e-07		CYP2D7P1|1564	2.54418	0.000804159		CXCL1|2919	3.05121	9.05227e-06
CMA1|1215	-4.47411	0.00035986		CGREF1|10669	3.6113	1.155e-21		CYP2W1|54905	4.77323	5.15019e-09		CXCL3|2921	3.07356	6.80643e-06
CMTM5|116173	-5.83996	4.32921e-10		CHAC1|79094	1.76271	0.00911335		CYP4B1|1580	-3.67427	4.1465e-07		CXCL5|6374	5.43112	2.37937e-08
CMTM8|152189	1.40019	0.047629		CHAD|1101	-4.0172	1.17174e-18		CYP4F2|8529	-2.59422	0.013764		CXCR2P1|3580	-2.88248	0.00365694
CNGA1|1259	-2.27628	0.0054465		CHAF1B|8208	1.48498	0.00939619		CYP4F8|11283	3.28218	0.00611028		CYBRD1|79901	-2.73674	1.43614e-05
CNGA3|1261	-4.34364	9.21667e-07		CHAT|1103	-5.80991	2.99228e-07		CYP4X1|260293	3.00843	0.000350614		CYP19A1|1588	2.30964	0.0229316
CNGB1|1258	-4.59235	2.31772e-09		CHGA|1113	-5.34649	3.27846e-11		CYS1|192668	-2.04162	0.0124307		CYP26A1|1592	3.20028	0.0172655
CNKSR2|22866	-2.79272	0.0063223		CHGB|1114	-3.7142	3.05578e-07		DAAM2|23500	-1.82127	0.0142571		CYP27B1|1594	2.34307	3.04058e-06
CNN1|1264	-5.14144	1.43103e-14		CHI3L1|1116	3.13379	1.97196e-07		DACT3|147906	-2.61793	2.39684e-05		CYP2B7P1|1556	-3.15571	3.82967e-05
CNNM2|54805	-1.84164	8.36486e-08		CHL1|10752	-2.60027	7.52287e-05		DAND5|199699	-2.65288	0.000648604		CYP2C18|1562	-2.56599	0.00520423
CNNM4|26504	-1.86915	7.38695e-07		CHODL|140578	-3.21548	9.05634e-06		DAO|1610	-6.03205	1.18454e-14		CYP2C8|1558	-3.00836	0.000435775
CNR1|1268	-3.60208	2.96278e-05		CHP2|63928	-4.68246	3.6022e-14		DAPL1|92196	2.65064	0.0409402		CYP2D7P1|1564	3.17467	1.9759e-05
CNRIP1|25927	-1.84417	0.00831621		CHPF|79586	1.71049	0.000584641		DBNDD1|79007	2.40084	6.35887e-08		CYP2W1|54905	5.15531	3.7029e-08
CNTD2|79935	5.06672	2.00006e-19		CHP|11261	-1.52561	0.000800203		DCAF12L2|340578	-3.06206	0.0160984		CYP4B1|1580	-3.35105	0.000305886
CNTFR|1271	-4.72722	1.69088e-06		CHRDL1|91851	-2.82591	0.00280919		DCAF4L2|138009	28.9927	0.000293547		CYP4F2|8529	-2.89208	0.0108744
CNTN1|1272	-4.85723	6.52384e-09		CHRNA1|1134	-1.85757	0.0398241		DCDC2|51473	3.17185	0.000886623		CYP4F8|11283	4.61159	2.59949e-05
CNTN2|6900	-5.204	2.45238e-10		CHRNA5|1138	1.57333	0.022533		DCLK1|9201	-2.55537	0.00173926		CYP4X1|260293	2.97998	0.00372721
CNTN3|5067	-3.02515	0.00160867		CHRNB4|1143	-2.09538	0.0493667		DDN|23109	4.39059	6.629e-22		CYS1|192668	-2.16313	0.0180102
CNTN4|152330	-3.40654	8.79599e-12		CHST4|10164	5.65601	3.07782e-10		DDX12|440081	2.16491	0.000310019		CYTSB|92521	-1.72808	0.0114929
CNTNAP3|79937	-2.82017	0.000720773		CHST8|64377	-2.68284	0.0131597		DEFB1|1672	-2.68646	0.0021335		DAAM2|23500	-1.89296	0.0254871
COL10A1|1300	7.20113	4.4161e-25		CHTF18|63922	1.67348	0.00869513		DES|1674	-3.95423	2.45958e-05		DACH1|1602	2.53076	0.000958073
COL11A1|1301	6.73392	4.89135e-29		CIDEC|63924	-2.57075	0.00276498		DGAT2|84649	1.93431	0.000312008		DACT3|147906	-2.43364	0.00257999
COL19A1|1310	-3.0181	0.00151689		CILP2|148113	2.42137	0.00556705		DGCR5|26220	2.87279	0.000808028		DAND5|199699	-2.46872	0.0186946
COL21A1|81578	-2.87394	4.55916e-05		CILP|8483	-3.02345	0.000859672		DHDH|27294	-2.23425	0.0142435		DAO|1610	-7.93124	3.76223e-17
COL29A1|256076	-4.05121	5.69062e-05		CITED1|4435	3.37257	1.78161e-08		DHDPSL|112817	2.48616	0.0190278		DBNDD1|79007	2.50675	7.48409e-07
COL4A6|1288	-2.23353	0.0411411		CITED2|10370	-1.59687	0.000515926		DHRS11|79154	-2.83603	1.9701e-12		DCAF4L2|138009	35.6451	9.19147e-05
COL6A6|131873	2.65011	0.0427457		CKAP2L|150468	1.73052	0.000208131		DHRS2|10202	3.89019	1.38029e-08		DCDC2|51473	3.34389	0.00247466
COL7A1|1294	3.95869	6.1146e-13		CKMT2|1160	2.73813	0.0290495		DHRS7C|201140	-5.70077	7.22106e-12		DCLK1|9201	-2.99159	0.000416226
COLEC12|81035	-2.48141	0.00287839		CKM|1158	-2.31418	0.0279204		DHRS9|10170	-2.41519	0.0378092		DCN|1634	-2.1126	0.0321372
COMP|1311	5.91437	3.67188e-13		CKS1B|1163	1.55931	0.00537367		DHX40P1|653645	6.16086	2.11509e-06		DCUN1D5|84259	1.47887	0.0352266
CORIN|10699	2.95929	3.99721e-05		CKS2|1164	1.82354	3.52663e-05		DIAPH3|81624	1.67783	0.00280778		DDN|23109	4.64669	1.52421e-19
CORO2B|10391	-3.14596	1.25064e-06		CLCA4|22802	-5.65459	4.18183e-11		DIO2|1734	1.83095	0.0378303		DDX11|1663	1.57488	0.0343943
CORO6|84940	-2.21897	0.00300475		CLCN2|1181	-1.91394	4.31396e-05		DISP2|85455	-1.86556	0.0213473		DDX12|440081	2.36868	0.000257621
COX7A1|1346	-1.89521	0.0214445		CLCN4|1183	1.95011	0.00856958		DKC1|1736	1.39971	0.0145748		DEFB1|1672	-2.51964	0.0307729
CPAMD8|27151	-2.16419	0.00019999		CLDN11|5010	-2.29594	0.00276498		DKK1|22943	4.987	8.82785e-08		DES|1674	-3.79069	0.00107067
CPEB1|64506	-4.33746	2.74174e-09		CLDN14|23562	3.91012	1.38221e-09		DKK4|27121	9.06696	5.85484e-20		DGAT2|84649	2.07946	0.000348316
CPEB3|22849	-1.45336	0.0399119		CLDN16|10686	2.77244	0.000964535		DLX4|1748	2.19777	0.00376944		DGCR5|26220	2.94138	0.00336149
CPLX1|10815	1.99438	0.0279443		CLDN18|51208	8.27076	2.64528e-18		DLX6AS|285987	4.13763	0.00210131		DHDDS|79947	-1.45964	0.00454803
CPM|1368	-2.65532	1.02922e-06		CLDN1|9076	4.60148	8.98651e-49		DLX6|1750	3.63233	0.00382165		DHDPSL|112817	3.2607	0.000574173
CPN1|1369	4.82359	0.000107943		CLDN23|137075	-3.19775	8.07518e-19		DMBX1|127343	6.34954	1.78103e-13		DHRS11|79154	-2.55261	8.44408e-07
CPNE5|57699	-2.27839	9.57797e-05		CLDN2|9075	4.9421	2.03406e-15		DMD|1756	-2.11734	0.0111486		DHRS2|10202	5.07493	8.19564e-13
CPNE7|27132	5.41146	4.04179e-25		CLDN5|7122	-1.97734	0.00776979		DMRT3|58524	3.93406	0.000767285		DHRS7C|201140	-5.38631	4.59236e-07
CPNE8|144402	-2.56708	7.19038e-06		CLDN8|9073	-6.84892	2.11198e-12		DMRTA1|63951	-3.28766	0.000280186		DHRS9|10170	-3.30142	0.000887518
CPNE9|151835	2.61162	0.00627009		CLEC10A|10462	-2.33173	0.00311236		DMRTA2|63950	5.69963	1.32922e-08		DHX40P1|653645	6.3353	2.05582e-05
CPT1A|1374	-1.60499	0.000911079		CLEC18B|497190	2.36414	0.0106953		DNAH14|127602	1.90003	0.0269552		DIAPH3|81624	1.85425	0.000873496
CPT2|1376	-1.40758	0.0124656		CLEC18C|283971	3.87737	0.000356809		DNAH2|146754	3.92805	3.5929e-13		DISP2|85455	-2.3868	0.000405237
CPXM2|119587	-3.15645	1.01961e-05		CLEC2D|29121	1.99606	0.00146322		DNAH5|1767	2.88744	3.5461e-06		DIXDC1|85458	-1.90309	0.00305347
CRABP1|1381	-4.10955	2.53018e-05		CLEC3B|7123	-3.95572	1.0985e-25		DNAJB5|25822	-2.43766	3.85394e-05		DKC1|1736	1.54508	0.00233297
CREB3L3|84699	-6.0857	8.99041e-18		CLEC4D|338339	2.67632	0.0182503		DNAJC28|54943	-1.59137	0.0343779		DKFZp779M0652|374387	-2.78083	0.00610565
CRHBP|1393	-2.7009	0.000180926		CLEC4G|339390	-3.25835	0.000368658		DNASE1L2|1775	2.84109	1.25823e-05		DKK1|22943	5.13291	2.49508e-06
CROT|54677	-1.80055	0.0011043		CLEC4M|10332	-3.00388	0.0137669		DNASE1L3|1776	-3.35436	5.99779e-05		DKK4|27121	9.75169	8.28072e-19
CRYAB|1410	-3.07578	4.63559e-07		CLEC5A|23601	4.10464	9.10663e-15		DNER|92737	-2.84044	0.00311713		DLEU2|8847	1.94917	0.0111661
CSAG2|728461	20.068	5.48965e-15		CLEC6A|93978	2.7525	0.018399		DOK7|285489	3.55179	1.90673e-11		DLL3|10683	4.62782	1.01796e-06
CSE1L|1434	1.44706	0.0265466		CLEC9A|283420	-3.20294	1.03739e-07		DPCR1|135656	4.80827	2.06097e-05		DLX2|1746	3.2912	0.00608926
CSF2|1437	4.84668	1.9768e-08		CLIC3|9022	2.40668	0.00132201		DPF1|8193	2.83741	0.00153712		DLX3|1747	3.27991	0.0251959
CSRP1|1465	-2.6327	1.13373e-12		CLIC5|53405	-2.29783	2.16182e-07		DPF3|8110	-2.24117	0.00290149		DLX4|1748	2.93281	8.01817e-06
CST1|1469	8.75192	5.07036e-40		CLIP3|25999	-2.063	0.000534579		DPP6|1804	-5.54833	8.31832e-12		DLX5|1749	2.99159	0.0152811
CST2|1470	9.25011	3.89387e-24		CLK2P|1197	1.92179	0.0110938		DPT|1805	-3.36041	8.46848e-06		DLX6AS|285987	4.4402	0.00333463
CST4|1472	8.2954	4.99316e-20		CLLU1OS|574016	3.94398	0.000114777		DPYSL5|56896	-3.55141	0.00094092		DLX6|1750	3.73763	0.0116497
CST5|1473	3.63183	0.0199482		CLLU1|574028	3.76283	0.000117795		DSC3|1825	3.74695	7.81753e-05		DMBX1|127343	7.74067	9.06434e-18
CSTL1|128817	3.73512	0.0015283		CLMN|79789	-1.5902	0.00100282		DSCC1|79075	2.12717	2.56831e-07		DMD|1756	-2.33764	0.00797401
CT45A2|728911	37.3171	6.1146e-13		CLSPN|63967	1.62564	0.0168967		DSCR6|53820	3.73574	9.2097e-07		DMRT1|1761	4.53698	0.0293167
CTHRC1|115908	3.25246	2.03521e-08		CLU|1191	-2.50491	0.000104933		DSG1|1828	2.23785	0.0252473		DMRT3|58524	3.63125	0.0122881
CTNNA3|29119	-3.10431	0.010696		CMA1|1215	-3.08914	0.0265389		DSG3|1830	3.52547	0.000375928		DMRTA1|63951	-3.15482	0.00584563
CTNND2|1501	-3.80239	1.4832e-06		CMBL|134147	-1.74634	0.026955		DSG4|147409	3.26105	4.01297e-09		DMRTA2|63950	6.05659	1.22478e-07
CTSG|1511	-3.98285	1.11848e-05		CMTM2|146225	2.0331	0.0288172		DUOX1|53905	2.35688	0.00556041		DNAH12|201625	2.69906	0.0378132
CUX2|23316	-3.40054	0.000109927		CMTM5|116173	-4.70495	8.07213e-09		DUOXA2|405753	3.2251	0.00235189		DNAH14|127602	1.98981	0.0398423
CWH43|80157	-4.96171	2.56941e-07		CMTM8|152189	1.37692	0.0254749		DUSP14|11072	1.81386	2.6643e-06		DNAH2|146754	3.29033	2.84754e-06
CXADRP2|646243	4.05806	0.00106631		CNGA1|1259	-2.14133	0.00393878		DUSP26|78986	-2.89308	0.000259746		DNAH5|1767	2.46134	0.00471764
CXCL11|6373	3.19997	0.000118963		CNGA3|1261	-4.15825	7.34235e-08		DUSP27|92235	7.91544	2.93535e-16		DNAJB5|25822	-2.36145	0.00142169
CXCL12|6387	-2.80924	1.70444e-06		CNGB1|1258	-4.66698	2.38295e-13		DUSP4|1846	4.164	4.44834e-13		DNAJC28|54943	-1.89388	0.00288391
CXCL17|284340	4.18244	0.000990906		CNIH3|149111	1.93483	0.00983976		DUSP5P|574029	5.00305	1.36238e-08		DNASE1L2|1775	3.54008	6.03459e-08
CXCL1|2919	3.34189	6.97686e-09		CNKSR2|22866	-2.76749	0.000880399		DUSP9|1852	4.87925	2.67064e-08		DNASE1L3|1776	-3.7389	6.17574e-05
CXCL2|2920	2.46946	0.00083441		CNN1|1264	-4.30048	3.3242e-12		DYX1C1|161582	1.98884	0.00783712		DOK7|285489	2.5886	0.00115502
CXCL3|2921	3.07006	4.45768e-07		CNN2|1265	1.49622	0.000312634		E2F1|1869	1.6684	0.01443		DPCR1|135656	4.35501	0.00180355
CXCL5|6374	5.5567	1.38587e-10		CNNM2|54805	-1.89538	2.75694e-11		E2F5|1875	1.58364	0.0442245		DPEP3|64180	-4.10493	0.000268368
CXCL6|6372	2.42491	0.0214604		CNNM4|26504	-1.78531	2.68699e-07		E2F7|144455	1.89518	0.000188368		DPF1|8193	3.71729	9.38349e-06
CYBRD1|79901	-2.96022	2.13161e-08		CNR1|1268	-3.38526	9.32559e-06		ECT2|1894	1.86778	0.000126521		DPF3|8110	-2.20869	0.0193889
CYP11A1|1583	-2.50254	0.022154		CNR2|1269	-2.40767	0.0125803		EDARADD|128178	3.50801	3.18221e-05		DPP6|1804	-5.48973	1.45204e-08
CYP27B1|1594	2.06358	6.72051e-05		CNTD2|79935	5.56489	3.94307e-31		EDAR|10913	2.8683	0.000424415		DPT|1805	-4.36254	1.91683e-08
CYP2B7P1|1556	-3.25978	8.675e-07		CNTFR|1271	-5.56471	3.52633e-12		EDIL3|10085	-2.0965	0.00202851		DPYD|1806	-2.2401	0.0141426
CYP2C18|1562	-2.85182	8.28299e-05		CNTN1|1272	-2.65445	0.0126247		EDN2|1907	-3.53426	2.50224e-08		DSC2|1824	-1.89702	0.00105165
CYP2C8|1558	-2.65799	0.00117452		CNTN2|6900	-4.17991	4.03493e-08		EDN3|1908	-3.14083	6.37638e-06		DSCC1|79075	2.08927	3.22416e-05
CYP2D7P1|1564	2.77037	0.000172338		CNTN3|5067	-2.5487	0.00775125		EFHC2|80258	-2.34308	0.0327942		DSCR6|53820	4.09152	1.36334e-06
CYP2W1|54905	4.70033	6.56837e-08		CNTN4|152330	-2.87509	1.52233e-09		EFNA3|1944	2.17717	6.5622e-05		DSG3|1830	4.55446	7.51313e-06
CYP4B1|1580	-3.74058	9.54582e-07		CNTNAP3|79937	-2.21337	0.0167472		EGFL6|25975	3.28502	6.3323e-10		DSG4|147409	3.53965	5.1971e-09
CYP4F12|66002	-1.98015	0.0113772		COL10A1|1300	8.31302	2.73516e-44		EGR4|1961	2.76284	0.0110637		DUSP14|11072	2.07724	4.59939e-08
CYP4F2|8529	-3.2333	0.000297132		COL11A1|1301	7.82624	5.94161e-53		EIF4E3|317649	-1.76769	0.00438147		DUSP26|78986	-2.45436	0.0378595
CYP4X1|260293	3.19102	0.000175295		COL12A1|1303	1.85222	0.0277802		EIF5A2|56648	1.66806	0.00329131		DUSP27|92235	8.0907	8.88872e-13
CYS1|192668	-2.7853	3.47317e-06		COL19A1|1310	-3.22383	1.94358e-05		ELANE|1991	-3.50362	6.72741e-06		DUSP2|1844	2.03576	0.00343918
DAAM2|23500	-2.26449	5.48352e-05		COL1A1|1277	2.73872	2.36905e-06		ELAVL3|1995	-4.08322	1.51118e-05		DUSP4|1846	3.7858	1.00942e-07
DAB1|1600	-3.47458	0.000645423		COL21A1|81578	-2.28919	0.00215411		ELAVL4|1996	-3.78626	7.11684e-07		DUSP5P|574029	5.38796	1.35988e-08
DACH1|1602	2.06792	0.0193957		COL22A1|169044	2.35338	0.00435486		ELF5|2001	8.04432	5.15986e-11		DUSP9|1852	6.81818	1.13852e-14
DACH2|117154	-3.41144	0.0117736		COL29A1|256076	-3.8273	1.2478e-05		ELFN2|114794	2.96757	0.00172158		E2F1|1869	1.84364	0.00587912
DACT3|147906	-3.38544	5.74145e-10		COL4A6|1288	-2.66581	0.000225944		EME1|146956	1.8799	2.02289e-05		E2F7|144455	1.78691	0.00907761
DAND5|199699	-3.57706	1.45048e-07		COL5A2|1290	1.83072	0.0288855		EMILIN3|90187	-2.95469	1.89005e-10		ECT2|1894	1.65724	0.0301469
DAO|1610	-7.64507	3.44983e-20		COL7A1|1294	3.92521	2.31545e-16		EML1|2009	-2.25721	0.000240388		EDARADD|128178	3.44785	0.000782626
DARC|2532	-2.42019	0.0232413		COL9A3|1299	2.96824	0.000187979		EN2|2020	5.82525	1.13098e-08		EDAR|10913	3.58909	1.29999e-05
DBNDD1|79007	2.2198	1.3028e-05		COMP|1311	6.92686	1.97571e-24		ENC1|8507	2.05726	7.64225e-11		EDIL3|10085	-2.26141	0.00232206
DCAF12L2|340578	-3.76292	0.00143468		CORIN|10699	3.28449	1.55626e-08		ENDOD1|23052	-1.5062	0.00941172		EDN2|1907	-2.94801	0.000641381
DCDC2|51473	2.92266	0.00766003		CORO2B|10391	-2.57255	7.16539e-05		ENHO|375704	-2.72388	4.97909e-05		EDN3|1908	-4.50303	3.24356e-11
DCLK1|9201	-3.66356	2.23395e-08		CORO6|84940	-2.04785	0.0033112		ENPP6|133121	-3.42225	9.43826e-12		EFNA3|1944	2.06394	0.00362759
DCN|1634	-2.1414	0.00980745		CPA4|51200	3.51369	2.72231e-05		ENTPD5|957	-2.67674	1.19313e-11		EGFL6|25975	3.07168	2.61374e-06
DCUN1D5|84259	1.43392	0.0337847		CPAMD8|27151	-1.96898	0.000411971		EPB41L3|23136	-2.6414	4.70834e-05		EGR4|1961	3.51424	0.000642519
DDIT4L|115265	-2.5132	0.0396853		CPEB1|64506	-3.08151	3.06354e-05		EPB41L4B|54566	-1.5388	0.025208		EIF4E3|317649	-2.35988	1.68523e-06
DDN|23109	4.71732	7.20697e-24		CPEB3|22849	-1.51982	0.00247953		EPHA5|2044	-3.01363	0.000563123		EIF5A2|56648	1.60498	0.0379959
DDR2|4921	-2.39092	0.00698603		CPLX1|10815	2.15863	0.00111836		EPHA6|285220	-3.41067	0.00624437		ELANE|1991	-4.67135	1.52246e-07
DDX12|440081	2.23617	0.00024722		CPM|1368	-2.48452	4.81711e-07		EPHA7|2045	-3.86834	4.55695e-08		ELAVL4|1996	-3.03785	0.00500265
DEFB1|1672	-2.38125	0.028542		CPN1|1369	3.62333	0.00462372		EPHA8|2046	4.00762	0.0207694		ELF5|2001	8.7657	2.30182e-10
DES|1674	-4.41088	2.40012e-06		CPNE5|57699	-2.21009	1.69379e-05		EPHB3|2049	1.94679	0.013568		ELFN1|392617	1.93981	0.00739787
DFNA5|1687	-1.99762	0.0426354		CPNE7|27132	5.31736	4.0147e-31		EPHX2|2053	-1.76751	0.0139593		ELFN2|114794	2.843	0.0187466
DGAT2|84649	2.13449	1.70258e-05		CPNE8|144402	-2.13815	0.00030286		EPHX3|79852	2.67287	0.00246363		EME1|146956	1.70098	0.00793997
DHDH|27294	-2.55102	0.00172094		CPNE9|151835	2.43215	0.00653143		EPHX4|253152	4.71	5.45933e-31		EMILIN3|90187	-2.47559	0.000116209
DHDPSL|112817	2.60536	0.0131222		CPT1A|1374	-1.60234	9.53353e-05		EPYC|1833	8.02188	9.43161e-15		EML1|2009	-2.34068	0.000980269
DHRS11|79154	-3.04548	7.94983e-14		CPT2|1376	-1.47043	0.000313302		ERCC6L|54821	1.69043	0.00795839		EMP1|2012	-2.11955	0.00400572
DHRS2|10202	4.72778	8.96706e-13		CPXM1|56265	1.80216	0.0330833		EREG|2069	2.67543	0.00316136		EN1|2019	4.54061	0.0206453
DHRS7C|201140	-5.9223	3.55042e-11		CPXM2|119587	-2.44183	0.0013847		ERP27|121506	3.07403	8.31148e-05		EN2|2020	7.33102	2.69923e-11
DHRS9|10170	-4.53402	6.56193e-10		CR2|1380	-2.61781	0.0260674		ESM1|11082	6.23623	4.48651e-69		ENC1|8507	2.01796	1.34951e-07
DHX40P1|653645	6.32301	2.51647e-06		CREB3L3|84699	-5.86613	2.75527e-21		ETFDH|2110	-2.03716	1.45486e-10		ENHO|375704	-2.5234	0.00428209
DIAPH3|81624	1.7482	0.00133931		CRHBP|1393	-2.82231	1.13283e-06		ETHE1|23474	-1.71692	0.00598349		ENPP1|5167	-2.1419	0.00160587
DIRAS2|54769	-3.44673	0.000373884		CROT|54677	-1.69927	0.00107114		ETNK1|55500	-1.82212	5.0956e-05		ENPP6|133121	-3.55351	2.06593e-09
DIRC3|729582	-2.61065	0.00485862		CRYAB|1410	-2.18207	0.00251041		ETV4|2118	5.17138	5.20565e-69		ENTPD3|956	-2.67382	0.00955889
DISP2|85455	-2.6132	1.63348e-06		CSAG1|158511	5.77408	0.00447245		EVX1|2128	4.71132	1.03778e-08		ENTPD5|957	-2.88122	7.04225e-11
DIXDC1|85458	-1.77766	0.00524813		CSAG2|728461	21.3602	4.75536e-22		EXO1|9156	1.59626	0.00830245		ENTPD8|377841	-2.99424	0.00091687
DKC1|1736	1.56895	0.00024791		CSAG3|389903	4.75757	0.0152309		EYA2|2139	-3.17467	0.000146295		EPB41L3|23136	-2.55518	0.00159999
DKFZp779M0652|374387	-2.56384	0.00484304		CSF2|1437	4.85328	2.89144e-10		F2|2147	4.62553	3.73313e-05		EPHA6|285220	-4.58628	0.000354927
DKK4|27121	9.43395	4.17914e-20		CSMD2|114784	2.36417	0.00206754		F5|2153	4.09283	5.39064e-08		EPHA7|2045	-4.06743	7.27083e-07
DLEU2|8847	1.86885	0.00971904		CSRP1|1465	-2.23958	1.04169e-09		FABP1|2168	-2.68336	0.0074521		EPHB3|2049	2.09458	0.0137889
DLX4|1748	2.03064	0.026219		CST1|1469	8.34009	5.6211e-46		FABP2|2169	-3.12169	0.000410119		EPHX2|2053	-1.97602	0.00523316
DLX6AS|285987	4.30143	0.00170974		CST2|1470	8.79115	1.40514e-25		FABP6|2172	-3.65599	2.62967e-06		EPHX3|79852	3.09104	0.000760872
DLX6|1750	3.85765	0.00225802		CST4|1472	9.86138	7.83578e-35		FAM107A|11170	-2.89497	2.25306e-07		EPHX4|253152	4.78148	1.85184e-24
DMBX1|127343	6.75556	1.15303e-14		CST5|1473	3.66875	0.00580658		FAM129A|116496	-2.6872	4.50733e-06		EPM2A|7957	-1.69029	0.00519014
DMD|1756	-2.75055	2.18723e-05		CST6|1474	3.43619	0.000203642		FAM131C|348487	2.71057	0.00138443		EPYC|1833	5.52336	3.98405e-05
DMRT3|58524	4.48455	5.96626e-05		CSTL1|128817	3.09256	0.0128534		FAM135B|51059	-4.66913	2.11651e-12		EREG|2069	2.69965	0.0137643
DMRTA1|63951	-3.63957	5.01634e-05		CT45A2|728911	39.6881	5.6369e-19		FAM150A|389658	4.83524	2.18374e-15		ERP27|121506	2.449	0.0472079
DMRTA2|63950	5.59184	1.42316e-07		CTAGE4|100128553	2.02408	0.0411638		FAM150B|285016	-2.9906	1.29826e-05		ERVFRDE1|405754	-2.74056	0.0120599
DNA2|1763	1.63548	0.0162788		CTAGE6|340307	3.04724	0.000214538		FAM151A|338094	-4.63517	2.19882e-13		ESM1|11082	6.54381	1.11433e-61
DNAH10|196385	2.41819	0.016322		CTCFL|140690	2.4351	0.000270442		FAM157A|728262	2.67279	0.000772114		ETFDH|2110	-2.2918	4.84421e-12
DNAH12|201625	3.04134	0.00246159		CTHRC1|115908	4.1956	2.98544e-21		FAM157B|100132403	3.07965	0.011158		ETNK1|55500	-1.8184	0.00082465
DNAH2|146754	3.99232	1.86071e-12		CTLA4|1493	1.88099	0.0163565		FAM163A|148753	-2.05192	0.0148202		ETV4|2118	5.51623	1.9168e-60
DNAH5|1767	2.64818	0.000183753		CTNNA3|29119	-3.86699	8.27132e-06		FAM176A|84141	3.53996	2.39567e-13		EVPL|2125	1.83631	0.0230232
DNAJB5|25822	-2.98089	1.9316e-08		CTNND2|1501	-3.79523	1.63904e-08		FAM180B|399888	-4.03668	1.66845e-07		EVX1|2128	5.41803	2.87637e-09
DNASE1L2|1775	2.83798	3.4167e-05		CTPS|1503	1.34689	0.0324792		FAM23A|653567	-3.86393	5.35812e-11		EYA1|2138	4.30057	4.97466e-05
DNASE1L3|1776	-3.10815	0.000955535		CTSG|1511	-2.85032	0.00373434		FAM27B|100133121	6.93066	4.48587e-05		F12|2161	1.95704	0.0160522
DNER|92737	-4.28974	2.97768e-08		CUX2|23316	-2.77875	0.000921315		FAM40B|57464	2.977	5.54153e-12		F13A1|2162	-3.03409	0.000570863
DOK7|285489	2.37132	0.00218316		CWH43|80157	-4.77519	1.37422e-08		FAM46B|115572	-3.33191	7.30025e-09		F2|2147	4.62514	0.000376774
DPEP3|64180	-3.26496	0.00264969		CXADRP2|646243	5.06906	1.10834e-07		FAM46C|54855	-1.7696	0.0417757		F5|2153	3.31854	0.00126834
DPF1|8193	3.65856	1.80172e-06		CXADRP3|440224	2.56281	0.0124497		FAM54A|113115	1.61018	0.00907371		F7|2155	3.4181	0.00840491
DPF3|8110	-2.6153	9.47145e-05		CXCL10|3627	2.30535	0.0109011		FAM55D|54827	-3.1995	0.000821363		FABP1|2168	-2.7155	0.0256553
DPP6|1804	-6.22864	9.9379e-14		CXCL11|6373	3.56047	8.18138e-08		FAM58B|339521	3.36047	0.019908		FABP2|2169	-3.79767	3.91631e-05
DPT|1805	-4.34171	4.63081e-10		CXCL12|6387	-2.66526	3.81616e-07		FAM5C|339479	-3.81772	0.00234373		FABP4|2167	-3.49677	0.0143055
DRD5|1816	-3.78774	0.0076682		CXCL17|284340	6.06317	9.45828e-11		FAM70A|55026	-2.02568	0.0377457		FABP6|2172	-2.79109	0.0186538
DSC2|1824	-1.56264	0.0482687		CXCL1|2919	3.73754	1.96228e-15		FAM70B|348013	1.9715	0.0468304		FADS6|283985	-3.45078	0.0251668
DSC3|1825	3.67296	0.000308587		CXCL2|2920	2.95996	3.97177e-08		FAM72A|729533	2.85027	1.95155e-08		FAM107A|11170	-3.18209	3.20243e-07
DSCC1|79075	1.95101	6.45023e-05		CXCL3|2921	3.73712	1.95352e-15		FAM72B|653820	1.75825	0.00374944		FAM107B|83641	-1.94721	0.00240086
DSCR6|53820	3.28717	0.000160301		CXCL5|6374	6.1808	1.66682e-17		FAM72D|728833	2.1291	1.35109e-05		FAM129A|116496	-2.91768	8.02697e-06
DSEL|92126	-1.90635	0.0365669		CXCL6|6372	2.99853	2.26442e-05		FAM82A1|151393	-2.21639	3.50492e-08		FAM131C|348487	2.72866	0.00684631
DSG4|147409	3.13542	1.33949e-07		CXCR5|643	-2.33227	0.013446		FAM89A|375061	2.18692	1.37255e-09		FAM135B|51059	-5.59295	5.50929e-13
DUSP14|11072	1.67765	0.000359851		CXorf50B|653687	2.22779	0.0178944		FANCB|2187	1.82863	0.00137484		FAM13C|220965	-2.03652	0.0429539
DUSP15|128853	2.1754	0.0475606		CYBRD1|79901	-2.37213	1.31411e-05		FANCI|55215	1.52712	0.00781482		FAM150A|389658	4.69882	3.51495e-11
DUSP26|78986	-3.46816	2.93166e-06		CYP27B1|1594	2.30727	4.87429e-09		FAP|2191	4.25709	8.37396e-15		FAM150B|285016	-2.35255	0.0305541
DUSP27|92235	8.13956	1.57139e-15		CYP2B7P1|1556	-3.4563	3.40729e-10		FBXL22|283807	-2.50313	3.2368e-07		FAM151A|338094	-4.4702	4.01488e-09
DUSP4|1846	4.39366	1.5699e-13		CYP2C18|1562	-2.50258	0.000307057		FBXO2|26232	2.53429	0.0127484		FAM156A|29057	1.94349	0.00562385
DUSP5P|574029	4.76247	2.90843e-07		CYP2C8|1558	-2.89373	6.02433e-06		FBXO41|150726	2.06854	1.65104e-05		FAM157A|728262	2.8565	0.00136545
DUSP9|1852	4.29122	9.78684e-06		CYP2D7P1|1564	2.61052	8.83411e-05		FBXW10|10517	3.62501	0.000832622		FAM176A|84141	3.40398	4.3174e-09
DYNC1I1|1780	-2.83035	0.00164542		CYP2W1|54905	4.4557	6.25114e-09		FCRL4|83417	-2.62456	0.0152203		FAM180B|399888	-5.70956	4.58456e-10
DZIP1|22873	-1.82617	0.0432661		CYP39A1|51302	1.72647	0.0433638		FER1L4|80307	3.19634	1.10176e-06		FAM181B|220382	-3.23127	0.0117131
E2F1|1869	1.79044	0.00372472		CYP4B1|1580	-3.70501	1.5905e-08		FEV|54738	-3.84795	0.000244866		FAM189A2|9413	-2.63984	0.0072566
E2F7|144455	2.18418	8.76116e-07		CYP4F12|66002	-2.01942	0.00136495		FEZF1|389549	8.86995	9.81869e-19		FAM23A|653567	-4.72267	1.20215e-13
EBF1|1879	-1.87065	0.031733		CYP4F2|8529	-3.12513	5.86924e-05		FGA|2243	4.62306	1.07795e-05		FAM27B|100133121	6.45	0.00190361
ECT2|1894	2.07872	2.7852e-06		CYP4X1|260293	3.60977	7.69488e-08		FGB|2244	7.21628	2.45242e-10		FAM40B|57464	2.98952	3.51362e-09
EDARADD|128178	3.63265	3.13918e-05		CYS1|192668	-2.11546	0.00185899		FGF18|8817	2.09814	0.0104412		FAM46B|115572	-3.28505	2.0882e-06
EDAR|10913	2.84333	0.00108143		DAAM2|23500	-1.97803	0.000486678		FGF19|9965	3.28704	0.0162024		FAM46C|54855	-2.89718	7.72905e-08
EDIL3|10085	-2.54875	8.66562e-06		DAB1|1600	-2.43716	0.0456709		FGF20|26281	5.81883	1.74252e-05		FAM54A|113115	1.74712	0.00478379
EDN2|1907	-3.56445	9.83271e-08		DACH1|1602	1.94931	0.015654		FGF23|8074	4.41408	0.030776		FAM55A|120400	-3.00511	0.003015
EDN3|1908	-3.93783	1.05112e-09		DACT3|147906	-2.60549	3.53525e-06		FGF3|2248	4.78244	0.0075099		FAM55D|54827	-3.08989	0.0103301
EDNRB|1910	-1.71076	0.0462872		DAND5|199699	-3.08773	6.27716e-07		FGFR2|2263	-2.04114	0.0270586		FAM58B|339521	3.8796	0.00840682
EEF1A2|1917	-2.99173	0.00277596		DAO|1610	-6.63243	3.43788e-21		FGFRL1|53834	2.07756	0.00532802		FAM59A|64762	-1.64097	0.019838
EFHA2|286097	-2.03753	0.0253009		DAPL1|92196	2.89018	0.00456253		FGL2|10875	-2.61787	3.14588e-06		FAM5C|339479	-4.26137	0.00249286
EFHD1|80303	-1.96757	0.0162788		DAZ1|1617	6.07636	0.00175821		FHL1|2273	-2.54945	7.72148e-05		FAM70B|348013	2.77536	0.000196106
EGFL6|25975	3.73264	9.85534e-13		DBNDD1|79007	2.46981	3.93876e-10		FHL5|9457	-1.85502	0.0375252		FAM71E2|284418	4.74312	0.00197136
EIF4E3|317649	-1.79878	0.00467094		DCAF4L2|138009	29.2385	4.54941e-05		FIBCD1|84929	3.02927	0.00511883		FAM72A|729533	2.85444	1.90622e-06
EIF5A2|56648	1.56856	0.0272215		DCDC2|51473	2.98941	0.000865268		FIGF|2277	-4.89552	1.82982e-15		FAM72B|653820	1.72267	0.0272448
ELANE|1991	-4.63805	2.00905e-09		DCLK1|9201	-3.07242	8.57525e-07		FILIP1|27145	-2.38839	0.000747915		FAM72D|728833	2.11365	0.00034577
ELAVL3|1995	-4.97183	1.87465e-07		DCUN1D5|84259	1.66924	8.72746e-06		FJX1|24147	2.73738	1.79733e-10		FAM82A1|151393	-2.08143	5.72991e-05
ELAVL4|1996	-3.06489	0.000997123		DDIT4|54541	1.62096	0.0195057		FKBP6|8468	3.67207	0.0122725		FAM89A|375061	2.3605	2.27789e-09
ELF5|2001	5.90593	3.28234e-05		DDN|23109	4.70364	1.06306e-29		FKBP9L|360132	3.03918	1.34896e-05		FANCB|2187	1.86637	0.00475712
ELMOD1|55531	-2.44658	0.0140662		DDX12|440081	2.35786	1.60747e-06		FLJ39739|388685	4.16537	6.69554e-06		FAP|2191	4.46615	1.53455e-12
ELOVL3|83401	2.34741	0.0260242		DEFB1|1672	-2.37554	0.00793081		FLJ41941|100192420	-2.86696	0.00495981		FBXL22|283807	-2.39454	9.74001e-05
ELOVL4|6785	-2.26854	0.000521529		DEFB4A|1673	4.80103	0.00890803		FLJ45445|399844	4.67923	2.68673e-10		FBXO32|114907	-1.82423	0.0186314
EME1|146956	1.92228	1.96108e-05		DENND5B|160518	-1.59248	0.0455851		FLNA|2316	-2.33042	0.000538878		FBXO41|150726	2.36728	1.43823e-06
EMILIN3|90187	-3.08045	1.6319e-10		DEPDC1B|55789	1.56555	0.00939619		FLNC|2318	-3.6609	4.73679e-09		FBXW10|10517	3.33406	0.0129591
EML1|2009	-2.52488	1.241e-05		DES|1674	-3.56653	7.33094e-05		FLVCR2|55640	-2.30521	5.87393e-06		FCER1A|2205	-2.81586	0.00215481
EMP1|2012	-2.39445	1.72032e-05		DGAT2|84649	1.74311	0.002482		FMO1|2326	-3.90287	2.31118e-06		FCGBP|8857	-3.01795	0.0162567
EN2|2020	5.61509	2.35797e-07		DHCR7|1717	1.4554	0.0474933		FMO4|2329	-2.04865	6.66988e-06		FER1L4|80307	3.14739	7.02174e-05
ENC1|8507	2.14787	1.70437e-11		DHDPSL|112817	2.36553	0.018198		FMO5|2330	-1.99875	0.0034335		FER1L6|654463	-3.41473	0.0035
ENDOD1|23052	-1.61173	0.00161787		DHRS11|79154	-2.92496	6.04053e-16		FNBP1|23048	-1.76333	0.00494894		FEZF1|389549	8.82947	8.02344e-15
ENHO|375704	-2.82184	4.59668e-05		DHRS2|10202	5.09386	2.80289e-19		FOLR1|2348	5.05739	2.00199e-09		FGA|2243	5.45654	9.01821e-07
ENOX1|55068	-2.00864	0.0285927		DHRS7C|201140	-5.41345	2.7162e-13		FOSL1|8061	2.63475	0.000185384		FGB|2244	6.64107	7.2176e-07
ENPP1|5167	-1.90122	0.00806824		DHRS9|10170	-3.26272	1.31178e-05		FOXA2|3170	2.08403	2.71636e-05		FGF18|8817	2.2137	0.0155771
ENPP2|5168	-1.94984	0.0356192		DHX40P1|653645	7.04257	8.95538e-10		FOXD1|2297	2.71317	0.0168294		FGF20|26281	6.35495	2.70363e-05
ENPP6|133121	-4.19966	2.52974e-17		DIAPH3|81624	1.71474	0.000333165		FOXD3|27022	-3.21971	0.00182856		FGF3|2248	6.15137	0.000688903
ENTPD3|956	-3.01861	0.000162784		DIRAS1|148252	-2.43845	0.00158219		FOXD4L1|200350	2.07817	0.0212803		FGFBP2|83888	-3.1085	0.000155172
ENTPD5|957	-2.85188	9.94689e-13		DIRAS2|54769	-2.64553	0.00885523		FOXD4L2|100036519	2.76857	0.00164362		FGFR2|2263	-2.80718	0.000155603
ENTPD8|377841	-3.05619	9.26539e-05		DISP2|85455	-2.60455	2.94894e-08		FOXD4L3|286380	4.38288	0.00147893		FGFRL1|53834	3.26422	1.0786e-08
EPB41L3|23136	-3.36115	5.49989e-09		DIXDC1|85458	-1.59831	0.0180986		FOXD4L5|653427	4.81394	0.000768236		FGG|2266	5.14556	0.0346273
EPHA5|2044	-3.59496	2.17582e-05		DKC1|1736	1.35818	0.0164133		FOXD4L6|653404	2.26781	0.0488769		FGL2|10875	-3.43854	3.98495e-10
EPHA6|285220	-4.75763	1.54181e-05		DKK1|22943	3.76262	0.000119771		FOXF2|2295	-2.14542	0.00012665		FHL1|2273	-2.95304	1.36877e-05
EPHA7|2045	-4.75131	4.29978e-12		DKK4|27121	9.52987	7.2931e-25		FOXQ1|94234	5.88596	6.12925e-57		FHL5|9457	-2.12506	0.0128371
EPHB3|2049	2.22732	0.000997123		DLEU2|8847	1.65974	0.0336218		FRMD5|84978	2.09664	0.00726527		FILIP1|27145	-2.75454	0.000197928
EPHX3|79852	2.54864	0.0098458		DLG2|1740	-2.10166	0.0258428		FRMPD4|9758	-3.66901	0.00435388		FJX1|24147	3.11886	1.20511e-11
EPHX4|253152	5.03502	4.82276e-33		DLL3|10683	2.5251	0.032133		FUCA1|2517	-1.96524	2.35368e-09		FKBP6|8468	4.15794	0.00684216
EPYC|1833	6.05474	2.51915e-07		DLX4|1748	2.11373	0.00332513		FUT1|2523	2.77494	2.56091e-14		FKBP9L|360132	3.27548	3.37077e-05
ERBB4|2066	-4.34966	1.65611e-05		DLX6AS|285987	3.97882	0.00144848		FUT5|2527	6.17077	2.91718e-07		FLJ16779|100192386	2.88449	0.0340076
ERCC6L|54821	1.93067	0.000222836		DLX6|1750	3.14374	0.0134613		FXYD1|5348	-3.37562	6.88108e-06		FLJ39739|388685	4.39642	3.84191e-05
EREG|2069	3.2411	5.93791e-05		DMBX1|127343	6.47787	1.55198e-15		FXYD2|486	2.58792	0.0373837		FLJ41941|100192420	-4.44929	2.03339e-05
ERP27|121506	2.97056	0.000481091		DMD|1756	-2.53835	1.8513e-05		FXYD4|53828	5.40662	4.72378e-07		FLJ45445|399844	4.11948	1.01694e-05
ESM1|11082	5.90686	1.79421e-55		DMKN|93099	2.26218	0.009772		FXYD5|53827	2.07048	1.41612e-06		FLNA|2316	-2.10493	0.027873
ETFDH|2110	-1.99021	8.76176e-09		DMPK|1760	-1.73006	0.00457428		FXYD6|53826	-2.26498	0.00166377		FLNC|2318	-3.66876	7.48409e-07
ETHE1|23474	-1.72603	0.00849783		DMRT1|1761	3.99612	0.0196698		G6PC|2538	-8.45103	1.98119e-12		FLVCR2|55640	-2.69664	2.6774e-07
ETV4|2118	5.22453	4.36083e-63		DMRT3|58524	4.02096	0.000154718		GABRD|2563	3.10689	5.12296e-11		FMO1|2326	-5.29959	1.05237e-09
EVX1|2128	3.95084	3.05783e-05		DMRTA1|63951	-4.01923	3.16048e-08		GABRG2|2566	-3.78775	0.00355486		FMO2|2327	-3.02321	0.0144931
EXO1|9156	1.73042	0.00111693		DMRTA2|63950	5.96165	5.72457e-11		GABRP|2568	3.70735	7.34935e-05		FMO4|2329	-2.02458	0.000273499
EXTL1|2134	-3.18096	5.15134e-05		DNA2|1763	1.71191	0.000811006		GAD1|2571	7.19327	1.75044e-28		FMO5|2330	-2.41564	0.000169327
EYA2|2139	-4.53018	4.22551e-10		DNAH14|127602	1.86372	0.0164257		GALNT6|11226	1.77304	0.00311378		FNBP1|23048	-1.75445	0.0246613
F13A1|2162	-3.16831	2.43724e-05		DNAH2|146754	3.94918	1.55458e-15		GALNTL1|57452	-2.26386	0.0357541		FOLR1|2348	5.65467	2.88713e-09
F2|2147	5.71488	7.95899e-08		DNAH5|1767	2.53887	5.89143e-05		GALNTL2|117248	-2.12574	0.0270388		FOLR2|2350	-2.29464	0.0242995
F5|2153	3.58275	2.99821e-05		DNAJB5|25822	-2.43346	5.45372e-06		GALR2|8811	-2.29258	0.0138834		FOSL1|8061	2.84275	0.000320236
F7|2155	5.18745	6.84478e-09		DNASE1L2|1775	2.73041	8.46263e-06		GAP43|2596	-3.12817	0.000417992		FOXA2|3170	2.04944	0.000790148
FABP1|2168	-3.84836	1.21639e-06		DNASE1L3|1776	-3.67738	2.586e-07		GAPDHS|26330	2.18488	0.0442805		FOXD1|2297	2.78931	0.0400544
FABP2|2169	-2.83689	0.0057661		DNER|92737	-2.28686	0.0397144		GAS2|2620	2.28176	0.00353299		FOXD4L2|100036519	2.58362	0.0245591
FABP4|2167	-4.13221	0.000170277		DOK7|285489	2.67903	4.2614e-06		GATA4|2626	4.11294	0.0313392		FOXD4L3|286380	4.13235	0.0146963
FABP6|2172	-3.33466	0.000140153		DPCR1|135656	4.48143	3.0846e-05		GATA5|140628	-3.58305	0.0358637		FOXD4L5|653427	4.41125	0.0142221
FADS6|283985	-4.82497	6.49236e-06		DPEP3|64180	-2.67879	0.0114176		GATSL2|729438	4.063	0.00494959		FOXF2|2295	-2.05471	0.00438724
FAM107A|11170	-3.81997	3.7389e-14		DPF1|8193	3.20673	1.40603e-05		GBA3|57733	-4.98905	1.8641e-12		FOXM1|2305	1.98637	0.000123558
FAM124A|220108	-2.11331	0.0177249		DPF3|8110	-2.34535	0.000212651		GBX2|2637	4.89642	2.32828e-06		FOXP2|93986	-2.5504	0.0416971
FAM129A|116496	-3.15736	9.97418e-09		DPP6|1804	-4.70411	1.89986e-09		GCG|2641	-5.37415	6.6221e-06		FOXQ1|94234	6.33129	7.71063e-51
FAM132A|388581	-2.64321	0.000593094		DPT|1805	-3.83578	1.53166e-09		GCNT2|2651	-3.84301	2.94274e-14		FRMD5|84978	2.20258	0.0126012
FAM133A|286499	-3.23195	0.0315215		DPYSL5|56896	-3.33913	0.000832287		GCNT4|51301	-2.37234	0.00194599		FRMPD4|9758	-4.77424	0.000453098
FAM135B|51059	-5.59214	3.45534e-16		DSC2|1824	-1.50574	0.0365342		GCSH|2653	3.15814	4.78463e-05		FUCA1|2517	-2.05366	2.65881e-08
FAM13C|220965	-2.22481	0.00291492		DSC3|1825	3.80549	7.17211e-06		GDF15|9518	3.28333	9.37487e-13		FUT1|2523	3.24027	4.28894e-17
FAM150A|389658	3.66087	4.7158e-07		DSCC1|79075	2.10168	3.52418e-08		GDPD2|54857	-2.79977	0.000912		FUT5|2527	6.27466	9.68735e-06
FAM150B|285016	-2.97249	4.86228e-05		DSCR6|53820	2.95945	0.00028918		GDPD3|79153	-2.06153	0.00657685		FXYD1|5348	-3.3142	0.000290809
FAM151A|338094	-5.07786	6.20254e-15		DSG3|1830	3.3256	0.000336378		GDPD5|81544	2.38622	3.90305e-05		FXYD4|53828	7.25868	3.40043e-11
FAM157A|728262	2.78353	0.000558147		DSG4|147409	3.04677	1.50373e-08		GEFT|115557	-2.05598	0.00832626		FXYD5|53827	2.34965	1.18968e-07
FAM157B|100132403	3.28608	0.00536732		DTL|51514	1.45142	0.0331546		GFI1B|8328	-2.57316	0.0132175		FXYD6|53826	-2.25508	0.0107984
FAM163A|148753	-2.04327	0.0243292		DUSP14|11072	1.95769	5.86298e-10		GFRA1|2674	-3.25763	6.93906e-07		G6PC|2538	-8.41147	5.60633e-09
FAM163B|642968	-3.01771	0.00768336		DUSP26|78986	-3.08866	5.06533e-06		GFRA2|2675	-3.55107	1.64403e-10		GAB1|2549	-1.6166	0.00126722
FAM176A|84141	3.68332	1.84395e-13		DUSP27|92235	7.23593	1.89167e-15		GFRA3|2676	-3.31908	4.90304e-05		GABRD|2563	4.3065	5.83026e-21
FAM180B|399888	-5.47083	5.9903e-12		DUSP2|1844	1.8159	0.00334212		GGT6|124975	-1.93216	0.0308884		GABRE|2564	2.30819	0.00219841
FAM198A|729085	-2.1581	0.0433451		DUSP4|1846	4.55107	3.95493e-19		GIF|2694	3.98833	7.48515e-05		GABRP|2568	3.94831	0.000252056
FAM19A2|338811	-2.09278	0.00796636		DUSP5P|574029	5.01292	1.71291e-09		GJA3|2700	3.35352	0.000325284		GAD1|2571	7.07055	9.17084e-22
FAM23A|653567	-3.98061	9.66744e-11		DUSP9|1852	4.46924	1.48975e-07		GJB3|2707	2.14273	0.00140137		GALNTL2|117248	-2.78909	0.000712953
FAM27B|100133121	6.96312	9.37483e-05		DYNC1I1|1780	-2.28565	0.0177028		GJB4|127534	4.99476	8.96634e-19		GAPDHS|26330	3.0113	0.000262212
FAM40B|57464	3.01639	2.62992e-11		DYX1C1|161582	2.44575	2.05326e-06		GJB5|2709	5.65525	2.14945e-11		GAS2|2620	2.68039	0.000588529
FAM43B|163933	-2.62171	0.0112206		E2F1|1869	1.79086	0.000553317		GJB7|375519	4.1454	0.0364107		GATSL2|729438	5.02897	0.000717241
FAM46B|115572	-3.38789	2.06359e-08		E2F5|1875	1.58402	0.0189515		GJC3|349149	2.41149	0.0164044		GBA3|57733	-5.52373	7.5274e-12
FAM55D|54827	-3.37206	0.000527086		E2F7|144455	2.15336	3.16048e-08		GLIPR2|152007	-1.97589	0.000214858		GBX2|2637	7.00286	5.1486e-12
FAM57A|79850	1.79845	0.000248552		ECEL1|9427	2.45556	0.0385716		GLOD5|392465	-1.9661	0.00577393		GCKR|2646	3.01561	0.0431272
FAM58B|339521	3.18958	0.0470535		ECT2|1894	2.07943	4.81852e-08		GLP2R|9340	-4.51015	6.37494e-17		GCNT2|2651	-4.14135	7.14024e-13
FAM70A|55026	-2.58946	0.000387979		EDARADD|128178	4.25431	6.93523e-10		GLRA4|441509	-2.48584	0.0335218		GCOM1|145781	-1.74216	0.0364757
FAM72A|729533	2.75001	5.9273e-07		EDAR|10913	2.56705	0.00155856		GLS2|27165	3.32806	3.0805e-15		GCSH|2653	2.95127	0.00294916
FAM72B|653820	1.6748	0.0202471		EDIL3|10085	-2.12191	0.000362973		GLTP|51228	-1.57014	3.71617e-06		GDF15|9518	3.3311	5.98008e-10
FAM72D|728833	2.09917	6.65682e-05		EDN2|1907	-3.33792	2.21837e-08		GLYATL1|92292	3.06608	0.000130718		GDNF|2668	-2.28092	0.0475151
FAM82A1|151393	-2.15403	9.26041e-07		EDN3|1908	-3.50411	2.84124e-09		GNA11|2767	-1.88372	2.92201e-05		GDPD2|54857	-3.93883	6.74695e-07
FAM89A|375061	1.80456	0.000264304		EEF1E1|9521	1.36852	0.0393519		GNAO1|2775	-3.03762	9.90324e-06		GDPD3|79153	-2.2105	0.00796027
FANCA|2175	1.66667	0.0018857		EFHC2|80258	-2.45857	0.00584558		GNG2|54331	-1.89702	0.00180484		GDPD5|81544	2.53189	0.000109959
FANCB|2187	2.09834	1.70396e-05		EFNA3|1944	2.01764	0.000196005		GNG3|2785	-3.08831	1.65298e-10		GEFT|115557	-2.00715	0.0472265
FANCI|55215	1.5197	0.0141219		EGFL6|25975	3.91327	2.38851e-18		GNG7|2788	-2.02908	0.00577842		GFI1B|8328	-2.61432	0.0400627
FAP|2191	3.30704	5.48668e-07		EGR4|1961	2.55162	0.0163092		GNGT1|2792	3.94513	0.000194163		GFRA1|2674	-2.51559	0.0124361
FBLIM1|54751	-1.51556	0.0012207		EIF4E3|317649	-1.57416	0.0295534		GOLGA7B|401647	2.55113	4.04441e-05		GFRA2|2675	-3.74272	5.68819e-09
FBLN1|2192	-2.13159	0.0168817		EIF4EBP1|1978	1.68656	0.00169399		GOLGA8B|440270	2.09425	0.0329905		GGTA1|2681	-2.96809	8.29463e-06
FBLN5|10516	-1.89507	0.0196452		EIF5A2|56648	1.62823	0.00222978		GPC2|221914	1.86937	0.0173203		GHR|2690	-2.66511	0.00207246
FBXL22|283807	-2.65867	7.39495e-08		ELANE|1991	-3.91233	4.23021e-09		GPD1L|23171	-1.67606	1.61927e-05		GIF|2694	3.8987	0.00145555
FBXL7|23194	-1.92331	0.00992897		ELAVL3|1995	-3.82141	1.16406e-05		GPER|2852	-2.27053	0.00512749		GIMAP8|155038	-1.86453	0.0307189
FBXO27|126433	-2.33179	0.00775051		ELAVL4|1996	-3.59357	3.94656e-07		GPM6A|2823	-3.48301	0.0118725		GJA3|2700	3.48188	0.00127931
FBXO32|114907	-1.86974	0.00343984		ELF5|2001	6.80045	1.04042e-08		GPM6B|2824	-2.94514	1.01526e-07		GJB3|2707	2.08753	0.0143055
FBXO41|150726	2.09956	2.54783e-05		ELOVL3|83401	2.21024	0.0223057		GPR15|2838	-3.32721	0.00050046		GJB4|127534	5.36096	6.6604e-17
FBXW10|10517	4.19199	3.65574e-05		EME1|146956	1.9104	1.0572e-06		GPR172B|55065	-3.63212	1.6899e-08		GJB5|2709	5.49502	4.12721e-08
FCER1A|2205	-2.57065	0.00338475		EMILIN3|90187	-2.79614	1.64029e-10		GPR3|2827	2.47531	7.63823e-06		GJC3|349149	2.55349	0.0204799
FCRL4|83417	-2.66608	0.0188366		EML1|2009	-2.25884	4.1708e-05		GPR44|11251	-3.0827	7.11469e-09		GLIPR2|152007	-2.35898	4.56835e-06
FER1L4|80307	2.56973	0.00219702		EMP1|2012	-1.90803	0.00266945		GPR81|27198	3.44864	0.000125584		GLP2R|9340	-4.99799	3.25317e-15
FERMT2|10979	-2.3563	0.000313958		EN2|2020	5.89016	3.41501e-10		GPR88|54112	-2.71519	0.00412935		GLRA4|441509	-3.03999	0.00879068
FEV|54738	-4.72004	2.85383e-06		ENC1|8507	1.94595	2.83661e-10		GPT|2875	-3.06385	8.70184e-06		GLS2|27165	3.40083	3.18353e-12
FEZ1|9638	-1.90333	0.0112723		ENDOD1|23052	-1.52276	0.00210184		GRAMD1A|57655	1.6947	0.000208586		GLTP|51228	-1.7797	2.57631e-08
FEZF1|389549	9.05667	4.65615e-18		ENHO|375704	-2.27975	0.00163728		GRAMD3|65983	-1.73198	3.34486e-05		GLYATL1|92292	3.48735	5.75882e-05
FGA|2243	5.90758	2.09398e-09		ENPP1|5167	-1.73797	0.0145972		GREM2|64388	-2.98004	0.000347228		GNA11|2767	-1.73509	0.006123
FGB|2244	6.4922	1.2774e-07		ENPP6|133121	-4.05787	2.17865e-21		GRHL1|29841	3.26599	6.10016e-15		GNAO1|2775	-2.6345	0.00542973
FGF10|2255	-2.58861	0.0190641		ENTPD5|957	-2.99883	3.93935e-19		GRHL3|57822	5.46827	3.06182e-27		GNG2|54331	-2.06852	0.00127589
FGF20|26281	6.65352	7.32335e-07		ENTPD8|377841	-2.2415	0.0145394		GRIA3|2892	-2.76229	0.000740427		GNG3|2785	-2.50336	0.000260566
FGFBP2|83888	-2.83828	0.000208362		EPB41L3|23136	-2.7304	1.64023e-06		GRIA4|2893	-2.94583	8.98327e-05		GNG7|2788	-2.56611	0.000102566
FGFR2|2263	-2.27993	0.00536462		EPB41L4B|54566	-1.71323	0.000227947		GRIK1|2897	-3.38045	1.99906e-07		GNGT1|2792	3.79246	0.00255992
FGFRL1|53834	2.74053	1.94611e-06		EPHA5|2044	-3.17372	2.25763e-05		GRIK3|2899	-3.49048	5.46244e-09		GOLGA6L5|374650	2.62103	0.0226954
FGL1|2267	4.67569	0.0199898		EPHA6|285220	-3.96327	6.9586e-05		GRIK5|2901	-2.86104	0.000132113		GOLGA7B|401647	3.16629	3.52219e-07
FGL2|10875	-2.61883	1.04218e-05		EPHA7|2045	-2.82934	0.000341642		GRIN2A|2903	-2.86381	0.00442962		GPC2|221914	1.94334	0.0292257
FHL1|2273	-3.63191	9.20669e-12		EPHA8|2046	4.27204	0.00367083		GRIN2B|2904	3.23497	6.75674e-09		GPD1L|23171	-1.83334	4.00907e-06
FHL5|9457	-2.48454	4.96066e-05		EPHB3|2049	2.01575	0.00205703		GRIN2D|2906	4.84377	5.58981e-41		GPER|2852	-2.58864	0.00207658
FIGF|2277	-5.19517	1.05821e-15		EPHX2|2053	-1.7648	0.00533055		GRIN3A|116443	-2.38091	2.01398e-06		GPM6A|2823	-3.91589	0.0104326
FIGN|55137	-2.20466	0.0118433		EPHX4|253152	4.82973	8.2473e-38		GRM2|2912	2.19441	0.0166632		GPM6B|2824	-2.73363	9.97962e-05
FILIP1|27145	-3.11494	1.70751e-07		EPR1|8475	1.73975	0.000455886		GRP|2922	2.80484	0.00310991		GPR15|2838	-4.06514	5.55533e-05
FJX1|24147	2.36503	4.17845e-06		EPYC|1833	8.5883	3.13629e-19		GSDMA|284110	2.72634	0.000122095		GPR172B|55065	-3.70231	1.09909e-06
FKBP6|8468	3.78679	0.0107617		ERBB4|2066	-2.90896	0.0053867		GSDMC|56169	3.40508	2.60364e-05		GPR19|2842	1.92971	0.00643768
FKBP9L|360132	2.78328	0.000470724		ERCC6L|54821	1.82281	0.000185257		GSG1L|146395	-4.01601	3.64956e-06		GPR34|2857	-1.97757	0.0457097
FLJ35024|401491	-2.41444	0.0197603		EREG|2069	3.12987	9.06432e-06		GSTA1|2938	-4.88422	6.38467e-09		GPR37L1|9283	-2.00045	0.00867466
FLJ39739|388685	4.02157	5.41955e-05		ERP27|121506	3.04439	1.8016e-05		GSTM5|2949	-2.47342	4.50179e-05		GPR3|2827	2.70688	6.44065e-06
FLJ41941|100192420	-4.53108	3.6976e-07		ERVFRDE1|405754	-2.64879	0.000658731		GTF2IRD1|9569	2.07477	5.14731e-12		GPR44|11251	-2.9777	4.748e-06
FLJ45445|399844	4.38456	5.33041e-08		ESM1|11082	5.99325	6.48713e-70		GTF3A|2971	1.85743	0.000870823		GPR82|27197	-2.53718	0.000488365
FLNA|2316	-2.51983	0.000120244		ETFDH|2110	-2.00006	1.51759e-11		GUCA2A|2980	-4.93725	6.91646e-13		GPR89B|51463	2.62864	0.0385609
FLNC|2318	-4.19361	1.32387e-11		ETHE1|23474	-1.55379	0.0282538		GUCA2B|2981	-5.96188	1.81448e-10		GPT|2875	-3.05134	0.000234579
FLVCR2|55640	-2.64179	2.65364e-08		ETNK1|55500	-1.4896	0.0195057		GYLTL1B|120071	4.8778	9.21566e-31		GPX3|2878	-2.41872	0.00364201
FMN2|56776	-3.91372	0.000349075		ETV4|2118	5.10923	2.08465e-77		H19|283120	4.08341	4.58187e-07		GRAMD1A|57655	1.73646	0.000940927
FMO1|2326	-4.59826	1.44746e-08		ETV5|2119	1.76899	0.0141315		HABP2|3026	7.88801	2.80833e-13		GRAMD3|65983	-1.70756	0.00095514
FMO4|2329	-2.35405	1.3435e-08		EVX1|2128	4.1903	1.3394e-07		HAGHL|84264	4.21816	5.56269e-18		GREM2|64388	-2.80019	0.00940321
FMO5|2330	-2.42129	1.848e-05		EXO1|9156	1.82185	9.65033e-06		HAMP|57817	3.58927	3.10122e-05		GRHL1|29841	3.49635	1.34552e-13
FNBP1|23048	-1.94816	0.000453004		EYA2|2139	-3.7532	3.48964e-08		HAND1|9421	-4.21278	0.00340947		GRHL3|57822	5.82524	3.24474e-24
FOLH1B|219595	4.07677	0.000679558		F12|2161	1.90103	0.00211489		HAND2|9464	-3.66958	2.4889e-06		GRIA3|2892	-2.53677	0.0238388
FOLR1|2348	4.93447	4.15751e-08		F13A1|2162	-2.23996	0.0132787		HAPLN1|1404	-2.21808	0.00142789		GRIA4|2893	-2.54709	0.0175716
FOLR2|2350	-2.61794	0.000482904		F2|2147	4.92429	9.69256e-07		HAPLN3|145864	1.93391	0.0170645		GRIK1|2897	-2.30425	0.0422968
FOSL1|8061	2.37008	0.00492478		F5|2153	2.81682	0.00135214		HBE1|3046	5.15755	0.0156508		GRIK3|2899	-3.41117	2.45795e-06
FOXA2|3170	2.3951	1.11148e-07		FABP1|2168	-3.51636	8.90228e-07		HELLS|3070	1.52669	0.0490156		GRIN2B|2904	3.33354	1.58761e-07
FOXD1|2297	2.69324	0.0272215		FABP2|2169	-3.04357	0.000166877		HEPHL1|341208	4.47318	9.67546e-06		GRIN2C|2905	2.60806	0.00698454
FOXD2|2306	-1.72468	0.0458203		FABP6|2172	-3.34036	7.15948e-06		HES6|55502	2.04432	0.000712222		GRIN2D|2906	4.98169	1.11723e-32
FOXD3|27022	-3.52458	0.00061733		FADS6|283985	-5.05632	1.87458e-08		HES7|84667	4.36811	0.000130288		GRM2|2912	2.55015	0.0031637
FOXD4L1|200350	2.27758	0.00519654		FAM107A|11170	-3.39984	1.73964e-13		HESRG|790952	6.40903	4.17144e-07		GRM4|2914	3.58852	0.00754118
FOXD4L3|286380	3.55003	0.0418361		FAM129A|116496	-2.78215	7.34235e-08		HHLA1|10086	7.85498	4.56279e-08		GRP|2922	3.13216	0.00233737
FOXD4L5|653427	3.98062	0.0221679		FAM131C|348487	3.23698	1.09616e-06		HHLA2|11148	-2.62275	2.92324e-05		GSC|145258	2.73472	0.0404199
FOXF2|2295	-2.73615	5.08326e-09		FAM132A|388581	-2.02869	0.0263674		HIF3A|64344	-2.53814	0.00443853		GSDMA|284110	3.34738	3.30273e-06
FOXQ1|94234	5.91066	2.16006e-51		FAM133B|257415	1.74882	0.0024392		HIGD1A|25994	-1.69865	0.000546702		GSDMC|56169	2.7907	0.0123359
FRMD1|79981	-2.25898	0.0332496		FAM135B|51059	-5.22862	5.91282e-19		HIST1H1E|3008	2.16401	0.0310504		GSN|2934	-1.99833	0.00363739
FRMD3|257019	-2.22773	0.00915281		FAM13C|220965	-1.90053	0.0175385		HIST1H2BO|8348	3.82947	2.79798e-05		GSTA1|2938	-5.85154	3.45415e-10
FRMD5|84978	2.09271	0.011827		FAM150A|389658	4.27093	7.75083e-13		HIST1H4K|8362	5.27517	0.000323441		GSTM5|2949	-2.77661	2.34348e-05
FRMPD4|9758	-5.1316	9.08983e-06		FAM150B|285016	-3.16711	1.09991e-07		HIST2H2AC|8338	2.6867	0.00497944		GTF2IRD1|9569	2.1422	3.88908e-10
FUCA1|2517	-1.83428	1.69088e-06		FAM151A|338094	-4.72299	1.97939e-16		HIST2H3C|126961	2.67734	0.01645		GTF3A|2971	2.20621	2.67254e-05
FUT1|2523	2.63023	5.0684e-11		FAM157A|728262	2.74092	8.94502e-05		HJURP|55355	1.74496	4.02831e-05		GTPBP4|23560	1.33379	0.0383443
FUT5|2527	5.60821	2.15431e-05		FAM157B|100132403	2.93925	0.0108241		HLA-L|3139	2.94928	0.0113903		GUCA2A|2980	-6.41019	5.7823e-18
FUT9|10690	-5.45598	0.0153366		FAM163A|148753	-2.40831	6.51989e-05		HLF|3131	-2.76297	1.71143e-07		GUCA2B|2981	-6.68523	3.68382e-10
FXYD1|5348	-4.14275	6.00176e-09		FAM163B|642968	-2.78479	0.00431965		HMGA1|3159	1.50707	0.0307609		GUCY1B2|2974	2.57311	0.0176827
FXYD4|53828	4.77494	5.28053e-05		FAM166A|401565	3.65957	0.00124868		HMGCLL1|54511	-2.89704	1.11666e-06		GYLTL1B|120071	4.77839	1.03402e-21
FXYD5|53827	1.93404	0.000104701		FAM169A|26049	1.89943	0.0221292		HMGCS2|3158	-2.51457	0.0144929		GZMA|3001	-2.64499	0.000902673
FXYD6|53826	-2.78474	6.23108e-06		FAM169B|283777	2.80617	0.0482612		HMOX1|3162	-1.87285	0.00106226		H19|283120	3.66583	0.000395101
G6PC|2538	-7.92251	8.19098e-10		FAM176A|84141	4.02879	6.03499e-22		HMP19|51617	-4.12639	5.70233e-07		HABP2|3026	6.417	1.33022e-06
GABRD|2563	2.9947	3.74841e-09		FAM180B|399888	-4.95116	5.08134e-14		HOMER1|9456	2.3371	2.25086e-07		HAGHL|84264	4.65655	2.3709e-17
GABRE|2564	2.20546	0.00162455		FAM23A|653567	-3.7421	7.37204e-12		HOXB13|10481	3.24602	1.50898e-08		HAMP|57817	3.57342	0.000406757
GABRG2|2566	-5.40652	4.66787e-06		FAM25A|643161	4.20661	0.026713		HOXB8|3218	2.79218	2.28409e-05		HAND2|9464	-3.87965	1.66236e-05
GABRP|2568	4.53984	3.00721e-07		FAM27B|100133121	7.34647	1.32002e-06		HOXC11|3227	3.71451	0.0193699		HAPLN1|1404	-2.71934	5.37452e-05
GAD1|2571	7.01037	1.23702e-24		FAM40B|57464	3.24177	8.83357e-18		HOXC13|3229	4.61086	0.0301094		HBB|3043	-2.72188	0.010504
GALNT6|11226	1.70255	0.0145458		FAM46B|115572	-3.01942	6.31356e-08		HOXD13|3239	5.53576	8.5998e-12		HBE1|3046	5.7891	0.0143029
GALNTL1|57452	-3.71054	1.77931e-07		FAM46C|54855	-1.93651	0.00208393		HPGDS|27306	-3.17039	4.0376e-08		HCN1|348980	3.86202	9.77095e-05
GALNTL2|117248	-3.14549	1.88751e-06		FAM54A|113115	1.77788	6.43707e-05		HPGD|3248	-2.46698	0.000517876		HEATR5A|25938	-1.45048	0.0487706
GAP43|2596	-4.07417	3.10649e-07		FAM55A|120400	-2.57755	0.00289528		HPN|3249	3.87781	0.000243021		HEPHL1|341208	6.6787	2.55305e-11
GAPDHS|26330	2.28318	0.0279443		FAM55D|54827	-3.34946	5.19583e-05		HPSE2|60495	-3.51196	2.45308e-07		HES7|84667	4.09123	0.00285848
GAS2|2620	2.18148	0.0138455		FAM57A|79850	1.77551	3.12812e-05		HRASLS2|54979	-3.087	3.11098e-05		HESRG|790952	7.57712	3.61466e-08
GAS7|8522	-2.03437	0.00734969		FAM58B|339521	3.90684	0.000673008		HRCT1|646962	-2.56411	0.000117167		HHLA1|10086	8.18195	7.1188e-07
GATA4|2626	4.86136	0.00579861		FAM5C|339479	-3.92817	0.000335218		HRNBP3|146713	-4.82019	2.34841e-10		HHLA2|11148	-2.89192	2.82304e-05
GATA5|140628	-4.40709	0.00357072		FAM64A|54478	1.81622	7.2374e-05		HS3ST6|64711	-4.12467	0.000457142		HIATL2|84278	2.12402	0.00495802
GATSL2|729438	4.00849	0.00920271		FAM70A|55026	-2.41385	0.000263869		HS6ST2|90161	3.71577	2.19061e-07		HIGD1A|25994	-2.01179	6.59156e-06
GBA3|57733	-5.86148	2.11971e-16		FAM71E2|284418	4.89246	3.81334e-05		HSD11B2|3291	-2.5757	2.22677e-08		HIST1H2BO|8348	3.73285	0.000629643
GBX2|2637	5.4064	1.41071e-07		FAM72A|729533	3.15212	4.73275e-13		HSD17B2|3294	-3.02175	1.77777e-05		HIST1H3J|8356	3.22019	0.00796027
GCG|2641	-7.17552	4.05693e-10		FAM72B|653820	1.64191	0.00863579		HSD17B7P2|158160	1.80015	0.0117934		HIST1H4K|8362	6.3924	4.97666e-05
GCNT2|2651	-4.09924	3.92588e-15		FAM72D|728833	2.25337	6.75183e-08		HSD3B2|3284	-4.7206	1.82335e-06		HIST2H2AC|8338	3.33229	0.000408702
GCNT3|9245	-2.19468	0.0243099		FAM82A1|151393	-2.06932	1.53222e-07		HSF4|3299	2.37598	4.09855e-05		HIST2H2BF|440689	2.05739	0.0235237
GCNT4|51301	-2.55478	0.000630905		FAM83A|84985	2.53918	0.0122361		HSFX1|51402	5.88396	0.0032272		HIST3H2A|92815	2.64864	0.000222205
GCOM1|145781	-1.72858	0.0176195		FAM89A|375061	2.11252	6.97493e-10		HSP90AB2P|391634	2.42946	0.000889061		HIST3H2BB|128312	3.25662	0.000349564
GCSH|2653	3.23703	6.06047e-05		FAM92A1|137392	1.77201	0.00853556		HSPB3|8988	-4.5101	1.4431e-05		HJURP|55355	1.82503	0.000107835
GDF15|9518	3.54828	3.03836e-14		FANCA|2175	1.541	0.00468288		HSPB6|126393	-3.59225	1.6107e-06		HLA-L|3139	3.34943	0.00750022
GDPD2|54857	-4.24961	4.67844e-10		FANCB|2187	2.07048	1.47081e-06		HSPB7|27129	-2.78025	0.00244447		HLF|3131	-3.05296	1.81664e-07
GDPD3|79153	-3.19552	8.30314e-10		FANCI|55215	1.54022	0.00185452		HSPB8|26353	-3.32122	3.00129e-07		HMGCLL1|54511	-2.8607	0.000127086
GDPD5|81544	2.18396	0.00140525		FAP|2191	4.28165	1.66682e-17		HTR2C|3358	7.25806	0.00976421		HMOX1|3162	-2.20174	5.62316e-05
GEFT|115557	-2.83583	7.73643e-07		FBLIM1|54751	-1.43277	0.00204617		HTR3E|285242	-3.90339	0.000906511		HOMER1|9456	2.02797	0.00159972
GFRA1|2674	-3.53427	9.05719e-08		FBXL22|283807	-2.64395	5.45201e-10		HTR4|3360	-4.37101	1.00891e-08		HOTAIR|100124700	4.54121	0.00863713
GFRA2|2675	-3.96411	1.40422e-12		FBXO16|157574	1.92804	0.0150163		HTR7|3363	-2.59302	0.000136534		HOXB13|10481	2.84165	0.000167074
GFRA3|2676	-3.46811	3.81049e-05		FBXO32|114907	-1.66528	0.0139411		HTRA4|203100	2.88124	0.000359419		HOXB8|3218	2.86948	0.000205483
GGTA1|2681	-2.54091	0.000158619		FBXO39|162517	2.47372	0.0138622		HULC|728655	7.01468	1.0978e-05		HOXC13|3229	5.255	0.0222352
GHR|2690	-2.75384	0.000179313		FBXO41|150726	1.91372	7.23452e-05		IBSP|3381	6.73743	1.58459e-13		HOXD13|3239	6.24132	7.7439e-12
GIF|2694	4.36459	1.55893e-05		FBXW10|10517	4.37055	1.24276e-06		IER5L|389792	1.86743	0.00281101		HOXD1|3231	-2.95567	6.94245e-05
GIMAP8|155038	-1.75568	0.0389034		FCAR|2204	2.41697	0.0412163		IFNE|338376	3.87497	0.0141915		HPGDS|27306	-4.22376	1.31158e-12
GINS1|9837	1.78383	0.00299254		FCER1A|2205	-2.34965	0.00389528		IGF2BP1|10642	4.13654	0.000783175		HPGD|3248	-2.95568	4.14347e-05
GINS4|84296	1.62757	0.0254333		FCER2|2208	-3.26945	0.000877272		IGF2BP3|10643	4.71867	9.71432e-10		HRASLS2|54979	-2.62904	0.012396
GJA3|2700	3.12259	0.00280815		FCGR1A|2209	2.18036	0.0118316		IGF2|3481	4.18882	0.000224016		HRCT1|646962	-2.31793	0.0110342
GJB4|127534	4.72741	8.80176e-15		FCGR1C|100132417	2.36903	0.00463612		IGFALS|3483	3.2033	0.0058731		HRNBP3|146713	-4.41677	2.58227e-06
GJB5|2709	5.40694	2.35405e-09		FCGR3B|2215	2.39161	0.0221256		IGFBP1|3484	3.83708	0.00221394		HS3ST4|9951	3.94506	0.0123628
GJC1|10052	-1.83944	0.0435958		FCN3|8547	1.82755	0.024393		IGFBP6|3489	-2.11899	0.00911054		HS6ST2|90161	3.69429	1.60223e-05
GLI3|2737	-2.26375	0.00974087		FCRL2|79368	-2.35783	0.0175308		IGFL1|374918	23.2094	5.32232e-119		HSD11B2|3291	-2.33304	0.000115187
GLIPR2|152007	-2.00849	0.000276621		FCRL4|83417	-3.16838	7.52914e-05		IGFL2|147920	5.16433	8.55413e-10		HSD17B11|51170	-1.69289	0.00355679
GLP2R|9340	-5.22663	1.02493e-20		FCRLA|84824	-2.84664	0.00060336		IGFL4|444882	5.45147	6.31915e-09		HSD17B2|3294	-3.75226	2.59786e-07
GLRA4|441509	-2.81398	0.00852529		FER1L4|80307	2.2402	0.0072001		IGJ|3512	-3.59127	8.68491e-05		HSD17B7P2|158160	2.05356	0.0026332
GLS2|27165	3.91383	2.20777e-21		FEV|54738	-4.26112	1.80761e-06		IGSF10|285313	-2.96095	2.70746e-05		HSD3B2|3284	-6.42055	8.65044e-10
GLTP|51228	-1.64312	5.12629e-07		FEZF1|389549	8.63279	1.18201e-19		IGSF11|152404	-3.38714	7.28786e-05		HSF4|3299	2.46347	0.000232454
GLYATL1|92292	3.64235	1.22605e-06		FGA|2243	5.02244	9.28581e-08		IGSF3|3321	-1.46019	0.0449656		HSFX1|51402	6.53178	0.00363113
GNA11|2767	-1.95341	1.57185e-05		FGB|2244	6.83191	2.4269e-10		IL11|3589	4.70292	9.71665e-13		HSP90AB2P|391634	2.53675	0.00260053
GNAO1|2775	-3.94304	2.63071e-10		FGF20|26281	6.10029	6.34679e-07		IL17C|27189	3.73581	0.000201359		HSPA1B|3304	2.28239	0.0104945
GNG2|54331	-1.98788	0.000872601		FGF3|2248	4.03014	0.027699		IL1A|3552	3.71326	9.41967e-08		HSPB3|8988	-4.51127	0.000344454
GNG3|2785	-3.20853	2.24152e-10		FGFBP2|83888	-2.41524	0.0012603		IL1F5|26525	3.7504	0.003347		HSPB6|126393	-3.71895	2.16507e-05
GNG7|2788	-2.59484	7.07794e-06		FGFR2|2263	-2.27467	0.000926467		IL1RN|3557	2.21418	0.00939885		HSPB7|27129	-2.55244	0.0428814
GNGT1|2792	3.10101	0.0232181		FGFRL1|53834	1.87011	0.0178249		IL23A|51561	3.87374	6.48473e-13		HSPB8|26353	-3.47492	3.62069e-06
GOLGA6L5|374650	2.80887	0.00228134		FGL1|2267	4.9402	0.00232367		IL24|11009	3.90717	3.45432e-05		HSPH1|10808	1.96572	0.00148472
GOLGA6L6|727832	3.59358	0.0197426		FGL2|10875	-2.38561	1.61923e-05		IL6R|3570	-2.85092	7.44625e-12		HTR2C|3358	7.98943	0.0131139
GOLGA7B|401647	2.53546	0.000129397		FHL1|2273	-3.18979	1.02339e-10		IL8|3576	3.04267	0.000235516		HTR4|3360	-3.48226	0.000837075
GPA33|10223	-1.88687	0.0196455		FIBCD1|84929	2.85276	0.00496852		IMPDH1|3614	1.52993	0.0155472		HTR7|3363	-2.59942	0.00185176
GPD1L|23171	-1.67768	4.48863e-05		FIGF|2277	-5.06785	1.05221e-19		INA|9118	-3.59332	5.1321e-05		HULC|728655	5.80168	0.00498026
GPIHBP1|338328	-2.80134	0.00140578		FILIP1|27145	-2.61019	7.2568e-06		INHA|3623	3.09929	0.0204698		IBSP|3381	7.96911	2.74431e-16
GPM6A|2823	-5.59716	3.57192e-07		FJX1|24147	2.91302	1.24931e-14		INHBA|3624	5.63134	3.93125e-32		IER5L|389792	1.8048	0.0283605
GPM6B|2824	-2.98681	2.66416e-07		FKBP6|8468	4.01182	0.00116163		INHBB|3625	2.2766	0.0265131		IFITM2|10581	1.92578	0.0354804
GPR156|165829	-3.0678	0.00150722		FKBP9L|360132	3.40266	7.45787e-09		INPP5J|27124	-1.71319	0.0199843		IFITM5|387733	5.16651	0.000181231
GPR15|2838	-3.92182	1.58271e-05		FLJ16779|100192386	3.13583	0.000590258		INS-IGF2|723961	4.23742	0.0190903		IFNE|338376	4.07663	0.022891
GPR172B|55065	-2.86813	0.000355121		FLJ35024|401491	-2.19629	0.0220654		INSL5|10022	-6.16758	4.37581e-08		IGF1|3479	-2.43789	0.0416272
GPR26|2849	-3.49104	0.0340437		FLJ39739|388685	4.62323	8.26008e-09		IQGAP3|128239	1.9298	1.6355e-05		IGF2BP1|10642	5.31141	3.53794e-05
GPR37L1|9283	-2.18214	0.000192683		FLJ40330|645784	-2.31484	0.00754426		IRF4|3662	-2.49305	0.0012628		IGF2BP3|10643	4.1557	1.96349e-05
GPR3|2827	2.9348	6.52384e-09		FLJ41941|100192420	-4.12666	1.68045e-08		IRX3|79191	3.40372	0.000241602		IGFBP1|3484	5.58725	2.87295e-06
GPR44|11251	-2.50251	0.000180956		FLJ45445|399844	4.17673	3.98319e-09		IRX5|10265	5.09691	2.80164e-13		IGFL1|374918	23.4538	7.86292e-96
GPR88|54112	-3.21409	0.000256529		FLNA|2316	-2.32145	0.000127381		ISM2|145501	2.92635	0.0225194		IGFL2|147920	4.25231	9.73833e-05
GPRASP1|9737	-2.10121	0.0027646		FLNC|2318	-3.35253	2.13362e-08		ISX|91464	-2.49308	0.000873199		IGFL4|444882	6.25767	3.22066e-10
GPRC6A|222545	3.90372	0.0424122		FLVCR2|55640	-2.27684	1.05107e-06		ITGA11|22801	2.0937	0.0193304		IGJ|3512	-4.79351	2.74803e-07
GPT|2875	-3.55904	7.57126e-08		FMN2|56776	-3.83549	4.20099e-05		ITGA7|3679	-1.88975	0.0409288		IGLON5|402665	2.82466	0.00115369
GPX3|2878	-2.79736	9.72913e-06		FMO1|2326	-3.84351	3.45787e-07		ITGA8|8516	-2.47976	0.000245542		IGSF10|285313	-2.89071	0.000871811
GRAMD1A|57655	1.48895	0.0293057		FMO4|2329	-2.50546	1.3797e-13		ITGBL1|9358	3.24801	9.97838e-06		IL11|3589	4.31644	6.82968e-08
GRAMD3|65983	-1.87628	1.32992e-06		FMO5|2330	-2.43035	4.59065e-07		ITM2C|81618	-2.10013	0.000250626		IL19|29949	3.63937	0.0400627
GREM2|64388	-4.14547	7.09901e-09		FNBP1|23048	-2.00016	1.0593e-05		JAG2|3714	1.79121	0.0187247		IL1A|3552	3.72047	5.96285e-06
GRHL1|29841	2.78193	1.45349e-08		FOLR1|2348	3.51457	0.000143492		JAM2|58494	-2.04422	0.0237315		IL1F5|26525	3.44072	0.0361013
GRHL3|57822	4.47729	5.60896e-15		FOLR2|2350	-2.03358	0.0201349		JPH1|56704	2.04002	1.08353e-06		IL1F7|27178	3.33681	0.0127719
GRIA1|2890	-2.48541	0.046189		FOSL1|8061	2.66348	2.18184e-05		JPH2|57158	-3.04805	1.38437e-05		IL1RL2|8808	2.31241	0.029038
GRIA3|2892	-3.16983	5.57893e-05		FOXA2|3170	2.2101	1.42739e-07		JPH4|84502	-2.56046	0.000223637		IL23A|51561	3.31706	1.47192e-06
GRIA4|2893	-3.47489	1.26685e-06		FOXD1|2297	3.40586	3.08147e-05		JUB|84962	3.09445	4.45484e-31		IL24|11009	3.60848	0.00250889
GRIK1|2897	-2.97677	7.02696e-05		FOXD2|2306	-1.80582	0.00457846		KAL1|3730	3.42256	6.18111e-10		IL6R|3570	-3.07874	4.38992e-11
GRIK3|2899	-3.30392	4.48803e-07		FOXD3|27022	-3.01325	0.00183164		KANK2|25959	-1.70902	0.01261		IL8|3576	2.59065	0.0317001
GRIK5|2901	-3.73786	1.91993e-08		FOXD4L1|200350	2.26774	0.00139585		KAT2A|2648	1.36359	0.0289058		IMPDH1|3614	1.74575	0.00166165
GRIN2A|2903	-4.01889	2.07616e-06		FOXD4L2|100036519	2.62389	0.00174357		KAT2B|8850	-1.59861	0.0448024		INHA|3623	3.27394	0.0296768
GRIN2B|2904	3.20982	4.8817e-08		FOXD4L3|286380	4.56555	0.00020303		KBTBD11|9920	-1.59307	0.0442647		INHBA|3624	5.45906	1.92921e-22
GRIN2D|2906	4.62561	1.98876e-32		FOXD4L5|653427	4.88814	0.000162576		KCNA3|3738	-2.07199	0.0461104		INHBB|3625	2.47557	0.0265413
GRIN3A|116443	-2.17308	0.000216612		FOXD4L6|653404	2.35652	0.0132211		KCNA5|3741	-2.57145	9.98463e-06		INHBE|83729	2.88825	2.04437e-05
GSDMA|284110	2.82678	9.98394e-05		FOXD4|2298	2.12404	0.00280027		KCNAB1|7881	-2.1216	0.000245152		INSRR|3645	3.6504	0.00146695
GSDMC|56169	3.36745	6.45646e-05		FOXF2|2295	-2.56712	1.30371e-09		KCNB1|3745	-3.26536	0.00819137		IQGAP2|10788	-1.98209	0.0141683
GSG1L|146395	-3.59204	0.000255745		FOXN3|1112	-1.43175	0.0267581		KCNE2|9992	-2.82529	4.8873e-07		IQGAP3|128239	2.10916	8.91724e-06
GSN|2934	-1.99063	0.000994941		FOXP2|93986	-2.65108	0.00178177		KCNG1|3755	-2.82755	0.000559098		IRF4|3662	-3.2181	1.36877e-05
GSTA1|2938	-5.84612	2.76348e-12		FOXP3|50943	1.95516	0.00772525		KCNG3|170850	-2.45117	0.0105481		IRX3|79191	3.15458	0.00798685
GSTM5|2949	-3.11677	6.14722e-09		FOXQ1|94234	5.90959	2.40267e-66		KCNH4|23415	2.26156	0.0249127		IRX5|10265	5.08372	1.19037e-10
GTF2IRD1|9569	1.95791	9.18386e-09		FRMD1|79981	-2.5369	0.000749277		KCNH8|131096	2.66886	1.00153e-05		ISM2|145501	4.06242	0.000456247
GTF3A|2971	1.76197	0.00731063		FRMD3|257019	-2.06952	0.00887612		KCNIP4|80333	-2.26952	1.34213e-08		ISX|91464	-3.20763	8.3612e-06
GTSE1|51512	1.56484	0.00437196		FRMD5|84978	2.31526	0.000142672		KCNJ14|3770	1.87582	0.000684235		ITGA7|3679	-2.03746	0.0380864
GUCA2A|2980	-6.14484	1.60966e-19		FRMPD2|143162	3.82874	0.0185071		KCNK3|3777	-2.83092	0.00381833		ITGA8|8516	-2.39487	0.00519259
GUCA2B|2981	-7.33119	4.79958e-15		FRMPD4|9758	-4.66859	3.04085e-06		KCNK9|51305	2.68152	0.0171254		ITGBL1|9358	2.43108	0.0459906
GUCY1B2|2974	2.30601	0.0366456		FSCN1|6624	1.89451	0.0221583		KCNMA1|3778	-2.55927	0.00296762		ITLN1|55600	-3.2188	0.0482451
GYLTL1B|120071	5.00825	2.66976e-29		FUCA1|2517	-1.83063	3.01304e-08		KCNMB1|3779	-3.08419	6.42905e-06		ITM2A|9452	-2.29334	0.00372739
GYPC|2995	-1.90076	0.0159561		FUNDC2P2|388965	2.81628	0.000880399		KCP|375616	1.93729	0.0478031		ITM2C|81618	-2.27496	0.000269707
HABP2|3026	6.7779	9.11073e-09		FUT1|2523	2.99168	7.56973e-21		KCTD14|65987	1.60463	0.00657685		JAG2|3714	2.51752	7.34004e-06
HAGHL|84264	3.68306	2.17066e-11		FUT5|2527	6.64926	5.35712e-10		KCTD4|386618	-3.82153	2.23022e-07		JAM2|58494	-2.40485	0.00536531
HAND1|9421	-4.07993	0.00926007		FUT9|10690	-5.07257	0.00804324		KGFLP1|387628	4.18996	0.00211319		JPH1|56704	1.79173	0.00365694
HAND2|9464	-4.76949	6.06167e-11		FXYD1|5348	-3.90938	5.04239e-10		KHDRBS2|202559	-3.33515	0.000743136		JPH2|57158	-3.12593	0.00015217
HAPLN1|1404	-2.49384	0.000107163		FXYD2|486	2.44959	0.0355005		KIAA0513|9764	-1.84397	0.00336023		JUB|84962	2.8108	2.28655e-17
HBB|3043	-3.36247	1.37827e-05		FXYD4|53828	5.86174	1.68739e-09		KIAA0895|23366	1.65	0.0384313		KAAG1|353219	3.4167	0.0143055
HDAC9|9734	-2.52856	0.000205084		FXYD5|53827	2.16606	5.08859e-09		KIAA1161|57462	-1.66262	0.000618622		KAL1|3730	3.16686	4.24253e-06
HELLS|3070	1.76892	0.00150266		FXYD6|53826	-2.38611	8.08157e-05		KIAA1199|57214	5.6733	3.57947e-54		KANK2|25959	-1.73738	0.0331194
HEPHL1|341208	5.65154	3.89261e-09		FZD10|11211	3.21187	0.00100341		KIAA1211|57482	-1.74769	0.0282891		KAT2A|2648	1.55365	0.00143095
HESRG|790952	5.34885	0.000183663		FZD3|7976	1.69393	0.0104994		KIAA1257|57501	3.54326	6.40718e-18		KAT2B|8850	-1.92309	0.00252708
HGFAC|3083	3.09246	0.0456955		G6PC|2538	-7.26154	9.45828e-11		KIAA1274|27143	2.08101	0.000248058		KCNA3|3738	-2.70182	0.00197136
HHIP|64399	-3.06746	9.46516e-06		GAB1|2549	-1.41892	0.00755205		KIAA1524|57650	1.54178	0.035465		KCNA5|3741	-2.41867	0.00130447
HHLA1|10086	7.69212	3.96244e-07		GABRB1|2560	3.01632	0.00363022		KIAA1549|57670	2.3379	3.71939e-12		KCNAB1|7881	-2.3829	9.74001e-05
HHLA2|11148	-3.04849	2.34632e-07		GABRD|2563	3.01719	1.4664e-11		KIAA1644|85352	-3.0344	4.50228e-06		KCNB1|3745	-3.20797	0.040804
HIF3A|64344	-2.60101	0.00473227		GABRG2|2566	-3.28865	0.0102318		KIAA1737|85457	-1.38046	0.00519812		KCNH8|131096	3.11635	9.32372e-07
HIGD1A|25994	-1.73861	0.000473642		GABRP|2568	4.26429	5.52904e-08		KIAA1875|340390	2.61044	0.00108203		KCNIP4|80333	-2.313	9.80114e-07
HIST1H1C|3006	-2.02601	0.0064602		GAD1|2571	7.45914	1.54461e-34		KIAA2022|340533	-3.41271	4.62745e-05		KCNJ14|3770	2.18378	3.78537e-05
HIST1H2BO|8348	2.83477	0.0241069		GALNT6|11226	1.54973	0.0353707		KIF14|9928	1.99962	2.99268e-05		KCNK9|51305	3.42043	0.00119844
HIST1H4K|8362	5.00506	0.00162455		GALNTL1|57452	-3.23869	8.41823e-07		KIF18B|146909	1.80361	0.000100787		KCNMA1|3778	-3.25319	9.23653e-05
HIST3H2A|92815	1.95692	0.0421796		GALNTL2|117248	-2.07962	0.0163		KIF1A|547	-4.00888	7.57352e-06		KCNMB1|3779	-3.22928	4.4701e-05
HJURP|55355	1.72999	0.000156898		GAP43|2596	-3.0832	0.000125709		KIF26B|55083	3.08005	1.33197e-06		KCNN3|3782	-2.0779	0.0446144
HLF|3131	-2.76752	7.33443e-07		GAPDHS|26330	2.29017	0.0107555		KIF4B|285643	2.36352	0.000860222		KCNQ1OT1|10984	1.85099	0.0483367
HMGCLL1|54511	-3.26448	5.74855e-08		GAS2|2620	2.01894	0.0156546		KIF5A|3798	-3.68062	6.55557e-07		KCNT1|57582	3.52367	0.0188601
HMGCS2|3158	-2.8408	0.00264969		GAS5|60674	1.66624	0.00685524		KIF5C|3800	-2.14557	0.006315		KCTD4|386618	-4.55396	8.29202e-08
HMOX1|3162	-2.22407	3.33369e-06		GATA4|2626	4.57386	0.0028675		KIR2DL4|3805	-2.36874	0.0295115		KCTD9|54793	-1.67734	0.0121289
HMP19|51617	-5.14851	1.37954e-10		GATA5|140628	-3.76124	0.00776979		KISS1R|84634	3.50537	0.000489734		KGFLP1|387628	4.83546	0.00098163
HOMER1|9456	2.17419	2.49049e-05		GATSL2|729438	4.51953	0.000195537		KLB|152831	-2.06924	0.00425537		KHDRBS2|202559	-3.67682	0.00180355
HOXB13|10481	3.39663	8.89305e-09		GBA3|57733	-4.84173	1.4057e-13		KLC3|147700	3.40958	7.6606e-07		KIAA0513|9764	-2.30163	3.02463e-05
HOXB8|3218	2.69355	0.000187329		GBP6|163351	3.19011	0.000643383		KLF4|9314	-2.00223	0.000689342		KIAA1199|57214	5.99234	4.76296e-46
HOXD13|3239	5.9055	1.8698e-12		GBX2|2637	5.56158	1.54119e-09		KLF9|687	-1.69404	0.0488769		KIAA1211|57482	-2.20673	0.00058366
HPGDS|27306	-3.81365	6.63382e-12		GCG|2641	-5.58077	1.57794e-07		KLHL17|339451	1.91253	0.00290375		KIAA1257|57501	3.69987	2.4651e-15
HPGD|3248	-3.37636	8.16172e-09		GCKR|2646	2.70665	0.0374357		KLHL35|283212	4.46132	5.92579e-17		KIAA1274|27143	2.09376	0.00210177
HPN|3249	5.20494	6.22497e-08		GCNT2|2651	-3.96548	4.34603e-18		KLK10|5655	5.74048	3.69119e-19		KIAA1549|57670	2.47315	5.45709e-11
HPSE2|60495	-3.78839	5.6759e-08		GCNT4|51301	-2.60729	2.58583e-05		KLK11|11012	4.13077	7.87443e-08		KIAA1644|85352	-3.11701	5.99083e-05
HRASLS2|54979	-4.16618	3.01483e-10		GCOM1|145781	-1.81262	0.000950503		KLK12|43849	3.99686	9.13497e-06		KIAA1683|80726	-2.27487	0.00367158
HRASLS5|117245	-2.57873	0.039451		GCSH|2653	3.87685	5.21714e-10		KLK6|5653	10.7132	8.49805e-42		KIAA1737|85457	-1.52911	0.00042835
HRCT1|646962	-2.82884	1.17885e-05		GDF15|9518	3.83383	9.1601e-23		KLK7|5650	8.85679	5.0881e-20		KIAA1875|340390	2.9439	0.000548651
HRNBP3|146713	-6.25397	5.13363e-17		GDNF|2668	-2.00308	0.0304225		KLK8|11202	9.82922	2.92098e-24		KIAA2022|340533	-3.30436	0.00150421
HS3ST6|64711	-3.79046	0.00440653		GDPD2|54857	-3.81224	6.71679e-10		KLK9|284366	4.18144	0.0152203		KIF13B|23303	-1.71927	0.00957521
HS6ST2|90161	3.4113	1.93382e-05		GDPD3|79153	-2.51079	2.52148e-06		KLRF1|51348	-2.1091	0.0260201		KIF14|9928	2.18127	2.03488e-05
HS6ST3|266722	-2.77225	0.0427325		GDPD5|81544	2.26238	4.37597e-05		KLRG2|346689	5.76113	1.29224e-06		KIF18B|146909	1.78428	0.00175116
HSD11B2|3291	-2.75002	2.93603e-09		GEFT|115557	-2.3585	4.39497e-05		KREMEN2|79412	2.15086	0.0118725		KIF20A|10112	1.57736	0.0145822
HSD17B11|51170	-1.4741	0.0492002		GFI1B|8328	-2.6391	0.00286707		KRT16|3868	5.06307	4.22461e-08		KIF26B|55083	3.15683	2.27255e-05
HSD17B2|3294	-3.60894	5.48258e-08		GFRA1|2674	-3.33026	1.55626e-08		KRT17|3872	4.20105	1.48109e-08		KIF4B|285643	2.42911	0.00322853
HSD17B7P2|158160	1.79308	0.0191711		GFRA2|2675	-4.00807	7.55857e-17		KRT20|54474	-2.5147	0.000546702		KIF5A|3798	-2.72869	0.0177555
HSD3B2|3284	-7.08136	1.00491e-14		GGT6|124975	-1.80206	0.0446686		KRT23|25984	6.91198	1.14928e-25		KIR2DL4|3805	-3.55497	7.6455e-05
HSF4|3299	2.1064	0.00319212		GGTA1|2681	-2.1028	0.00308693		KRT24|192666	-6.19535	0.00288314		KIR3DL2|3812	-3.22538	0.0363072
HSFX1|51402	6.16501	0.0025606		GHR|2690	-2.10969	0.0128534		KRT5|3852	2.90607	0.0129101		KISS1|3814	3.1545	0.000544516
HSP90AB2P|391634	2.31719	0.00490047		GIF|2694	4.18954	2.37442e-06		KRT6A|3853	5.57894	9.71432e-10		KLC3|147700	4.11558	1.59093e-08
HSPB2|3316	-1.89374	0.0275143		GINS1|9837	1.85837	8.22354e-05		KRT6B|3854	6.79045	7.72611e-20		KLF4|9314	-2.89017	2.08005e-09
HSPB3|8988	-3.59642	0.004774		GJA3|2700	3.75266	1.83436e-06		KRT6C|286887	5.37151	3.10146e-08		KLF9|687	-1.90722	0.0175325
HSPB6|126393	-4.63819	3.53825e-11		GJB3|2707	1.96911	0.00364289		KRT75|9119	6.99675	1.17123e-11		KLHL17|339451	1.98141	0.00696893
HSPB7|27129	-3.35666	5.02141e-05		GJB4|127534	5.04686	3.29379e-22		KRT7|3855	3.89926	5.68303e-10		KLHL35|283212	5.4476	5.28713e-21
HSPB8|26353	-4.17604	7.17598e-12		GJB5|2709	5.86369	2.06554e-14		KRT80|144501	7.03442	2.31725e-93		KLK10|5655	6.07554	2.40774e-16
HTR2C|3358	7.68383	0.00745153		GJB6|10804	2.69785	0.0318158		KRT83|3889	5.07459	1.66283e-06		KLK11|11012	3.63142	0.000249536
HTR3A|3359	-2.77229	0.0217502		GLIPR2|152007	-1.59855	0.0284718		KRT9|3857	-2.88207	0.0365342		KLK5|25818	4.44265	0.0396431
HTR3E|285242	-3.62479	0.00621996		GLOD5|392465	-1.84419	0.00882456		KRTAP13-2|337959	-5.46257	7.68088e-05		KLK6|5653	11.718	3.22515e-40
HTR4|3360	-3.48556	0.000139044		GLP2R|9340	-4.72152	3.44059e-22		KRTAP3-1|83896	4.01936	0.00907516		KLK7|5650	9.72696	1.17842e-19
HTR7|3363	-2.64508	0.000202847		GLRA4|441509	-2.98901	0.000355689		KRTAP5-1|387264	2.18807	0.00235716		KLK8|11202	9.01835	4.48003e-16
HTRA4|203100	2.4939	0.0121417		GLS2|27165	4.04005	7.36732e-30		KY|339855	-3.1675	6.67062e-07		KLRF1|51348	-2.38549	0.0186538
HULC|728655	11.5302	5.19309e-15		GLTP|51228	-1.48821	1.87461e-05		LAIR2|3904	3.61982	8.26472e-06		KLRG2|346689	6.56819	4.18874e-07
IBSP|3381	6.06114	5.52715e-10		GLYATL1|92292	3.74317	5.44411e-09		LAMA1|284217	-2.40412	0.000963515		KREMEN2|79412	3.15997	3.30273e-06
IFITM1|8519	1.8032	0.0372668		GNA11|2767	-2.00863	7.71609e-08		LBX2|85474	1.87712	0.0198252		KRT16|3868	5.70888	2.88917e-08
IGF1|3479	-2.27259	0.0472615		GNAO1|2775	-3.45944	1.66263e-09		LCA5L|150082	2.10478	0.00702213		KRT17|3872	4.88588	2.74227e-09
IGF2BP3|10643	3.86211	1.77179e-05		GNG2|54331	-1.90812	0.000375866		LCN12|286256	2.25668	0.0111163		KRT20|54474	-2.8764	0.000186978
IGF2|3481	4.53672	7.85743e-05		GNG3|2785	-2.96531	4.13179e-11		LCN15|389812	4.5614	0.000698832		KRT23|25984	7.2816	1.38444e-21
IGFALS|3483	3.17776	0.0106905		GNG7|2788	-2.83987	8.03918e-10		LCN2|3934	2.67767	0.00209615		KRT24|192666	-7.81961	0.000624748
IGFBP1|3484	3.18562	0.0456267		GNGT1|2792	3.4424	0.00137511		LDB3|11155	-4.13945	9.13444e-10		KRT36|8689	3.35204	0.00106039
IGFBP6|3489	-2.76412	1.21293e-05		GOLGA6L1|283767	3.34373	0.046005		LDHD|197257	-2.7547	2.69112e-06		KRT4|3851	4.69992	0.0023952
IGFL1|374918	19.8482	5.0974e-76		GOLGA6L5|374650	2.86265	0.000181593		LDLRAD3|143458	1.66741	0.0456247		KRT5|3852	3.83646	0.000491476
IGFL2|147920	4.11308	3.06107e-05		GOLGA6L6|727832	3.51242	0.00966619		LEAP2|116842	-3.01494	1.45486e-10		KRT6A|3853	6.47444	1.99386e-10
IGFL4|444882	5.48475	1.44746e-08		GOLGA6L9|440295	1.92508	0.0063088		LEF1|51176	2.50874	7.50405e-07		KRT6B|3854	6.59886	6.3372e-14
IGJ|3512	-4.18898	2.19137e-06		GOLGA7B|401647	2.50245	1.19165e-05		LEMD1|93273	7.31138	6.05471e-22		KRT6C|286887	6.65508	1.77136e-10
IGSF10|285313	-2.9939	5.3532e-05		GOLGA8B|440270	2.17463	0.00673672		LGALS2|3957	-2.37671	0.0290095		KRT75|9119	7.48949	5.84206e-11
IGSF11|152404	-3.29734	0.00037202		GPA33|10223	-2.06182	0.000377896		LGALS4|3960	-1.95843	0.00024089		KRT7|3855	2.48678	0.0240054
IGSF3|3321	-1.57168	0.00935871		GPD1L|23171	-1.72401	2.54721e-07		LGALS7B|653499	5.24355	8.66491e-07		KRT80|144501	7.10441	1.75035e-72
IGSF9|57549	-2.41338	1.77364e-07		GPER|2852	-2.26741	0.00162008		LGALS7|3963	4.54971	2.98197e-06		KRT83|3889	5.94487	1.09674e-07
IL11|3589	5.4643	1.24496e-16		GPIHBP1|338328	-2.14427	0.0355038		LGALS9C|654346	-2.48211	0.000181849		KRTAP13-2|337959	-7.18859	3.39828e-06
IL17A|3605	3.26271	0.00550479		GPM6A|2823	-4.04565	0.000213729		LGI1|9211	-5.27207	3.77111e-08		KRTAP3-1|83896	5.34995	0.000293058
IL17C|27189	4.56771	9.99351e-07		GPM6B|2824	-2.90089	1.20438e-08		LGI3|203190	-2.61243	0.0497589		KRTAP5-1|387264	2.31862	0.00375582
IL1A|3552	3.23062	5.67169e-05		GPR109A|338442	2.4506	0.0150202		LGI4|163175	-2.35283	0.00145674		KY|339855	-3.12771	5.75901e-05
IL23A|51561	3.24869	2.05166e-07		GPR109B|8843	3.1173	0.000297467		LGR5|8549	2.86597	2.3413e-05		LAIR2|3904	3.27889	0.00127931
IL24|11009	4.47965	1.26064e-06		GPR112|139378	-5.20312	0.0026273		LGR6|59352	2.54064	0.0037634		LAMA1|284217	-2.93529	5.10723e-05
IL6R|3570	-3.46636	1.31653e-18		GPR15|2838	-3.79057	1.60747e-06		LIFR|3977	-3.014	6.2701e-08		LCA5L|150082	2.24194	0.00944827
IL8|3576	2.73271	0.00500073		GPR172B|55065	-3.01802	4.12855e-06		LIF|3976	2.08151	2.46336e-05		LCN12|286256	2.76016	0.00101321
INA|9118	-4.44435	1.42053e-07		GPR18|2841	-1.7653	0.0422565		LILRB5|10990	-2.48165	0.000820028		LCN15|389812	6.44195	2.46473e-06
INHBA|3624	4.7609	4.53729e-19		GPR26|2849	-3.27662	0.0165614		LIMS2|55679	-2.44856	0.000244099		LDB3|11155	-4.05747	5.6623e-07
INS-IGF2|723961	4.25157	0.0260242		GPR37L1|9283	-1.85583	0.00298401		LIX1|167410	-2.8954	0.0364536		LDHD|197257	-3.23891	1.79876e-07
INSL5|10022	-6.18281	3.00721e-07		GPR3|2827	3.24328	7.13118e-15		LMO3|55885	-3.52727	2.55364e-05		LEAP2|116842	-2.47931	0.000171388
IPO4|79711	1.52306	0.0119047		GPR44|11251	-2.9962	1.34559e-09		LMOD1|25802	-3.17558	3.71617e-06		LEF1|51176	3.09687	1.34683e-09
IQGAP3|128239	1.88373	0.000129397		GPR82|27197	-1.96481	0.00684205		LMTK3|114783	1.90605	0.00367592		LEFTY2|7044	4.06576	0.00239973
IRF4|3662	-2.72845	0.000257027		GPR84|53831	2.02111	0.014194		LOC100127888|100127888	4.22217	8.41858e-12		LEMD1|93273	8.16436	8.14248e-23
IRX3|79191	4.31133	3.62409e-07		GPR87|53836	3.73627	0.0112204		LOC100128239|100128239	-2.21092	0.0212776		LEP|3952	-3.98106	0.0139047
IRX5|10265	5.75993	1.50172e-16		GPR88|54112	-2.88243	0.000271245		LOC100130015|100130015	2.0347	0.00401077		LGALS12|85329	-2.90343	0.0483515
ISM2|145501	2.87791	0.0389034		GPR89B|51463	2.93989	0.000289353		LOC100132247|100132247	5.39412	3.8367e-10		LGALS2|3957	-2.90821	0.00488292
ISX|91464	-2.98771	8.89977e-06		GPR89C|728932	2.33736	0.00680273		LOC100132287|100132287	2.86948	0.000187684		LGALS4|3960	-2.17632	8.89798e-05
ITGA7|3679	-2.62851	1.70459e-05		GPRASP1|9737	-2.1312	0.000235182		LOC100133050|100133050	5.0126	0.00352817		LGALS7B|653499	5.87356	4.00164e-07
ITGA8|8516	-2.86125	5.64812e-06		GPT|2875	-3.05429	1.01527e-06		LOC100133161|100133161	4.82335	3.5935e-10		LGALS7|3963	4.07241	0.000681846
ITGB3|3690	-2.05585	0.00602817		GPX3|2878	-2.3414	0.000237253		LOC100133331|100133331	2.94466	0.000132113		LGALS9C|654346	-2.42633	0.0032244
ITIH2|3698	4.30464	0.00227826		GRAMD1A|57655	1.41818	0.032738		LOC100133545|100133545	3.66634	0.000462536		LGI1|9211	-4.15718	0.00126645
ITIH5|80760	-2.27522	0.000671886		GRAMD1C|54762	-1.76176	0.0125568		LOC100134868|100134868	2.79589	0.00185518		LGI4|163175	-2.46573	0.00366305
ITM2C|81618	-2.33919	1.20435e-05		GRAMD3|65983	-1.71665	7.28667e-06		LOC100190940|100190940	9.22235	2.13813e-34		LGR5|8549	2.69926	0.00174828
JAM2|58494	-2.90765	3.89814e-06		GREM2|64388	-4.01203	1.51799e-10		LOC146336|146336	3.10555	0.0213735		LGR6|59352	2.64976	0.00925834
JAM3|83700	-1.98779	0.000601216		GRHL1|29841	3.11221	3.90612e-15		LOC150197|150197	2.03984	0.0336524		LHX1|3975	4.91786	0.0272464
JAZF1|221895	-1.71425	0.0321082		GRHL3|57822	4.94858	2.46725e-24		LOC150776|150776	1.78013	0.00745643		LHX5|64211	4.3531	0.00865267
JPH1|56704	2.04089	3.92644e-06		GRIA1|2890	-2.35524	0.0283404		LOC25845|25845	-3.70872	3.07552e-19		LIFR|3977	-3.40158	2.71683e-08
JPH2|57158	-3.67302	2.52541e-08		GRIA4|2893	-3.41352	3.16048e-08		LOC282997|282997	-1.43428	0.0305128		LIF|3976	1.97297	0.00212489
JPH3|57338	-3.3461	2.19137e-06		GRIK1|2897	-3.12458	1.81648e-07		LOC284798|284798	4.31308	0.00661965		LILRB5|10990	-3.36452	1.09996e-06
JPH4|84502	-3.12497	7.15922e-07		GRIK3|2899	-3.87829	7.7271e-14		LOC285419|285419	1.89601	0.033229		LIMA1|51474	-1.63305	0.0417734
JUB|84962	3.17294	7.39841e-30		GRIK5|2901	-3.01572	3.16957e-06		LOC286467|286467	4.6768	2.97509e-10		LIMS2|55679	-2.31954	0.00739597
KAL1|3730	2.48442	0.000992083		GRIN2A|2903	-3.38371	1.59592e-05		LOC344967|344967	2.53316	0.0170201		LIMS3-LOC440895|100271835	2.36275	0.0443197
KANK2|25959	-1.99757	0.000233972		GRIN2B|2904	3.16495	1.38813e-09		LOC388152|388152	2.07836	0.000391456		LIPC|3990	-3.66181	6.69142e-05
KAT2A|2648	1.39393	0.020764		GRIN2D|2906	4.60546	1.4625e-41		LOC388796|388796	2.04257	7.68088e-05		LITAF|9516	-1.43679	0.0446964
KAT2B|8850	-1.68229	0.0213253		GRIN3A|116443	-2.12491	3.20506e-05		LOC389333|389333	-1.56406	0.0227386		LMO3|55885	-4.14015	5.57077e-06
KCNA1|3736	-4.19917	0.000536103		GRM2|2912	2.17336	0.00969499		LOC389791|389791	3.0173	1.99162e-08		LMOD1|25802	-3.32589	2.82373e-05
KCNA3|3738	-2.56795	0.00137785		GRM4|2914	2.99907	0.00947308		LOC401093|401093	-2.69082	2.36092e-07		LMX1A|4009	-4.93491	0.000442766
KCNA5|3741	-3.06584	1.70711e-08		GSC|145258	2.77791	0.00630755		LOC440356|440356	4.18497	0.000223508		LOC100127888|100127888	3.69532	2.28271e-06
KCNAB1|7881	-2.58151	2.5689e-07		GSDMA|284110	2.83502	4.88396e-06		LOC440905|440905	3.23713	0.0209771		LOC100128842|100128842	2.25754	0.0241916
KCNB1|3745	-4.4913	2.12173e-05		GSDMC|56169	4.82906	3.83518e-14		LOC440925|440925	3.4453	1.21726e-10		LOC100130015|100130015	2.20482	0.00337615
KCNC1|3746	-2.43442	0.00987233		GSG1L|146395	-3.81777	1.22067e-06		LOC442459|442459	4.01752	2.41885e-05		LOC100132247|100132247	5.57651	3.00261e-08
KCNE2|9992	-3.27508	3.37117e-09		GSG2|83903	1.49145	0.0197221		LOC541471|541471	1.7453	0.0038711		LOC100132287|100132287	2.47419	0.0256285
KCNG1|3755	-3.48964	2.53251e-06		GSN|2934	-1.76456	0.00488446		LOC572558|572558	-3.77805	0.00319964		LOC100133050|100133050	5.58927	0.00327535
KCNG3|170850	-3.84874	7.83997e-08		GSTA1|2938	-5.33557	7.40004e-13		LOC613037|613037	7.47939	7.82357e-13		LOC100133161|100133161	4.33042	6.14079e-06
KCNH8|131096	2.98682	3.17007e-07		GSTM5|2949	-3.02159	1.28906e-10		LOC642846|642846	1.75279	0.00573361		LOC100133331|100133331	2.55824	0.0188195
KCNIP4|80333	-2.2457	1.69386e-07		GTF2IRD1|9569	1.73797	6.16703e-07		LOC643763|643763	-2.90794	0.0127794		LOC100134868|100134868	3.3317	0.000292522
KCNJ11|3767	2.11451	0.000587363		GTF3A|2971	1.73486	0.00213018		LOC644165|644165	2.53043	0.0496171		LOC100190940|100190940	9.78773	9.23381e-32
KCNJ16|3773	-3.38353	0.00231657		GTSE1|51512	1.46791	0.00776606		LOC645323|645323	-2.85654	0.011158		LOC100272228|100272228	2.71543	0.000146648
KCNK2|3776	-3.49479	0.000611367		GUCA2A|2980	-5.58167	2.95267e-20		LOC646627|646627	-2.97279	0.00190341		LOC150197|150197	2.38689	0.00817637
KCNK3|3777	-3.65917	1.50569e-05		GUCA2B|2981	-6.22034	1.66743e-13		LOC646851|646851	2.01752	0.00104366		LOC150776|150776	1.93498	0.00509526
KCNK9|51305	2.63978	0.0300506		GYLTL1B|120071	5.06981	3.30974e-39		LOC647859|647859	4.65728	0.000156841		LOC151009|151009	2.60395	0.00317789
KCNMA1|3778	-3.14554	2.98152e-05		GZMB|3002	2.12098	0.0163375		LOC728264|728264	-2.26313	0.00390982		LOC25845|25845	-3.53635	1.37768e-12
KCNMB1|3779	-3.85377	1.17574e-09		H19|283120	3.59996	4.6582e-06		LOC728554|728554	2.08358	0.00326214		LOC282997|282997	-1.68811	0.00107604
KCNN3|3782	-2.16935	0.0084115		HABP2|3026	7.30008	9.47028e-13		LOC84740|84740	6.29044	2.41863e-11		LOC284798|284798	5.07633	0.00233284
KCNQ5|56479	-2.63674	0.0230028		HAGHL|84264	4.03609	1.41909e-18		LOC84931|84931	4.56036	1.65189e-06		LOC286467|286467	5.60999	1.45033e-12
KCNS2|3788	-3.49948	0.000146557		HAMP|57817	2.98753	0.000981041		LOC92659|92659	2.91927	2.32949e-20		LOC339524|339524	-2.37543	0.00597902
KCTD14|65987	1.79811	0.000242626		HAND1|9421	-4.31095	0.000620947		LPAR1|1902	-2.13612	0.000637074		LOC344967|344967	3.15581	0.00180152
KCTD4|386618	-4.70408	2.02554e-10		HAND2|9464	-3.81439	3.64291e-08		LPCAT3|10162	-1.50269	0.0037972		LOC349196|349196	2.9698	0.0497672
KCTD8|386617	-3.39833	0.033442		HAPLN1|1404	-2.26219	0.000188599		LPHN3|23284	-2.51271	6.41281e-05		LOC388152|388152	2.23011	0.000531712
KGFLP1|387628	4.62108	0.000572852		HAPLN3|145864	2.39949	7.21646e-06		LPO|4025	4.34817	6.51823e-05		LOC388796|388796	2.43647	1.36414e-06
KHDRBS2|202559	-5.24266	9.56649e-09		HBB|3043	-2.21336	0.0274424		LPP|4026	-1.63493	0.0168531		LOC389333|389333	-1.66395	0.0204167
KIAA0408|9729	-5.73429	0.00105378		HBE1|3046	5.09066	0.00767527		LRAT|9227	-4.73255	1.18227e-09		LOC389458|389458	2.67155	0.0198185
KIAA0495|57212	-1.78619	0.0484855		HBQ1|3049	3.59455	0.0355038		LRMP|4033	-2.41733	0.00119737		LOC389791|389791	3.26348	3.56679e-08
KIAA0513|9764	-2.25718	6.05444e-06		HCN1|348980	2.36422	0.0478917		LRP2|4036	4.03936	0.00236654		LOC391322|391322	3.2291	0.0251959
KIAA0895|23366	1.78428	0.0102205		HCRT|3060	3.25116	0.0129571		LRP8|7804	3.59658	2.17794e-33		LOC399815|399815	2.04374	0.0487706
KIAA1045|23349	-2.76246	0.0019215		HDAC9|9734	-2.02507	0.00781919		LRRC16B|90668	2.51523	0.000108762		LOC401093|401093	-2.88691	8.76074e-07
KIAA1161|57462	-1.62906	0.00252093		HECW2|57520	1.87243	0.00471023		LRRC19|64922	-2.94459	5.91219e-07		LOC440356|440356	3.6363	0.0137383
KIAA1199|57214	5.66868	3.7167e-48		HELLS|3070	1.76632	0.000184809		LRRC36|55282	3.62841	5.86874e-10		LOC440905|440905	3.90821	0.00643768
KIAA1211|57482	-1.98073	0.00254903		HEPACAM|220296	-3.49524	0.00738363		LRRC46|90506	1.75454	0.0402174		LOC440925|440925	2.85822	7.18729e-05
KIAA1239|57495	-3.15492	0.000297366		HEPHL1|341208	4.10633	2.20151e-05		LRRC55|219527	-2.14843	0.0158053		LOC442459|442459	4.67207	5.99021e-06
KIAA1257|57501	3.96403	6.72326e-22		HES4|57801	2.15243	0.00177517		LRRC66|339977	-1.81952	0.0239301		LOC541471|541471	1.91483	0.00183713
KIAA1274|27143	2.00895	0.00153467		HES6|55502	2.16842	1.54763e-05		LRRC7|57554	-3.38314	0.00158293		LOC554202|554202	3.34944	0.0174675
KIAA1524|57650	1.62153	0.015298		HES7|84667	4.70113	4.01821e-06		LRRC8E|80131	3.07865	2.64954e-27		LOC572558|572558	-3.91764	0.0108611
KIAA1549|57670	2.31703	1.1187e-10		HESRG|790952	6.25296	1.2137e-07		LRRN2|10446	-3.94119	2.9805e-12		LOC613037|613037	7.50936	1.05237e-09
KIAA1614|57710	-1.72639	0.0462872		HHIP|64399	-2.42658	0.000793687		LRRN4|164312	2.50954	0.0236239		LOC641298|641298	2.25451	0.0381052
KIAA1644|85352	-3.76896	8.89267e-10		HHLA1|10086	8.00643	1.27069e-09		LST-3TM12|338821	5.66216	1.47771e-06		LOC642846|642846	1.97727	0.00133561
KIAA1683|80726	-2.25468	0.00110543		HHLA2|11148	-3.06127	1.40392e-09		LY6D|8581	3.73405	0.00270506		LOC643763|643763	-3.22177	0.013408
KIAA1737|85457	-1.45307	0.000943985		HIATL2|84278	2.03753	0.00062897		LY6E|4061	2.00584	0.0139593		LOC644165|644165	4.10543	2.72292e-05
KIAA1875|340390	2.47387	0.00602817		HIF3A|64344	-2.70255	0.000270893		LY6G6C|80740	3.28058	1.07551e-05		LOC646627|646627	-4.54706	1.51083e-07
KIAA2022|340533	-4.70686	7.00397e-10		HIST1H1C|3006	-1.71187	0.0479097		LY6G6D|58530	6.18356	1.64656e-12		LOC646851|646851	2.42532	3.05109e-05
KIF14|9928	2.03173	4.21176e-05		HIST1H2AH|85235	2.46092	0.0185017		LY6G6E|79136	4.83118	5.48482e-07		LOC647859|647859	4.77927	0.000987112
KIF18A|81930	1.56628	0.0190641		HIST1H2AL|8332	2.48388	0.0331513		LY6G6F|259215	3.52466	0.00173889		LOC728264|728264	-2.26277	0.0187466
KIF18B|146909	1.82927	0.000137478		HIST1H2BO|8348	3.64628	2.29478e-05		LYAR|55646	1.54164	0.00598474		LOC728554|728554	2.15885	0.00830761
KIF1A|547	-4.94811	9.4543e-09		HIST1H3I|8354	2.90749	0.0263153		LYNX1|66004	-2.16498	0.0101696		LOC729467|729467	4.49884	0.000871811
KIF20A|10112	1.54884	0.00862119		HIST1H3J|8356	3.33255	0.000487223		LYPD3|27076	2.37774	0.00158221		LOC84740|84740	5.15202	1.87553e-05
KIF23|9493	1.50801	0.0201647		HIST1H4D|8360	2.54378	0.049872		LYPD6B|130576	2.10624	0.0294272		LOC84931|84931	4.96693	1.05697e-06
KIF26B|55083	2.60096	0.000846598		HIST1H4K|8362	6.00405	1.99978e-06		LYVE1|10894	-3.55526	1.02951e-08		LOC90246|90246	2.56551	0.00786784
KIF2C|11004	1.52283	0.010726		HIST2H2AC|8338	2.94294	0.000165889		LZTS1|11178	1.78594	0.0281422		LOC92659|92659	3.10216	1.58132e-18
KIF4B|285643	2.45913	0.000587775		HIST2H3C|126961	2.72762	0.00484336		MAB21L1|4081	-2.9821	0.000342402		LONRF2|164832	-3.48298	0.00406904
KIF5A|3798	-4.5217	2.69246e-10		HIST2H3D|653604	2.63298	0.0153471		MAB21L2|10586	-3.02857	9.67321e-06		LPAR1|1902	-2.34251	0.000497167
KIRREL3|84623	-2.80484	0.00155397		HIST3H2A|92815	2.56778	4.03933e-06		MACC1|346389	1.8159	0.00261544		LPHN3|23284	-2.68438	0.000163104
KIT|3815	-2.49255	0.000898114		HJURP|55355	1.7963	9.45995e-07		MADCAM1|8174	-2.83629	0.00249431		LPO|4025	5.9355	3.08685e-08
KLB|152831	-2.61513	8.06117e-06		HLA-J|3137	2.25248	0.0163172		MAF|4094	-2.03363	0.000758962		LPPR3|79948	3.59655	0.0443427
KLC3|147700	3.20051	2.41681e-05		HLA-L|3139	3.28671	0.000424923		MAGEA11|4110	5.26028	0.00943978		LPP|4026	-1.96042	0.000664117
KLF4|9314	-2.35425	4.14225e-06		HLF|3131	-2.69214	3.9921e-08		MAGEA2|4101	10.3297	8.82785e-08		LRAT|9227	-4.07548	4.48589e-05
KLF9|687	-2.02471	0.00128624		HMGCLL1|54511	-3.22943	1.49494e-10		MAGEA3|4102	9.22999	1.57648e-05		LRP2|4036	4.41628	0.00253187
KLHL17|339451	1.78753	0.022154		HMGCS2|3158	-3.31616	2.78057e-06		MAGEA5|4104	3.55408	0.0152911		LRP8|7804	3.64485	5.84057e-26
KLHL34|257240	-3.2695	0.00324238		HMMR|3161	1.67105	0.0189317		MAGEA6|4105	9.35824	2.90107e-06		LRRC16B|90668	2.27565	0.0102197
KLHL35|283212	4.39763	9.41344e-15		HMOX1|3162	-1.90668	0.000126602		MAK|4117	2.07493	0.03725		LRRC19|64922	-2.96747	2.22926e-05
KLHL4|56062	-2.08268	0.0407058		HMP19|51617	-3.86678	5.62411e-07		MALL|7851	-1.85915	0.003918		LRRC1|55227	-1.44626	0.00567676
KLK10|5655	5.84346	7.00516e-18		HNRNPA1L2|144983	1.61068	0.00757886		MAL|4118	-3.5042	2.90072e-08		LRRC36|55282	4.42192	1.15133e-12
KLK11|11012	3.76526	1.08033e-05		HOMER1|9456	2.53016	4.36719e-11		MAMDC2|256691	-4.38901	1.03161e-09		LRRC46|90506	1.96196	0.0140905
KLK12|43849	3.48388	0.000846719		HOXB13|10481	3.56119	8.52925e-13		MAOA|4128	-2.16102	0.000145641		LRRC66|339977	-2.07414	0.00717724
KLK6|5653	10.6222	2.14239e-37		HOXB8|3218	2.51896	0.000112596		MAOB|4129	-2.71446	0.00144531		LRRC69|100130742	3.84278	4.59224e-06
KLK7|5650	8.79906	3.82085e-18		HOXC11|3227	3.31745	0.0322494		MAPK15|225689	5.29955	9.81869e-19		LRRC8E|80131	3.08293	1.58784e-20
KLK8|11202	8.49222	3.67858e-16		HOXC13|3229	4.08316	0.0498449		MAPK4|5596	-3.71639	3.66612e-05		LRRN2|10446	-3.44605	1.68254e-06
KLK9|284366	4.08072	0.0277023		HOXD13|3239	5.68914	1.37343e-14		MARCH8|220972	-1.67433	0.000395914		LRRN4CL|221091	-1.99583	0.0193927
KLRF1|51348	-2.41833	0.00409039		HPGDS|27306	-3.52142	1.3171e-12		MARVELD3|91862	-1.38704	0.0455893		LRRN4|164312	3.27336	0.000710121
KLRG2|346689	5.53991	1.10319e-05		HPGD|3248	-2.91118	1.4597e-07		MAT1A|4143	2.75471	0.00694606		LST-3TM12|338821	6.1149	2.84844e-06
KRT16|3868	3.57943	0.00257299		HPN|3249	3.97366	2.23611e-05		MATN3|4148	3.17007	1.78265e-06		LUZP2|338645	-2.46252	0.0326533
KRT17|3872	3.42752	0.000104201		HPSE2|60495	-3.78287	2.07258e-10		MC1R|4157	1.75853	0.00925468		LY6D|8581	3.83212	0.00861921
KRT1|3848	-3.56915	0.000400807		HRASLS2|54979	-3.63391	2.13844e-09		MCM10|55388	1.96334	6.86805e-06		LY6G6C|80740	4.89006	5.51327e-12
KRT20|54474	-3.16024	6.29678e-07		HRCT1|646962	-2.86094	1.79112e-07		MDFI|4188	3.94691	3.55829e-28		LY6G6D|58530	6.52131	1.14237e-10
KRT23|25984	6.95836	2.54405e-23		HRC|3270	-1.76207	0.0217708		MEGF6|1953	2.60677	1.38712e-05		LY6G6E|79136	6.38128	3.31416e-11
KRT24|192666	-5.26163	0.0333938		HRNBP3|146713	-5.18497	2.01861e-14		MEP1A|4224	-2.76308	0.000141616		LY6G6F|259215	5.31771	6.98707e-08
KRT5|3852	3.48468	0.000820186		HS3ST6|64711	-3.99509	0.000167686		MEP1B|4225	-5.84458	2.88287e-17		LYNX1|66004	-2.66576	0.000726422
KRT6A|3853	4.77545	3.14953e-06		HS6ST2|90161	3.68799	1.82458e-08		METTL1|4234	1.36054	0.032053		LYPD3|27076	2.28713	0.018318
KRT6B|3854	6.26881	7.93342e-15		HSD11B2|3291	-2.9711	5.19193e-15		METTL7A|25840	-2.58205	6.60809e-09		LYPD6B|130576	2.76954	0.000689204
KRT6C|286887	5.44321	7.61989e-08		HSD17B11|51170	-1.46352	0.0186711		MET|4233	1.84462	2.38776e-05		LYVE1|10894	-4.2948	1.45559e-10
KRT75|9119	7.27768	7.17598e-12		HSD17B2|3294	-3.17485	2.50843e-07		MEX3A|92312	2.68496	5.48482e-07		MAB21L2|10586	-3.02641	0.000232515
KRT7|3855	3.32765	4.8043e-06		HSD17B7P2|158160	2.14212	9.61112e-06		MFAP2|4237	2.46193	9.06839e-06		MACC1|346389	1.87404	0.00679116
KRT80|144501	6.78303	8.23361e-77		HSD3B1|3283	-2.59851	0.0284946		MFI2|4241	2.53992	9.64914e-06		MAF|4094	-2.26083	0.000352941
KRT83|3889	5.75797	3.20903e-08		HSD3B2|3284	-5.85832	1.78782e-12		MFSD2B|388931	2.43407	2.12977e-05		MAGEA10|4109	8.19777	0.00250716
KRT9|3857	-3.48653	0.00505242		HSF4|3299	1.85742	0.0119192		MGAM|8972	-2.44419	0.00527626		MAGEA11|4110	7.35654	0.000266714
KRTAP13-2|337959	-7.11845	1.67371e-07		HSFX1|51402	6.07087	0.000582006		MGAT4A|11320	-1.54229	0.0141811		MAGEA12|4111	6.91015	0.00815127
KY|339855	-3.57801	1.62515e-08		HSP90AB2P|391634	2.86883	3.94002e-07		MGC14436|84983	3.12597	6.37196e-07		MAGEA1|4100	7.68954	0.00743838
L1CAM|3897	-3.05954	0.00292368		HSP90B3P|343477	2.28739	0.000195523		MGC16121|84848	2.43472	0.00329005		MAGEA2|4101	10.8245	1.37784e-06
LAIR2|3904	3.99948	5.78203e-07		HSPA4L|22824	2.11288	0.00757886		MIA2|117153	-2.55492	0.00359311		MAGEA3|4102	12.1695	1.78533e-07
LAMA1|284217	-3.21598	9.18074e-08		HSPB3|8988	-4.35531	4.81719e-06		MICALCL|84953	-1.65254	0.028511		MAGEA6|4105	11.2606	4.69504e-07
LANCL3|347404	-2.1702	0.00217549		HSPB6|126393	-3.62557	8.24153e-08		MIER3|166968	-2.06645	6.91281e-09		MAGEB2|4113	6.99207	0.011547
LASS1|10715	-2.52793	0.0169519		HSPB7|27129	-2.47087	0.00774075		MIR17HG|407975	2.12398	0.00130973		MALL|7851	-2.00069	0.00371162
LCN12|286256	2.55585	0.00140732		HSPB8|26353	-3.40285	4.76739e-09		MLXIPL|51085	2.70366	5.2824e-06		MAL|4118	-2.92086	0.000712953
LCN2|3934	2.58825	0.00707647		HTR1D|3352	2.19232	0.0094042		MMP10|4319	3.48052	7.63823e-06		MAMDC2|256691	-4.4492	1.57046e-07
LDB3|11155	-5.04109	3.03836e-14		HTR3E|285242	-3.91677	0.000188599		MMP11|4320	4.34733	7.15154e-19		MAN1A1|4121	-1.87082	0.00977162
LDHD|197257	-2.98294	3.37285e-07		HTR4|3360	-3.6328	1.65408e-06		MMP12|4321	2.35382	0.0065675		MAOA|4128	-2.46512	2.83544e-05
LEAP2|116842	-2.92494	9.20187e-09		HTR7|3363	-2.05375	0.0106953		MMP13|4322	4.69489	5.97329e-08		MAPK15|225689	5.18835	1.32596e-13
LEF1|51176	2.41621	1.37544e-05		HTRA4|203100	2.92311	6.48166e-05		MMP1|4312	4.6822	2.47297e-13		MAPK4|5596	-3.47837	0.00233284
LEMD1|93273	6.57167	7.13647e-16		HULC|728655	10.3562	5.66703e-15		MMP3|4314	5.79149	8.80421e-21		MARCH8|220972	-1.75385	0.000764298
LEPREL1|55214	-2.00526	0.0411456		IBSP|3381	6.83066	1.66135e-15		MMP7|4316	7.04429	6.09293e-31		MARVELD3|91862	-1.62262	0.00147046
LEP|3952	-4.19397	0.00182865		IER5L|389792	1.71884	0.00838714		MMP8|4317	4.87723	3.32887e-07		MASP1|5648	-2.83016	0.037711
LGALS12|85329	-2.88815	0.0208432		IFITM1|8519	1.81351	0.00942034		MMRN1|22915	-2.41784	0.0320055		MAT1A|4143	3.88394	2.66127e-05
LGALS4|3960	-2.09261	4.88937e-05		IFITM2|10581	1.7014	0.0443904		MND1|84057	1.69649	0.0100237		MATN3|4148	2.31504	0.0397885
LGALS7B|653499	4.20504	0.000751934		IFITM3|10410	1.7439	0.008457		MOBKL2B|79817	-1.55731	0.0167662		MB|4151	-2.84367	0.00357646
LGALS7|3963	4.27088	4.67076e-05		IFITM5|387733	3.32831	0.0273206		MOBP|4336	-3.27177	1.56778e-07		MC1R|4157	2.01441	0.00158212
LGALS9C|654346	-2.50028	0.000335247		IFNE|338376	3.88225	0.00612768		MOCS1|4337	-2.21292	3.41823e-06		MCM10|55388	1.95514	0.000199152
LGI1|9211	-5.82335	6.05363e-09		IGF2AS|51214	3.7875	0.00117079		MOGAT2|80168	-2.95715	0.000106618		MCOLN2|255231	-2.38916	0.00959977
LGI3|203190	-3.50446	0.000842845		IGF2BP1|10642	4.58147	1.15613e-05		MORC4|79710	1.5743	0.0200476		MDFI|4188	4.02293	4.04409e-22
LGI4|163175	-3.11459	2.93785e-07		IGF2BP3|10643	3.95955	2.05406e-07		MORF4|10934	4.1555	1.04081e-05		MEGF11|84465	3.1969	0.00523905
LGR5|8549	2.84253	8.36096e-05		IGF2|3481	4.86883	2.88156e-07		MORN3|283385	2.82463	0.00606121		MEI1|150365	-2.1496	0.0136376
LHFPL4|375323	-4.14282	0.00117689		IGFALS|3483	3.09423	0.00356812		MORN5|254956	-4.14075	0.00496686		MEP1A|4224	-2.62158	0.00473952
LIFR|3977	-3.80324	2.07267e-13		IGFBP1|3484	3.77097	0.000965806		MPEG1|219972	-2.11809	0.00223594		MEP1B|4225	-6.37542	1.05687e-15
LIF|3976	1.86014	0.00271474		IGFL1|374918	23.3228	1.52709e-134		MPP2|4355	-2.047	0.0045389		METTL1|4234	1.40987	0.0364757
LILRB5|10990	-2.68351	0.00021869		IGFL2|147920	5.168	2.17687e-11		MPP3|4356	2.18583	0.000125436		METTL7A|25840	-2.71284	8.68105e-08
LIMS2|55679	-2.9396	9.81476e-07		IGFL3|388555	5.22283	5.17805e-06		MPP6|51678	2.19535	0.000278243		MET|4233	1.79074	0.00119844
LMO3|55885	-4.53672	5.44185e-09		IGFL4|444882	5.55937	2.4658e-10		MPPED2|744	-2.12987	0.0215576		MEX3A|92312	2.90265	1.25399e-06
LMOD1|25802	-4.03407	2.08339e-10		IGJ|3512	-3.752	3.00894e-06		MPZ|4359	-3.08605	7.45828e-11		MFAP2|4237	2.45633	0.000229955
LMX1A|4009	-4.03386	0.00247292		IGSF10|285313	-3.2264	8.27299e-08		MRGPRF|116535	-2.37932	0.000741696		MFAP5|8076	-3.22257	0.000378608
LOC100126784|100126784	-2.6461	0.00302406		IGSF11|152404	-3.41106	7.72281e-06		MRO|83876	-2.15199	0.024352		MFI2|4241	2.64622	6.2136e-05
LOC100127888|100127888	3.96354	3.88291e-09		IGSF3|3321	-1.65492	0.000217157		MS4A10|341116	-7.50567	3.85218e-13		MFSD2B|388931	2.18988	0.00529643
LOC100128239|100128239	-2.32414	0.0154871		IGSF9|57549	-2.17567	7.62835e-07		MS4A12|54860	-5.64595	6.47405e-09		MGAT4A|11320	-1.72839	0.00274577
LOC100130933|100130933	-1.91721	0.00944162		IL11|3589	5.08356	8.10491e-18		MSH5|4439	1.74971	0.00236654		MGC14436|84983	3.40005	5.18878e-07
LOC100132247|100132247	5.22237	1.50386e-08		IL17C|27189	4.45575	1.12293e-07		MSI2|124540	1.42691	0.0110023		MGC16121|84848	2.47926	0.0106607
LOC100132287|100132287	2.80272	0.000758646		IL1A|3552	4.01048	6.01011e-11		MSLNL|401827	5.90797	2.76613e-05		MGC29506|51237	-2.65076	0.0188111
LOC100133050|100133050	4.81656	0.00950805		IL1B|3553	2.23412	0.00666641		MSLN|10232	3.77409	1.53191e-06		MGC42105|167359	-2.11924	0.0330383
LOC100133161|100133161	4.69758	1.11022e-08		IL1F7|27178	3.03032	0.00525421		MSMB|4477	5.02092	0.0123024		MGC45800|90768	3.47817	0.00255992
LOC100133331|100133331	2.92767	0.000357705		IL1RN|3557	2.64066	1.93781e-05		MSRB3|253827	-2.09748	0.0152486		MGLL|11343	-1.59813	0.0265151
LOC100134868|100134868	3.09432	0.000334869		IL23A|51561	3.96494	7.08085e-16		MSX1|4487	2.93552	7.87443e-08		MIA2|117153	-3.2929	9.39301e-05
LOC100190940|100190940	9.64688	3.76692e-35		IL24|11009	4.5966	6.55117e-09		MSX2|4488	5.00144	2.0929e-25		MICALCL|84953	-1.85196	0.00958774
LOC134466|134466	-2.3789	0.00234743		IL6R|3570	-3.24908	3.05372e-20		MT1DP|326343	-2.87917	0.000212667		MIER3|166968	-2.26376	3.32016e-09
LOC150197|150197	2.78208	3.7109e-05		IL8|3576	3.91657	8.74897e-10		MT1E|4493	-2.43227	0.00319964		MIOX|55586	3.47792	0.0344956
LOC151009|151009	2.33396	0.00809857		IMPDH1|3614	1.55466	0.00337572		MT1F|4494	-3.13086	1.2213e-09		MIR17HG|407975	2.61211	2.93078e-05
LOC25845|25845	-4.0076	3.76418e-21		INHBA|3624	5.4968	8.47049e-35		MT1G|4495	-3.21086	2.34831e-07		MLXIPL|51085	2.73713	9.81571e-05
LOC285419|285419	1.92426	0.0346091		INHBE|83729	2.31041	0.000418769		MT1H|4496	-4.02443	1.74422e-09		MMP10|4319	2.66546	0.0272672
LOC286467|286467	5.32069	6.14464e-13		INPP5J|27124	-1.7559	0.00405006		MT1M|4499	-3.95447	4.39067e-08		MMP11|4320	4.85766	1.35986e-18
LOC339524|339524	-2.75757	2.06542e-05		INS-IGF2|723961	5.95856	6.30246e-06		MT1X|4501	-2.03759	0.000456517		MMP13|4322	3.30296	0.0110503
LOC344967|344967	2.71156	0.00860339		INSL4|3641	5.1803	0.0149369		MT2A|4502	-2.1094	0.00188827		MMP1|4312	4.12491	2.45333e-07
LOC388152|388152	1.83228	0.0181692		INSL5|10022	-5.16321	1.30516e-06		MTBP|27085	2.01999	1.61927e-05		MMP28|79148	-2.20792	0.0430998
LOC388796|388796	1.81845	0.00616369		IQGAP3|128239	1.74828	0.000221894		MTHFD1L|25902	2.48753	5.57384e-26		MMP3|4314	5.04847	3.73664e-11
LOC389333|389333	-1.66406	0.00710648		IRF4|3662	-2.83834	3.85828e-06		MTHFD2|10797	1.73114	6.65797e-05		MMP7|4316	8.40962	9.17362e-35
LOC389493|389493	-5.026	0.00190387		IRX2|153572	2.97378	0.0181499		MTTP|4547	3.20122	0.0292431		MMP8|4317	4.34796	0.000193603
LOC389791|389791	2.88201	7.73271e-07		IRX3|79191	4.1671	2.69027e-08		MUC16|94025	3.96395	0.0021335		MMRN1|22915	-2.70086	0.0236227
LOC400043|400043	-1.97967	0.0143735		IRX5|10265	5.43116	2.63613e-17		MUC6|4588	7.38495	1.32329e-16		MOBP|4336	-3.62833	9.52199e-07
LOC401093|401093	-3.1379	2.38222e-10		ISX|91464	-2.82237	2.5631e-06		MUSK|4593	-3.62468	1.06981e-06		MOCS1|4337	-2.1469	0.000293058
LOC440356|440356	3.92783	0.00142763		ITGA7|3679	-2.16133	0.000748192		MUSTN1|389125	-2.70207	2.59118e-07		MOGAT2|80168	-2.73909	0.00593228
LOC440925|440925	3.31047	1.01418e-08		ITGA8|8516	-2.94747	2.50963e-08		MXI1|4601	-1.68049	4.76227e-05		MORF4|10934	4.08411	0.000328452
LOC441454|441454	3.05404	0.000398835		ITGBL1|9358	2.68691	0.000513987		MYADML2|255275	2.7578	0.00163949		MORN5|254956	-5.4088	0.000418375
LOC442459|442459	4.47073	2.19137e-06		ITIH5|80760	-2.1138	0.000654043		MYBL2|4605	1.87884	0.000818589		MPEG1|219972	-2.77132	7.58574e-06
LOC572558|572558	-4.58115	0.000158619		ITM2C|81618	-2.22031	4.21985e-06		MYBPC1|4604	3.17076	0.00036114		MPP3|4356	2.12336	0.00286894
LOC613037|613037	7.26096	7.10812e-11		JAG2|3714	1.74103	0.0138866		MYBPHL|343263	5.31712	0.00018626		MPZ|4359	-2.33394	0.00122338
LOC642846|642846	1.82165	0.00337515		JAM2|58494	-2.28514	0.0006845		MYC|4609	1.72218	0.00101396		MRGPRF|116535	-2.50424	0.00187437
LOC643763|643763	-4.25091	6.66648e-06		JPH1|56704	1.9082	4.07544e-06		MYEOV|26579	2.96545	2.05192e-06		MRO|83876	-2.31519	0.0291845
LOC644165|644165	3.34829	0.00072888		JPH2|57158	-2.98163	3.61925e-06		MYH11|4629	-4.14922	3.48695e-08		MS4A10|341116	-8.27962	7.04975e-12
LOC644538|644538	-1.96423	0.0227497		JPH3|57338	-2.28874	0.00567784		MYH16|84176	4.12369	1.95667e-06		MS4A12|54860	-5.67342	8.70749e-07
LOC646627|646627	-4.37578	2.59792e-08		JPH4|84502	-2.82945	8.13507e-07		MYH4|4622	4.24483	3.00165e-05		MS4A2|2206	-2.71247	0.00368481
LOC646851|646851	2.47559	1.09675e-06		JUB|84962	3.17542	8.05088e-39		MYL9|10398	-3.1797	1.01822e-08		MS4A8B|83661	-2.49321	0.0236232
LOC647859|647859	4.73761	0.000235572		KAAG1|353219	2.95012	0.0161546		MYLK|4638	-3.16849	3.97041e-08		MSH5|4439	1.8967	0.00156477
LOC728264|728264	-2.76325	3.57806e-05		KAL1|3730	3.53789	1.13897e-12		MYO1A|4640	-2.29522	8.20949e-05		MSLNL|401827	5.58969	0.000967434
LOC728554|728554	2.02994	0.00967718		KANK2|25959	-1.80922	0.000772028		MYOCD|93649	-2.48169	0.0045842		MSLN|10232	3.67319	0.000119998
LOC729467|729467	4.15831	0.00101786		KAT2B|8850	-1.63037	0.0119587		MYOC|4653	-5.72132	4.32871e-07		MSRB3|253827	-2.41964	0.00476731
LOC84740|84740	5.70566	2.84549e-08		KCNA1|3736	-3.53145	0.00166407		MYOM1|8736	-3.08707	3.19842e-07		MSTO2P|100129405	2.06922	0.0438466
LOC84931|84931	5.26203	1.01918e-08		KCNA3|3738	-2.46574	0.000463995		MYOT|9499	-4.25456	4.54801e-07		MSX1|4487	4.50674	1.16212e-18
LOC92659|92659	2.93529	1.16012e-18		KCNA5|3741	-2.86793	3.27416e-09		MYT1L|23040	-3.74621	0.0159279		MSX2|4488	5.20293	5.95976e-21
LONRF2|164832	-4.26598	4.94543e-06		KCNAB1|7881	-1.99773	0.000383904		NAAA|27163	-2.2286	3.82187e-09		MT1DP|326343	-2.40448	0.0436375
LOXL4|84171	-2.72891	1.67699e-05		KCNB1|3745	-4.15292	7.90259e-06		NAALADL1|10004	-4.37011	1.68539e-21		MT1E|4493	-2.49685	0.0104046
LPAR1|1902	-2.45552	1.36032e-05		KCNE2|9992	-2.71469	1.83932e-07		NACAD|23148	-2.02871	0.0095593		MT1F|4494	-2.85711	1.25825e-05
LPHN3|23284	-2.74174	8.61989e-06		KCNG1|3755	-2.85773	8.50858e-05		NANOS3|342977	4.15381	1.41433e-07		MT1G|4495	-3.06768	6.17905e-05
LPO|4025	3.71665	0.00321389		KCNG3|170850	-2.2775	0.0138809		NAP1L2|4674	-3.25857	1.42151e-06		MT1H|4496	-3.2078	0.000483107
LPPR1|54886	3.08748	0.0191711		KCNH4|23415	2.19997	0.0175058		NAT1|9	-1.69432	0.0152137		MT1M|4499	-4.27711	2.18134e-07
LPP|4026	-1.69395	0.0108459		KCNH8|131096	2.5421	8.72746e-06		NAT2|10	-2.06861	0.0208866		MT1X|4501	-2.26882	0.000196072
LRAT|9227	-6.25466	2.42387e-15		KCNIP4|80333	-2.09387	1.12207e-07		NBEAL1|65065	-2.06475	5.941e-06		MT2A|4502	-2.59598	5.10972e-05
LRCH2|57631	-2.61043	0.000165651		KCNJ15|3772	2.66653	0.000398834		NBLA00301|79804	-4.0678	4.01182e-07		MTBP|27085	2.05557	0.000172743
LRFN5|145581	-2.65046	0.00105311		KCNJ16|3773	-2.67796	0.0194496		NBPF15|284565	2.23415	0.00733334		MTHFD1L|25902	2.4888	2.11306e-19
LRMP|4033	-2.04166	0.0482987		KCNK10|54207	-2.30781	0.0015792		NBPF16|728936	4.17004	3.7329e-07		MTHFD2|10797	1.72059	0.00115022
LRP1B|53353	-2.59932	0.0439786		KCNK3|3777	-3.24052	3.0846e-05		NBPF1|55672	-1.53236	0.00458952		MTM1|4534	-1.59468	0.00513235
LRP8|7804	3.56357	4.30696e-29		KCNK5|8645	-1.53455	0.0412268		NBPF6|653149	4.40363	0.00468476		MTTP|4547	4.13349	0.00349121
LRRC16B|90668	2.38606	0.00104488		KCNK9|51305	2.94935	0.00106964		NCAM1|4684	-3.14081	1.35423e-07		MUC15|143662	5.06521	0.00852745
LRRC19|64922	-3.20475	5.34466e-08		KCNMA1|3778	-2.95049	1.1717e-05		NCRNA00092|100188953	-2.4171	4.62e-05		MUC6|4588	5.33282	5.60689e-06
LRRC36|55282	4.136	9.76038e-13		KCNMB1|3779	-3.12833	3.30423e-07		NCRNA00152|112597	1.65388	0.0263482		MUSK|4593	-3.10494	0.00201022
LRRC46|90506	1.84275	0.0207155		KCNN3|3782	-1.90718	0.0239348		NCRNA00182|100302692	4.7753	1.09242e-08		MUSTN1|389125	-2.9535	5.19833e-07
LRRC4C|57689	-2.80698	0.00587742		KCNQ5|56479	-2.78573	0.00188616		NDN|4692	-1.83709	0.0129851		MXD1|4084	-1.98259	0.00103388
LRRC55|219527	-2.61996	0.000384581		KCNS2|3788	-3.11096	0.000103148		NDRG2|57447	-1.48931	0.0473694		MXI1|4601	-1.96173	3.36707e-07
LRRC66|339977	-2.00527	0.00466872		KCTD14|65987	1.80607	1.27074e-05		NDUFA4L2|56901	3.12804	3.22285e-07		MYADML2|255275	3.3182	0.000210962
LRRC7|57554	-3.85228	0.000268498		KCTD4|386618	-4.31693	1.22425e-11		NEBL|10529	2.56328	1.26386e-14		MYBL2|4605	2.05991	0.000456406
LRRC8E|80131	3.01714	5.09334e-23		KDELR3|11015	1.78883	0.000941628		NEB|4703	2.71371	0.00335529		MYBPC3|4607	2.64081	0.0104326
LRRN2|10446	-4.79457	4.9013e-18		KGFLP1|387628	5.20933	2.10476e-06		NECAB1|64168	-2.41988	0.00213486		MYBPHL|343263	4.57394	0.0134285
LRRN4CL|221091	-2.27612	0.000203624		KHDRBS2|202559	-4.1962	8.98642e-08		NEFL|4747	-3.74549	0.000193417		MYEOV|26579	2.77862	0.000435031
LRRN4|164312	2.89481	0.00279208		KIAA0101|9768	1.53461	0.0499067		NEFM|4741	-3.80141	6.87419e-07		MYH11|4629	-4.32688	7.8384e-07
LRRTM1|347730	-2.89468	0.030015		KIAA0408|9729	-4.5585	0.00650845		NEGR1|257194	-2.79221	5.91219e-07		MYH16|84176	3.77261	0.000215816
LRRTM2|26045	-1.84892	0.0292932		KIAA0513|9764	-2.1657	1.23414e-06		NEK5|341676	4.58656	1.0199e-14		MYH4|4622	3.31684	0.0226784
LST-3TM12|338821	5.59054	5.64812e-06		KIAA0895|23366	1.82367	0.00105243		NEU4|129807	-2.77055	6.51937e-05		MYL9|10398	-3.23748	6.89716e-07
LUZP2|338645	-3.00008	0.00019144		KIAA1045|23349	-2.20652	0.0210929		NEURL1B|54492	-1.87617	1.77484e-05		MYLK|4638	-3.45011	1.06987e-07
LY6D|8581	3.52021	0.0107819		KIAA1161|57462	-1.81448	1.15849e-06		NEUROG2|63973	5.54732	8.31148e-05		MYO1A|4640	-2.10556	0.00798685
LY6G6C|80740	3.39929	9.205e-06		KIAA1199|57214	5.46122	4.18939e-57		NFE2L3|9603	2.19474	1.81398e-10		MYOCD|93649	-2.69577	0.00542754
LY6G6D|58530	5.77306	1.02045e-09		KIAA1211|57482	-2.00744	0.000211672		NGB|58157	-5.35857	8.24594e-07		MYOC|4653	-5.73981	2.32768e-05
LY6G6E|79136	5.12194	1.28407e-07		KIAA1239|57495	-2.91935	0.000188599		NIPAL1|152519	-1.59264	0.0314254		MYOM1|8736	-3.47612	1.83722e-07
LY6G6F|259215	4.5251	4.19127e-06		KIAA1257|57501	3.85554	8.21765e-26		NKD1|85407	4.28801	2.89707e-11		MYOM3|127294	2.2224	0.040265
LY6H|4062	-2.46092	0.0184482		KIAA1274|27143	2.10702	2.73386e-05		NKD2|85409	4.43375	5.42454e-18		MYOT|9499	-4.16536	5.15061e-05
LY9|4063	-2.22861	0.0145603		KIAA1524|57650	1.67775	0.00108718		NKPD1|284353	2.88611	1.9274e-05		MYPN|84665	-3.4037	0.000171388
LYAR|55646	1.55402	0.00759729		KIAA1549|57670	2.08684	1.43204e-09		NKX2-1|7080	5.24664	0.0362812		N6AMT2|221143	1.83863	0.00363516
LYNX1|66004	-3.08698	5.80155e-07		KIAA1644|85352	-2.92476	1.93163e-06		NKX2-3|159296	-2.71543	1.45159e-08		NAAA|27163	-2.4722	1.15384e-09
LYPD6B|130576	2.20218	0.0204594		KIAA1683|80726	-2.21955	0.000188497		NKX2-8|26257	4.66287	0.0496739		NAALADL1|10004	-4.06559	2.9994e-13
LYVE1|10894	-4.71964	4.51996e-16		KIAA1737|85457	-1.43643	0.00018457		NKX3-2|579	-1.98222	0.0317694		NANOS3|342977	5.35695	8.2655e-11
MAB21L1|4081	-3.79171	7.4099e-07		KIAA1875|340390	2.45108	0.00140434		NLGN1|22871	-2.95096	0.0272254		NAP1L2|4674	-2.94877	0.000787453
MAB21L2|10586	-3.59355	3.03444e-08		KIAA2022|340533	-3.25908	2.75996e-05		NLGN4X|57502	-1.97221	0.0378902		NAT1|9	-2.01617	0.000936433
MACC1|346389	1.76296	0.00960066		KIF13B|23303	-1.48522	0.0359851		NMB|4828	1.92948	3.11098e-05		NAT2|10	-2.44058	0.00441731
MAD2L1|4085	1.69859	0.00625534		KIF14|9928	1.98229	6.02433e-06		NME1|4830	1.66612	0.000800902		NBEAL1|65065	-2.51244	1.38481e-08
MADCAM1|8174	-3.84179	1.32132e-06		KIF18A|81930	1.60212	0.00214833		NMUR2|56923	6.12768	3.64023e-08		NBLA00301|79804	-4.59818	3.51033e-07
MAF|4094	-2.44192	2.09997e-06		KIF18B|146909	1.755	6.08186e-05		NMU|10874	3.30243	8.44267e-05		NBPF15|284565	2.41351	0.0083108
MAGEA11|4110	5.09808	0.0202093		KIF1A|547	-3.97087	1.0715e-06		NNAT|4826	-3.01411	0.000251485		NBPF16|728936	4.3113	6.92863e-06
MAGEA2|4101	7.40188	0.00120115		KIF20A|10112	1.59274	0.000529715		NOS1|4842	-4.45142	1.39191e-05		NBPF1|55672	-1.7307	0.000443139
MAGEA3|4102	9.0896	5.96626e-05		KIF23|9493	1.51247	0.00444785		NOTUM|147111	10.5833	3.83436e-41		NBPF22P|285622	4.42931	0.000962705
MAGEA6|4105	7.00159	0.00307503		KIF25|3834	2.62374	0.025512		NOVA1|4857	-2.79641	0.000754906		NBPF4|148545	3.04854	0.0272448
MAGEE1|57692	-2.07835	0.0293759		KIF26B|55083	3.43658	2.31985e-10		NOX4|50507	3.55864	3.585e-09		NBPF6|653149	5.87762	0.00017473
MALL|7851	-2.43441	3.66079e-07		KIF2C|11004	1.4564	0.0103841		NPAS4|266743	-2.42177	0.0263819		NCAM1|4684	-2.52559	0.00360147
MAL|4118	-3.7867	4.19212e-09		KIF4B|285643	2.79131	3.58113e-07		NPC1L1|29881	4.07628	9.01328e-06		NCRNA00092|100188953	-2.49455	0.000454693
MAMDC2|256691	-5.51675	4.18416e-15		KIF5A|3798	-3.40479	1.18331e-06		NPFFR1|64106	3.08241	0.00116276		NCRNA00152|112597	1.75227	0.0272565
MAOA|4128	-2.112	0.000684627		KIF5C|3800	-2.0352	0.00679906		NPIPL3|23117	2.34152	0.0110981		NCRNA00182|100302692	4.98841	2.90742e-07
MAOB|4129	-3.09314	0.000116584		KISS1R|84634	3.50295	0.000127373		NPM2|10361	1.94076	0.0412865		NDN|4692	-1.9591	0.0144992
MAP1A|4130	-2.43247	0.000318354		KISS1|3814	2.44307	0.00557884		NPSR1|387129	5.48895	4.70521e-05		NEBL|10529	2.71761	3.83415e-13
MAP1B|4131	-2.12613	0.00519654		KIT|3815	-1.88814	0.0483873		NPTX1|4884	-4.46215	3.83751e-09		NEB|4703	3.14408	0.00114906
MAP2|4133	-2.46963	0.00259309		KLB|152831	-2.40583	7.49323e-06		NPW|283869	2.66351	0.011225		NECAB1|64168	-2.91146	0.00024426
MAP6|4135	-2.56562	0.000252717		KLC3|147700	3.94275	1.59011e-11		NPY2R|4887	-4.83446	3.14588e-06		NEDD4L|23327	-1.64941	0.00220659
MAPK10|5602	-2.51364	5.35523e-05		KLF4|9314	-2.34233	1.06735e-07		NPY6R|4888	-3.29215	0.021414		NEFH|4744	-2.1312	0.0363072
MAPK15|225689	4.65453	2.18847e-12		KLF9|687	-1.74826	0.0106756		NR1H4|9971	-3.30452	0.000973733		NEFM|4741	-3.63301	0.000126306
MAPK4|5596	-4.61757	7.09712e-08		KLHL17|339451	2.05261	6.73323e-05		NR3C2|4306	-2.71498	2.83816e-09		NEGR1|257194	-3.09156	5.71117e-07
MAPT|4137	-2.77494	0.00131653		KLHL34|257240	-3.37987	0.000196092		NR5A2|2494	-2.2852	4.24059e-06		NEK2|4751	1.61411	0.0133404
MARCH8|220972	-1.66864	0.000956639		KLHL35|283212	4.91392	6.26949e-25		NRG2|9542	-3.01306	0.000311133		NEK5|341676	4.47874	4.34977e-11
MARVELD3|91862	-1.41007	0.0395426		KLK10|5655	5.82608	4.25256e-23		NRSN1|140767	-3.45274	0.00726527		NEU4|129807	-2.56118	0.00489739
MASP1|5648	-3.36776	0.000651154		KLK11|11012	3.89822	6.41603e-08		NRXN1|9378	-4.58701	1.14496e-06		NEURL1B|54492	-1.70736	0.00669169
MAT1A|4143	3.22681	0.000508817		KLK12|43849	3.75162	8.85391e-06		NSUN5P1|155400	2.648	1.62025e-06		NEUROG2|63973	6.46385	2.4582e-05
MATN3|4148	2.25666	0.0252076		KLK6|5653	10.5973	1.2599e-45		NSUN5P2|260294	2.0267	0.000366373		NEXN|91624	-2.24842	0.0381633
MCM10|55388	1.97889	1.45978e-05		KLK7|5650	9.08417	9.59196e-24		NTN1|9423	-2.3564	0.000323613		NFE2L3|9603	2.25169	1.33372e-08
MCOLN2|255231	-2.29403	0.00677775		KLK8|11202	8.71809	1.05166e-20		NTNG1|22854	-3.36683	0.0011718		NGB|58157	-3.46399	0.0496237
MDFI|4188	3.63337	3.70279e-20		KLK9|284366	3.93652	0.0148393		NTRK3|4916	-2.26295	0.0455893		NIPAL1|152519	-1.89532	0.00189529
MEF2C|4208	-2.07797	0.000601228		KLRB1|3820	-2.01724	0.00869473		NUDCD1|84955	1.54058	0.0194059		NKAIN4|128414	3.04683	0.00371162
MEGF10|84466	-2.24451	0.0271602		KLRF1|51348	-1.93149	0.0427845		NUF2|83540	1.9381	0.000156983		NKD1|85407	5.13829	3.44854e-13
MEGF11|84465	2.89222	0.0091868		KLRG2|346689	4.43822	0.000364644		NUP62CL|54830	1.8633	0.000800902		NKD2|85409	4.88671	3.49011e-17
MEIS1|4211	-2.28833	0.000876483		KL|9365	-2.23708	0.00793081		NXF2|56001	8.79872	1.81089e-05		NKPD1|284353	4.06115	1.32471e-10
MEIS3P1|4213	-2.00712	0.00524071		KNG1|3827	-3.03033	0.00145946		NXF3|56000	3.75625	0.00826482		NKX2-1|7080	6.33896	0.0158825
MEP1A|4224	-3.09075	1.07336e-05		KPNA2|3838	1.38686	0.016878		NXPH1|30010	4.91218	8.15113e-06		NKX2-3|159296	-2.68858	2.97806e-06
MEP1B|4225	-7.5141	1.73832e-27		KREMEN2|79412	2.63683	1.06512e-05		NXPH4|11247	6.29336	1.74501e-17		NMB|4828	1.9406	0.000417265
METTL1|4234	1.49211	0.00181761		KRT12|3859	-2.26103	0.0175327		OBP2A|29991	5.13747	0.00054832		NME1|4830	1.71627	0.00240659
METTL7A|25840	-2.72398	1.66374e-09		KRT13|3860	4.22367	1.20434e-05		OBP2B|29989	5.72165	0.000141485		NMUR2|56923	4.91153	0.000625863
MET|4233	1.88024	2.7653e-05		KRT15|3866	2.28999	6.41216e-05		OGN|4969	-2.79145	0.0308884		NMU|10874	3.75845	4.4965e-05
MEX3A|92312	2.55757	1.5413e-05		KRT16|3868	6.38536	5.73811e-16		OLFM1|10439	-2.16877	0.00808026		NNAT|4826	-3.04408	0.00209316
MFAP2|4237	2.05601	0.00525808		KRT17|3872	4.40058	3.3407e-11		OLFM3|118427	-3.21106	0.0116257		NOP16|51491	1.47671	0.0332169
MFAP4|4239	-2.60711	0.000180926		KRT1|3848	-2.67227	0.0135218		OLFML2A|169611	-1.67	0.0316524		NOP2|4839	1.45214	0.0114508
MFAP5|8076	-3.42053	8.26303e-06		KRT20|54474	-3.01814	7.87163e-08		OLR1|4973	3.91091	5.86874e-10		NOP56|10528	1.52711	0.0292785
MFI2|4241	2.18047	0.0025917		KRT23|25984	6.53489	4.78204e-26		ONECUT2|9480	2.86583	2.8212e-05		NOS1|4842	-4.04157	0.0021054
MFSD2B|388931	2.06807	0.00562875		KRT4|3851	4.5625	0.000156105		ONECUT3|390874	7.29188	5.42255e-06		NOTUM|147111	10.5876	3.08681e-31
MGAM|8972	-3.42543	8.4938e-07		KRT5|3852	3.67011	1.85668e-05		OPN3|23596	-1.85577	0.000179858		NOVA1|4857	-2.93521	0.00236472
MGC14436|84983	4.0547	6.1146e-13		KRT6A|3853	6.57629	1.8335e-16		OR6W1P|89883	6.00702	0.000559828		NOX4|50507	3.1692	3.61855e-05
MGC16121|84848	2.22262	0.0259988		KRT6B|3854	6.93453	3.82883e-24		OR7E37P|26636	6.89339	4.33296e-06		NPC1L1|29881	3.63841	0.00220659
MGC29506|51237	-2.47446	0.0205046		KRT6C|286887	6.61407	3.56284e-15		ORC6L|23594	2.33118	3.87604e-11		NPFFR1|64106	3.87434	1.61752e-05
MGC42105|167359	-2.65036	5.29398e-05		KRT75|9119	7.85515	6.4391e-17		ORM1|5004	3.15494	0.0455447		NPIPL3|23117	2.46299	0.019618
MGLL|11343	-1.73068	0.000816145		KRT7|3855	4.47083	1.94096e-16		ORM2|5005	4.99366	0.000139821		NPM3|10360	1.74845	0.0115558
MGP|4256	-2.43746	0.00335429		KRT80|144501	6.9348	3.248e-103		OSBPL3|26031	1.92058	1.21826e-07		NPSR1|387129	6.03509	9.16099e-05
MIA2|117153	-2.45739	0.0121279		KRT83|3889	5.80075	6.82553e-10		OSTBETA|123264	-4.3216	1.6106e-13		NPTX1|4884	-2.77743	0.034994
MICALCL|84953	-1.87396	0.00200426		KRTAP13-2|337959	-6.4689	3.16048e-08		OSTalpha|200931	-4.83657	4.33728e-17		NPW|283869	3.26862	0.00146903
MIER3|166968	-2.2619	4.51328e-11		KRTAP3-1|83896	4.53063	0.000389873		OTOP2|92736	-7.39195	8.35583e-12		NPY2R|4887	-4.77909	0.000177056
MIF|4282	1.70735	0.0439999		KY|339855	-3.2172	1.89687e-08		OTOP3|347741	-6.04632	5.76478e-06		NPY6R|4888	-4.03774	0.00571185
MIOX|55586	5.18646	2.71571e-06		LAIR2|3904	3.67792	7.1972e-07		OTUB2|78990	1.93221	0.00147019		NPY|4852	-3.20445	0.0368252
MIR17HG|407975	2.31181	0.000225456		LAMA1|284217	-2.01866	0.0146451		OTX1|5013	6.90079	1.91576e-33		NR1H4|9971	-4.42339	9.24196e-06
MLLT11|10962	-1.96103	0.00718821		LCA5L|150082	2.17259	0.00102961		OXTR|5021	3.03948	1.56267e-09		NR3C2|4306	-3.44636	1.01438e-13
MLXIPL|51085	2.38899	0.000782069		LCE1E|353135	4.5727	0.00517165		P2RX1|5023	-2.25245	0.000736625		NR5A2|2494	-2.64556	2.81511e-07
MMP10|4319	3.79793	1.08766e-06		LCN12|286256	2.36708	0.00135269		P2RX2|22953	-4.23813	9.83722e-09		NRCAM|4897	2.54213	0.0265413
MMP11|4320	3.33973	1.53096e-08		LCN15|389812	5.39014	1.30929e-06		P2RY12|64805	-2.77302	0.000340099		NRSN1|140767	-3.73793	0.0137149
MMP12|4321	2.57418	0.00174494		LCN2|3934	2.36658	0.00793081		P2RY14|9934	-2.22573	0.000718255		NSUN5P1|155400	2.79406	8.73841e-06
MMP13|4322	3.43106	0.00183735		LDB3|11155	-4.20841	6.48344e-12		P2RY1|5028	-2.81062	1.83991e-08		NSUN5P2|260294	2.28469	9.74001e-05
MMP1|4312	4.99505	4.17863e-14		LDHD|197257	-3.16383	6.67404e-11		P2RY4|5030	-3.31661	0.000115558		NTN1|9423	-2.47281	0.000972696
MMP28|79148	-2.92547	1.75842e-05		LDLRAD3|143458	1.783	0.00386669		P4HA3|283208	2.67597	0.00012901		NTNG1|22854	-3.50717	0.0045225
MMP3|4314	6.19715	7.30049e-22		LEAP2|116842	-2.87905	6.533e-11		PA2G4P4|647033	2.12739	0.00392378		NUF2|83540	1.98952	0.000797556
MMP7|4316	6.89363	2.9633e-26		LEF1|51176	2.57632	1.12468e-08		PABPC1L|80336	2.89377	5.26939e-08		NUFIP1|26747	1.7599	0.00136792
MMP8|4317	3.39001	0.00732978		LEFTY2|7044	4.01164	6.37547e-05		PABPC3|5042	2.44964	0.00212815		NUP62CL|54830	2.15639	6.10229e-05
MMRN1|22915	-2.79429	0.00482979		LEMD1|93273	7.0927	1.08514e-22		PADI1|29943	3.28973	7.27716e-06		NXF2|56001	10.2751	8.3612e-06
MND1|84057	1.82743	0.0021664		LEPREL1|55214	-2.1042	0.00448473		PADI2|11240	-2.92491	1.38724e-05		NXF3|56000	4.88812	0.00061315
MOBKL2B|79817	-1.52767	0.038588		LGALS2|3957	-2.21167	0.0356514		PADI3|51702	5.98735	1.31494e-09		NXPH1|30010	4.67908	0.00030453
MOBP|4336	-3.80448	1.91776e-09		LGALS4|3960	-1.97258	3.15933e-05		PAEP|5047	4.45882	4.01954e-05		NXPH4|11247	5.85249	4.23025e-11
MOCS1|4337	-2.62345	1.07348e-09		LGALS7B|653499	4.54236	1.71264e-05		PAG1|55824	-1.63797	0.0187247		OBP2B|29989	6.19211	0.00026365
MOGAT2|80168	-3.0657	9.52799e-05		LGALS7|3963	3.84574	9.85747e-05		PAH|5053	5.69103	2.66496e-09		ODAM|54959	2.86051	0.0415184
MORC4|79710	1.80417	0.000579349		LGALS9C|654346	-2.174	0.00172354		PALM3|342979	3.00481	8.69318e-05		OGN|4969	-4.60691	9.24196e-06
MORF4|10934	4.07569	5.1822e-05		LGI1|9211	-5.28404	1.11394e-09		PAMR1|25891	-1.87091	0.00306054		OLR1|4973	3.28463	7.88562e-05
MORN5|254956	-6.00152	3.57284e-06		LGI3|203190	-2.4648	0.0453665		PAPSS2|9060	-2.04545	8.69318e-05		OMD|4958	-3.20397	0.00815127
MPDZ|8777	-2.14752	0.00992897		LGI4|163175	-2.78384	7.96101e-07		PAQR4|124222	1.89361	4.58903e-07		ONECUT3|390874	7.2185	0.000132557
MPEG1|219972	-2.24107	0.000979881		LGR5|8549	2.86752	2.75102e-06		PAQR5|54852	-2.28186	4.61874e-06		OPCML|4978	2.53061	0.015109
MPP2|4355	-2.1747	0.0018857		LHX4|89884	-1.69552	0.0110366		PAX7|5081	5.62431	0.0175932		OPN3|23596	-1.86911	0.00157375
MPP3|4356	2.07434	0.00133576		LIFR|3977	-3.64509	1.47458e-15		PAX9|5083	4.06812	3.32817e-12		OR51E2|81285	-2.20508	0.0494777
MPP6|51678	1.90397	0.018123		LIF|3976	1.96126	4.64431e-05		PBLD|64081	-2.79896	1.36986e-10		OR6W1P|89883	5.58101	0.0100925
MPPED2|744	-2.18576	0.0211755		LILRB5|10990	-2.26523	0.00211489		PBX4|80714	2.3961	1.97768e-07		OR7E37P|26636	7.07749	4.70843e-05
MPZ|4359	-3.51632	6.34216e-14		LIMS2|55679	-2.24875	0.000648599		PCDH10|57575	-3.24646	0.000683657		ORC6L|23594	2.32543	2.47066e-08
MRGPRF|116535	-3.06297	2.77237e-07		LIMS3-LOC440895|100271835	2.51864	0.00114684		PCK1|5105	-3.06571	1.48012e-05		ORM1|5004	4.40161	0.00126722
MRO|83876	-2.82546	0.000114052		LIPC|3990	-3.23881	1.18604e-05		PCNXL2|80003	1.60912	0.00909913		ORM2|5005	4.93517	0.00131528
MRVI1|10335	-2.06815	0.00410503		LMO3|55885	-3.9534	2.8523e-08		PCP2|126006	2.3853	0.028511		OSBPL1A|114876	-1.86913	0.0243763
MS4A10|341116	-10.4619	3.02901e-22		LMOD1|25802	-3.40239	1.19398e-08		PCP4L1|654790	-3.72526	1.84024e-05		OSBPL3|26031	1.85687	4.4701e-05
MS4A12|54860	-7.08383	1.7646e-13		LMX1A|4009	-3.59868	0.00236082		PCSK1|5122	4.0708	8.65392e-05		OSTBETA|123264	-4.55507	1.59708e-11
MS4A8B|83661	-2.49246	0.00880283		LOC100126784|100126784	-2.10325	0.0361392		PCSK2|5126	-5.59384	5.12755e-10		OSTalpha|200931	-4.71717	6.00511e-12
MSH5|4439	1.59576	0.0387126		LOC100127888|100127888	3.31535	2.17821e-07		PCSK9|255738	2.74576	3.44124e-06		OTOP2|92736	-9.89537	2.65647e-16
MSI2|124540	1.49132	0.00367375		LOC100130015|100130015	1.81083	0.0201717		PDCD2L|84306	1.45981	0.0139593		OTOP3|347741	-5.52174	0.00100039
MSLN|10232	3.02804	0.00190521		LOC100130776|100130776	1.62476	0.0208195		PDCD4|27250	-1.99085	2.3546e-08		OTUB2|78990	1.92545	0.00962758
MSMB|4477	5.01821	0.0176768		LOC100130932|100130932	2.21	0.000519347		PDE10A|10846	2.02466	0.0386172		OTX1|5013	6.92519	1.92015e-28
MSRB3|253827	-2.93001	2.8751e-06		LOC100130933|100130933	-1.74903	0.0169918		PDE2A|5138	-2.37194	0.000107432		OVGP1|5016	2.09229	0.00030802
MST1|4485	2.03244	0.0258325		LOC100132247|100132247	5.36423	1.01068e-11		PDE3A|5139	-2.54712	0.00023626		OXTR|5021	2.61438	9.887e-05
MSX1|4487	3.05289	5.59371e-08		LOC100132287|100132287	2.68224	0.000249198		PDE6A|5145	-3.73572	4.63535e-08		P2RX1|5023	-2.63072	0.0001126
MSX2|4488	4.96653	2.45587e-22		LOC100132832|100132832	2.29265	0.0202288		PDE7B|27115	-1.84124	0.0264884		P2RY12|64805	-2.89104	0.00155742
MT1DP|326343	-2.37065	0.0209399		LOC100133050|100133050	5.36285	0.000324213		PDE8A|5151	-1.38089	0.0241808		P2RY14|9934	-2.42289	0.000759025
MT1E|4493	-2.1725	0.0366313		LOC100133161|100133161	4.58707	1.551e-10		PDE9A|5152	-2.24059	0.000362787		P2RY1|5028	-3.23828	2.01842e-09
MT1F|4494	-3.45884	1.88264e-11		LOC100133331|100133331	2.77181	0.000143831		PDK4|5166	-2.74498	5.56218e-07		P2RY4|5030	-3.96231	3.6875e-05
MT1G|4495	-3.43521	5.0621e-08		LOC100133545|100133545	3.25443	0.00158248		PDLIM3|27295	-2.14255	0.00605163		P4HA3|283208	2.66718	0.00154653
MT1H|4496	-4.56872	9.51497e-12		LOC100134868|100134868	3.01339	6.64625e-05		PDX1|3651	5.2926	1.48971e-45		PA2G4P4|647033	2.20489	0.0097168
MT1M|4499	-5.03984	3.09503e-13		LOC100188947|100188947	2.77086	0.0493964		PDZD4|57595	-3.40688	6.84027e-09		PABPC1L|80336	3.38327	2.61832e-09
MT1X|4501	-2.42528	1.34078e-06		LOC100190938|100190938	2.8019	0.000827432		PDZK1|5174	-2.91705	0.000138406		PABPC3|5042	2.89826	0.00034855
MT2A|4502	-2.68017	1.209e-06		LOC100190940|100190940	9.27647	1.31943e-38		PDZRN4|29951	-3.78108	5.51633e-06		PADI1|29943	4.11199	6.24546e-08
MTBP|27085	1.86593	0.000846598		LOC150197|150197	2.01841	0.0179243		PEG3|5178	-2.62178	5.92218e-05		PADI2|11240	-3.77151	2.66489e-08
MTHFD1L|25902	2.52897	1.64219e-24		LOC150776|150776	1.70774	0.00769644		PENK|5179	-3.32924	0.0183318		PADI3|51702	4.58016	0.000518988
MTHFD2|10797	1.73842	0.000140832		LOC151009|151009	2.3918	0.000815829		PEX11A|8800	-1.53576	0.00390682		PAEP|5047	5.06689	1.046e-05
MTTP|4547	4.12892	0.000870759		LOC154761|154761	2.15385	0.0292853		PEX26|55670	-2.15939	2.25144e-16		PAFAH1B3|5050	1.61387	0.0370684
MUC16|94025	3.41216	0.0292932		LOC200030|200030	1.87885	0.0369618		PGA3|643834	-2.99745	0.0106709		PAFAH2|5051	-1.54663	0.00879703
MUC6|4588	6.80262	1.99434e-12		LOC25845|25845	-4.11937	1.21317e-29		PGAM4|441531	2.50105	0.0183526		PAG1|55824	-2.15268	3.05757e-05
MUSK|4593	-4.34166	5.30073e-09		LOC282997|282997	-1.52366	0.00140449		PGC|5225	5.09285	9.91732e-10		PAH|5053	7.2411	1.66788e-12
MUSTN1|389125	-2.91575	3.01052e-08		LOC284798|284798	3.74014	0.0196714		PGLYRP3|114771	5.90792	5.82734e-05		PALM2|114299	2.02428	0.0251291
MXD1|4084	-1.95623	0.000306693		LOC285419|285419	1.80478	0.0369899		PGLYRP4|57115	3.08304	0.0409275		PALM3|342979	3.05383	0.000761428
MXI1|4601	-1.85051	6.31492e-07		LOC286467|286467	4.90892	4.60948e-13		PGM1|5236	-1.59589	0.00877232		PAMR1|25891	-1.83333	0.0233926
MYADML2|255275	2.58881	0.00947616		LOC339524|339524	-2.08015	0.0055125		PGM5P2|595135	-2.45792	0.016703		PAPSS2|9060	-2.31377	1.70102e-05
MYBL2|4605	1.90878	0.000997123		LOC341056|341056	1.63588	0.0382787		PGM5|5239	-3.47186	2.58553e-07		PAQR4|124222	2.16217	1.01439e-08
MYBPC1|4604	2.51054	0.0409149		LOC344967|344967	3.21338	1.77932e-05		PGR|5241	-2.27201	0.006315		PAQR5|54852	-2.43265	1.23651e-05
MYBPC3|4607	2.48327	0.0141219		LOC349196|349196	2.88295	0.00975772		PHGR1|644844	-2.36411	0.00262984		PAX3|5077	5.60337	0.0137643
MYCN|4613	2.07109	0.0451919		LOC388152|388152	2.03014	0.000185417		PHLDA1|22822	2.82086	4.88834e-10		PAX7|5081	5.94767	0.0317526
MYC|4609	1.83265	0.000214263		LOC388796|388796	1.93907	0.00010583		PHLPP2|23035	-2.79274	9.55376e-24		PAX9|5083	4.33896	5.60828e-11
MYEOV|26579	2.68286	0.000190171		LOC389333|389333	-1.89287	4.07285e-06		PHOX2A|401	-3.93329	1.91517e-05		PBLD|64081	-2.82585	3.39122e-08
MYH11|4629	-5.13987	1.88946e-12		LOC389458|389458	2.40364	0.0135176		PHOX2B|8929	-4.64678	1.83236e-05		PBX4|80714	2.67806	4.66512e-08
MYH16|84176	3.13759	0.00446302		LOC389493|389493	-3.64514	0.0265389		PI16|221476	-3.37635	0.00067376		PCDHB17|54661	3.48913	0.00720788
MYH7B|57644	2.84627	0.00187372		LOC389791|389791	2.53145	8.67626e-06		PIK3C2G|5288	-4.37388	0.00185518		PCK1|5105	-2.86281	0.00152279
MYL9|10398	-3.9394	6.09226e-14		LOC391322|391322	3.43535	0.000533193		PIRT|644139	-3.89484	2.3367e-06		PCNXL2|80003	1.62078	0.0296768
MYLK|4638	-3.94506	3.71083e-13		LOC400696|400696	2.59607	0.0314332		PIWIL1|9271	6.83446	3.05215e-16		PCOLCE2|26577	-3.09113	0.0251596
MYO1A|4640	-2.48656	1.18465e-05		LOC401093|401093	-2.69745	1.16179e-08		PKHD1L1|93035	-3.00401	0.000102786		PCP2|126006	3.07114	0.00115744
MYO1D|4642	-1.48306	0.0369865		LOC440356|440356	3.98661	0.000230029		PKIB|5570	-3.83864	4.47167e-13		PCP4L1|654790	-4.35719	5.48731e-06
MYO3B|140469	2.42554	0.0179583		LOC440925|440925	2.90781	9.41442e-08		PKMYT1|9088	1.85814	0.00113147		PCSK5|5125	-2.05305	0.0276415
MYOCD|93649	-3.55298	2.18705e-07		LOC441454|441454	3.13252	1.5507e-05		PKNOX2|63876	-2.60014	7.72148e-05		PCSK9|255738	3.03753	3.08806e-06
MYOC|4653	-5.51011	5.92102e-06		LOC442459|442459	4.95583	3.54338e-10		PKP1|5317	4.36664	7.09662e-12		PDCD2L|84306	1.79873	3.43828e-05
MYOM1|8736	-4.2311	7.00526e-15		LOC541471|541471	2.05376	9.05706e-07		PLA2G2F|64600	3.92239	0.00195766		PDCD4|27250	-2.24998	9.99777e-10
MYOT|9499	-4.25936	1.93366e-06		LOC572558|572558	-3.93593	0.000368658		PLA2G3|50487	5.30648	2.36092e-07		PDE2A|5138	-2.67285	4.34001e-05
MYOZ3|91977	-2.10779	0.0277003		LOC595101|595101	1.94033	0.0257082		PLAC1|10761	3.43834	0.000109404		PDE3A|5139	-3.17298	4.22923e-06
MYPN|84665	-3.54242	4.8043e-06		LOC613037|613037	7.3733	1.51212e-14		PLAC4|191585	3.64027	3.96645e-06		PDE5A|8654	-1.89806	0.0137643
MYT1L|23040	-4.36836	0.0036472		LOC641298|641298	2.32412	0.00176785		PLAC8|51316	-2.63482	0.000338905		PDE6A|5145	-4.4891	1.8346e-09
NAAA|27163	-2.51494	2.50638e-12		LOC642846|642846	1.80196	0.000732659		PLAC9|219348	-2.85644	6.30473e-06		PDE7B|27115	-2.31533	0.000924359
NAALADL1|10004	-4.61812	4.46877e-22		LOC643387|643387	2.1018	0.00138031		PLAU|5328	2.15254	0.000411934		PDE8A|5151	-1.48388	0.0100925
NACAD|23148	-2.78631	1.25122e-06		LOC643763|643763	-3.70764	1.39489e-05		PLB1|151056	-2.12684	0.0103864		PDE9A|5152	-2.84102	1.87144e-06
NANOS3|342977	4.19508	3.73744e-07		LOC644165|644165	3.63521	5.3099e-06		PLCD1|5333	-2.33305	8.88917e-11		PDGFD|80310	-1.87877	0.0276415
NAP1L2|4674	-4.08621	1.5892e-10		LOC646627|646627	-4.14445	2.29615e-09		PLCD4|84812	-1.776	0.00154885		PDK4|5166	-3.54611	1.0512e-10
NAP1L3|4675	-2.76444	3.96634e-05		LOC646851|646851	2.20077	9.25914e-06		PLCE1|51196	-2.06863	1.52233e-05		PDLIM3|27295	-2.37584	0.00389196
NBEAL1|65065	-2.37667	1.02878e-08		LOC647859|647859	5.10728	1.71079e-06		PLCL2|23228	-2.28428	0.000267685		PDX1|3651	5.62522	7.32712e-40
NBEA|26960	-2.70061	0.00165549		LOC649330|649330	1.66697	0.0374357		PLEKHA9|51054	1.61468	0.00114237		PDZK1|5174	-2.39791	0.0423689
NBLA00301|79804	-5.09614	4.75133e-11		LOC723972|723972	2.36326	0.00144848		PLEKHG4|25894	1.78327	0.0110981		PDZRN4|29951	-3.48128	0.000986728
NBPF15|284565	2.36434	0.00380559		LOC728264|728264	-2.51755	4.65952e-05		PLEKHN1|84069	4.4648	3.30932e-33		PECI|10455	-1.76756	0.0257102
NBPF16|728936	4.36121	2.81499e-07		LOC728554|728554	2.43549	3.50966e-06		PLN|5350	-2.91791	0.000291678		PEG3|5178	-2.59294	0.00115144
NBPF1|55672	-1.6046	0.00159534		LOC728643|728643	1.94686	0.000229062		PLP1|5354	-5.09436	5.5823e-10		PENK|5179	-4.04119	0.00567884
NBPF6|653149	4.42517	0.00692736		LOC729156|729156	3.09996	0.00515045		PLS1|5357	-1.49735	0.0388101		PEX11A|8800	-1.55068	0.0147462
NCAM1|4684	-2.62905	0.000301274		LOC84740|84740	6.43098	6.25745e-14		PMAIP1|5366	2.11398	0.000261228		PEX26|55670	-2.33873	3.77244e-16
NCAPG2|54892	1.4411	0.0234199		LOC84931|84931	4.90286	1.67288e-08		PMP2|5375	-3.88974	3.14994e-05		PF4V1|5197	3.60015	0.00240483
NCRNA00087|644596	-2.25691	0.000128043		LOC92659|92659	2.94817	4.02498e-24		PNCK|139728	-3.40717	0.00026115		PF4|5196	2.91268	0.0115957
NCRNA00092|100188953	-2.98556	3.86814e-08		LONRF2|164832	-3.39806	0.000185417		PNLIPRP2|5408	-3.75601	6.2276e-05		PGAM4|441531	2.73198	0.0188573
NCRNA00182|100302692	4.66401	1.79729e-07		LOXL4|84171	-1.93745	0.0180008		PNPLA3|80339	3.69318	5.25498e-06		PGC|5225	4.20212	8.31472e-05
NDN|4692	-2.41794	5.00516e-06		LPAR1|1902	-1.81343	0.0128653		POLR3G|10622	1.75037	0.0240783		PGM1|5236	-1.9516	7.92702e-05
NDRG1|10397	-1.69048	0.0385952		LPCAT3|10162	-1.36942	0.0309762		POPDC2|64091	-2.79651	1.95583e-05		PGM5|5239	-3.10113	0.00038524
NDRG2|57447	-1.52821	0.0356192		LPHN3|23284	-3.19846	1.87927e-11		POTEE|445582	5.65337	8.76055e-09		PGR|5241	-2.84696	0.000299982
NDRG4|65009	-2.25177	0.000158619		LPO|4025	3.9904	0.000166877		POU5F1B|5462	3.22763	1.81936e-08		PHGR1|644844	-2.47554	0.006123
NEBL|10529	2.8105	1.73804e-17		LPPR1|54886	2.95124	0.00985927		POU6F2|11281	3.83176	0.0119803		PHLDA1|22822	2.59021	6.95626e-06
NEB|4703	3.23368	0.000106097		LPP|4026	-1.72225	0.00126258		PPAP2A|8611	-1.78149	5.20263e-05		PHLPP2|23035	-2.96869	3.62655e-21
NECAB1|64168	-3.23701	5.84037e-07		LRAT|9227	-4.73347	2.25244e-11		PPAP2B|8613	-1.68052	0.000862051		PHOX2A|401	-3.37512	0.00705995
NECAB2|54550	-2.63614	0.0494837		LRCH2|57631	-2.00877	0.0132488		PPAPDC1A|196051	2.98412	0.000211682		PHOX2B|8929	-4.1766	0.00284827
NEFH|4744	-2.32254	0.00244628		LRFN5|145581	-2.03195	0.0330793		PPAT|5471	1.70403	5.46399e-05		PI16|221476	-5.15163	3.95886e-08
NEFL|4747	-5.11013	2.19193e-08		LRMP|4033	-2.65467	1.28841e-05		PPBP|5473	5.54761	7.60993e-10		PID1|55022	-1.99944	0.0421138
NEFM|4741	-4.50477	2.56063e-09		LRP1B|53353	-2.71045	0.00552171		PPEF1|5475	4.04829	5.97329e-08		PIF1|80119	1.68474	0.0425311
NEGR1|257194	-3.43441	3.40347e-11		LRP8|7804	3.61235	5.0187e-39		PPIAL4B|653505	28.373	7.72436e-66		PIGZ|80235	-2.01367	0.0188601
NEIL3|55247	1.59453	0.0349915		LRRC16B|90668	2.3748	0.000137872		PPIAL4C|653598	2.77679	0.000214858		PIK3C2G|5288	-4.48878	0.0103121
NEK5|341676	4.41913	1.94809e-12		LRRC19|64922	-2.82552	2.99499e-07		PPIAL4D|645142	2.47695	0.0495061		PIK3CG|5294	-2.22802	0.0151278
NEU4|129807	-2.8119	0.000107563		LRRC31|79782	-1.74213	0.0422565		PPIAL4G|644591	4.19799	8.32303e-07		PILRB|29990	1.78109	0.0333608
NEURL1B|54492	-1.78647	0.000374676		LRRC36|55282	3.37591	1.6443e-09		PPM1H|57460	1.93856	1.75839e-06		PINK1|65018	-1.58966	0.0128829
NEUROG2|63973	6.01225	2.34767e-05		LRRC46|90506	1.80334	0.0109161		PPM1N|147699	2.08701	0.00218082		PIRT|644139	-4.19836	9.82154e-06
NEXN|91624	-2.41117	0.0042404		LRRC55|219527	-1.96164	0.0306212		PPP1R12B|4660	-2.26719	0.000366546		PIWIL1|9271	5.25526	9.62678e-07
NFE2L3|9603	2.54232	1.95027e-15		LRRC66|339977	-2.11094	0.000134593		PPP1R14A|94274	-2.16316	0.00156308		PJA2|9867	-1.49558	0.0430147
NGB|58157	-6.11088	5.89312e-08		LRRC69|100130742	2.28395	0.0383858		PPP1R1A|5502	-3.19146	0.00545311		PKD1L2|114780	-2.94038	0.00630698
NGFR|4804	-2.58922	0.00762341		LRRC7|57554	-2.9956	0.00414983		PPP2R2B|5521	-2.21236	0.0105929		PKHD1L1|93035	-3.43065	5.54066e-05
NKAPL|222698	-2.24957	0.0117578		LRRC8E|80131	2.87887	9.00096e-26		PPP2R3A|5523	-2.1159	7.39078e-06		PKIB|5570	-4.14018	6.76321e-12
NKD1|85407	4.90596	3.44893e-14		LRRN2|10446	-3.93993	2.46581e-14		PRAC|84366	4.7588	0.00105022		PKMYT1|9088	1.81451	0.0128268
NKD2|85409	4.15948	9.71371e-14		LRRN4CL|221091	-1.89468	0.00471023		PRB2|653247	5.65318	0.00669931		PKNOX2|63876	-2.38096	0.00717428
NKPD1|284353	2.85792	6.32759e-05		LRRN4|164312	3.4417	3.61044e-06		PRDM12|59335	2.89712	1.58201e-06		PKP1|5317	4.68284	1.27246e-10
NKX2-1|7080	5.77633	0.0182416		LST-3TM12|338821	5.4857	6.89332e-07		PRDM13|59336	4.11243	0.000664839		PLA2G3|50487	4.57804	0.000471574
NKX2-3|159296	-3.14122	8.9141e-12		LUZP2|338645	-2.78643	0.000115233		PRIMA1|145270	-4.25592	4.32871e-07		PLAC1|10761	3.67327	0.000247606
NKX3-2|579	-2.89095	2.64992e-06		LY6D|8581	5.6008	9.71999e-10		PRKACB|5567	-1.93398	0.0136292		PLAC2|257000	-3.32314	0.000340115
NLGN1|22871	-5.2712	6.60627e-08		LY6E|4061	2.08868	0.00189585		PRKCB|5579	-2.16056	0.00721994		PLAC4|191585	4.63357	1.46855e-08
NLGN4X|57502	-2.49677	0.000429324		LY6G6C|80740	2.16257	0.041916		PRKCG|5582	4.32738	2.50209e-07		PLAC8|51316	-4.00585	1.0085e-09
NMB|4828	1.75626	0.00230586		LY6G6D|58530	5.93929	2.71903e-13		PRKG2|5593	-4.46159	4.41017e-22		PLAC9|219348	-3.20774	4.03526e-06
NME1|4830	1.74341	0.000287198		LY6G6E|79136	4.63135	5.42191e-07		PRL|5617	3.57485	0.0133566		PLAU|5328	2.09322	0.00663388
NMUR2|56923	3.47621	0.0388937		LY6G6F|259215	3.4565	0.00108474		PROX1|5629	1.88556	0.0454613		PLCD1|5333	-2.61137	1.29731e-11
NMU|10874	2.79795	0.00690512		LY9|4063	-2.03358	0.0191781		PRPH|5630	-3.9793	5.29042e-08		PLCD3|113026	-1.78905	0.0177568
NNAT|4826	-3.64527	1.85784e-06		LYAR|55646	1.48624	0.00701397		PRR7|80758	3.25419	5.03389e-12		PLCE1|51196	-2.41527	5.01047e-07
NOP2|4839	1.45146	0.00367375		LYG1|129530	2.32669	0.000703791		PRSS1|5644	6.47226	1.78275e-09		PLCL2|23228	-2.90587	1.17602e-06
NOP56|10528	1.64273	0.000994941		LYNX1|66004	-2.30183	0.000772028		PRSS22|64063	5.34603	1.81006e-46		PLD1|5337	-1.74835	0.00454203
NOS1|4842	-4.81093	4.84804e-06		LYPD3|27076	1.98877	0.0220654		PRSS33|260429	4.05131	7.27716e-06		PLEKHA9|51054	1.84105	6.00176e-05
NOTUM|147111	10.6402	2.14239e-37		LYPD6B|130576	2.68132	2.14102e-05		PRSS36|146547	-1.65868	0.0339306		PLEKHG4|25894	2.22284	0.000186813
NOVA1|4857	-4.08291	3.18963e-09		LYVE1|10894	-3.69365	2.97667e-11		PSAT1|29968	2.42609	4.22184e-07		PLEKHN1|84069	4.15555	4.22838e-21
NOX4|50507	2.48097	0.00371352		LZTS1|11178	1.69278	0.0346918		PSD|5662	-3.46444	1.97187e-06		PLIN1|5346	-4.08097	0.000129639
NPAS4|266743	-3.54391	2.65396e-05		MAB21L1|4081	-3.43585	4.44735e-07		PSMC3IP|29893	1.63073	0.00938642		PLIN4|729359	-4.34284	7.02174e-05
NPC1L1|29881	3.6572	0.000434128		MAB21L2|10586	-3.17392	1.23954e-07		PSORS1C2|170680	2.35491	0.0449656		PLN|5350	-3.40085	7.53314e-05
NPFFR1|64106	3.15048	0.00103953		MAD2L1|4085	1.85254	3.07742e-05		PTF1A|256297	6.975	7.28786e-05		PLP1|5354	-4.45584	1.72022e-05
NPM2|10361	2.26314	0.00326012		MAD2L2|10459	1.50563	0.00877303		PTGR1|22949	-1.64819	0.00161359		PLS1|5357	-1.70006	0.00608926
NPM3|10360	1.63167	0.0216032		MADCAM1|8174	-3.09621	6.51989e-05		PTGS1|5742	-2.83643	2.66871e-09		PLSCR4|57088	-2.00803	0.000285226
NPR1|4881	-2.3213	0.000481491		MAF|4094	-2.1181	3.5452e-05		PTK7|5754	2.01989	0.00669931		PMAIP1|5366	2.23713	0.000553492
NPR3|4883	-2.83439	0.0129014		MAGEA11|4110	5.85145	0.000561228		PTN|5764	-2.10665	0.0015868		PMEPA1|56937	1.95956	0.0307729
NPSR1|387129	6.00665	1.1753e-05		MAGEA12|4111	7.31558	0.000126602		PTP4A3|11156	2.09614	0.00257099		PMP2|5375	-3.05175	0.0290389
NPTX1|4884	-5.87525	8.98111e-16		MAGEA2|4101	8.12698	1.6852e-05		PTPRH|5794	-1.83291	0.00450102		PNCK|139728	-3.51906	0.00140705
NPW|283869	3.35369	0.000162276		MAGEA3|4102	10.3913	3.72114e-08		PTPRN|5798	-2.51856	0.0128072		PNLIPRP2|5408	-3.17494	0.0152797
NPY2R|4887	-5.32184	7.444e-07		MAGEA5|4104	3.44065	0.0114555		PTPRR|5801	-2.01269	0.0488769		PNMA5|114824	6.46904	1.03647e-07
NPY|4852	-4.42919	2.73398e-05		MAGEA6|4105	9.11556	7.08747e-07		PTPRT|11122	-2.35598	0.024893		PNPLA3|80339	3.38812	0.000897991
NR1H4|9971	-4.33835	1.21639e-06		MAGI3|260425	-1.41891	0.0174404		PUS7|54517	1.63782	0.000424415		PODXL2|50512	1.84317	0.0132702
NR3C1|2908	-1.98301	0.00537404		MALL|7851	-2.10602	1.01785e-05		PVRL4|81607	2.58356	1.06994e-07		POLR3G|10622	2.10266	0.00169292
NR3C2|4306	-2.57275	3.57676e-07		MAL|4118	-3.59125	2.57056e-10		PVT1|5820	2.75201	1.05002e-15		POM121L8P|29797	4.06671	0.00328665
NR5A2|2494	-2.38343	2.18345e-06		MAMDC2|256691	-4.78842	4.87756e-14		PXMP2|5827	-1.60965	0.00291594		POM121L9P|29774	2.49094	0.0199572
NRG2|9542	-4.05719	1.0562e-07		MAN1A1|4121	-1.64078	0.0178132		PYCR1|5831	1.93436	2.96298e-07		POPDC2|64091	-3.0374	3.61304e-05
NRXN1|9378	-5.47535	4.54093e-09		MAOA|4128	-2.24738	4.43894e-06		PYGM|5837	-3.93799	9.69724e-10		POTEE|445582	6.86835	2.86378e-10
NRXN2|9379	-2.35663	0.00731063		MAOB|4129	-2.48236	0.00292166		PYY|5697	-6.62572	7.86116e-11		POU3F1|5453	2.70343	0.0210635
NSUN5P1|155400	2.39582	0.000197267		MAP1A|4130	-1.81301	0.0427818		ProSAPiP1|9762	1.83892	0.01443		POU4F1|5457	4.09904	4.97979e-05
NSUN5P2|260294	1.86081	0.00762341		MAP6|4135	-2.01812	0.0117469		RAB36|9609	1.83298	0.00434158		POU5F1B|5462	3.56122	2.33182e-08
NT5DC2|64943	1.68491	0.0332717		MAPK10|5602	-2.14853	0.000615673		RAB9B|51209	-2.34763	0.00294337		POU6F2|11281	4.24038	0.0122898
NTN1|9423	-2.93435	2.56935e-07		MAPK15|225689	4.72729	3.4972e-16		RAD54B|25788	2.13426	5.62333e-07		PPAP2A|8611	-2.05101	1.65281e-06
NTNG1|22854	-4.71376	3.41452e-07		MAPK4|5596	-3.79994	2.15379e-06		RAD54L|8438	1.57172	0.0130806		PPAP2B|8613	-1.88708	0.000126213
NTRK3|4916	-2.62271	0.00717099		MAPT|4137	-2.37871	0.00559036		RAET1G|353091	2.37863	0.000815466		PPAPDC1A|196051	3.46589	5.34474e-05
NUDT10|170685	-2.4146	0.00575381		MARCH8|220972	-1.86995	1.20572e-07		RAET1K|646024	3.95449	1.0005e-09		PPARGC1A|10891	-2.38898	0.00194063
NUDT11|55190	-2.0122	0.0391525		MARVELD3|91862	-1.49573	0.00120192		RAET1L|154064	5.05024	7.74549e-14		PPAT|5471	1.53702	0.0195988
NUF2|83540	1.8724	0.00111693		MASP1|5648	-2.51435	0.0234662		RALYL|138046	-3.63615	0.0258867		PPBP|5473	6.23435	8.65044e-10
NUP62CL|54830	1.85604	0.00172611		MAST2|23139	-1.36537	0.0469451		RANBP17|64901	1.88308	0.0159865		PPEF1|5475	4.28765	8.01658e-08
NXF2|56001	8.72398	5.75902e-05		MAT1A|4143	3.1973	5.65252e-05		RASD2|23551	-2.02755	0.0171151		PPIAL4B|653505	28.5121	2.07857e-50
NXF3|56000	4.80019	0.000159994		MATN2|4147	-1.86019	0.0206823		RASGEF1C|255426	-3.42609	0.00100296		PPIAL4C|653598	2.89184	0.000893353
NXPH1|30010	5.05417	7.25927e-06		MATN3|4148	2.59557	0.000245297		RASSF10|644943	2.66925	0.00108555		PPIAL4D|645142	2.77986	0.0306341
NXPH4|11247	5.56883	7.40877e-12		MB|4151	-2.17636	0.0277322		RBKS|64080	-1.84614	5.30914e-06		PPIAL4G|644591	4.44434	6.37539e-06
OASL|8638	-2.07549	0.00726467		MCM10|55388	2.12849	3.19363e-09		RBM20|282996	-2.72961	0.000262831		PPM1H|57460	2.06473	3.37676e-06
OBP2B|29989	5.77742	0.000228322		MCOLN2|255231	-1.97958	0.0253196		RBM47|54502	-1.34118	0.0472869		PPM1N|147699	2.34924	0.000751588
OCEL1|79629	-1.53837	0.0242439		MDFI|4188	3.84711	2.07438e-30		RBP2|5948	-3.11768	0.00463174		PPP1R12B|4660	-2.56798	0.00012252
OGN|4969	-4.79378	1.29281e-07		ME1|4199	1.72386	0.0235086		RBP4|5950	2.2958	0.0377134		PPP1R14A|94274	-2.20494	0.00658822
OLFM3|118427	-4.28093	0.000118963		MEF2C|4208	-1.83361	0.00317631		RBPMS2|348093	-3.20053	9.67328e-07		PPP2R2B|5521	-2.25598	0.0313957
OLFML1|283298	-1.77737	0.0431612		MEGF6|1953	1.82587	0.0399833		RCAN2|10231	-1.75719	0.0163443		PPP2R2C|5522	3.05332	0.00827998
OLFML2A|169611	-1.92047	0.00164988		MEIS1|4211	-1.99061	0.0045994		RDH12|145226	2.1729	0.0322946		PPP2R3A|5523	-2.37089	1.87041e-06
OLR1|4973	2.96091	0.000205472		MELK|9833	1.63345	0.000845839		RDH16|8608	2.92752	3.67025e-05		PRAME|23532	3.04616	0.0431606
OMD|4958	-3.70861	8.64914e-05		MEP1A|4224	-3.13242	1.4749e-07		RDH5|5959	-2.3421	5.52593e-06		PRB1|5542	5.93116	0.0307008
ONECUT2|9480	2.70279	0.00039697		MEP1B|4225	-6.03377	1.103e-21		RECQL4|9401	2.36595	1.21826e-07		PRB2|653247	6.24881	0.00782595
ONECUT3|390874	6.27672	0.000458109		METTL1|4234	1.54518	3.02117e-05		REEP2|51308	-2.49981	0.000137131		PRDM12|59335	3.48381	2.77358e-09
OPN3|23596	-2.11632	1.26256e-06		METTL7A|25840	-2.71879	3.35179e-12		REG3A|5068	4.41587	0.000323239		PRDM13|59336	4.8699	0.00014849
OR51E2|81285	-2.52292	0.0015732		MET|4233	1.67008	0.000374276		REG4|83998	3.2625	0.0057891		PRDX6|9588	-1.53212	0.00163389
OR6W1P|89883	5.66902	0.0026857		MEX3A|92312	2.50259	1.26798e-06		RELL2|285613	2.1908	0.000860222		PRELP|5549	-2.6208	0.0204242
OR7E37P|26636	6.55263	4.48029e-05		MFAP2|4237	2.55939	1.34085e-07		REN|5972	3.66528	0.000187672		PRH2|5555	2.23485	0.0117002
ORC6L|23594	2.24819	5.91644e-09		MFAP4|4239	-2.18001	0.00249873		RERGL|79785	-4.94268	6.03446e-08		PRIMA1|145270	-3.85403	0.000305886
ORM1|5004	4.76665	4.49871e-05		MFAP5|8076	-2.37286	0.00900832		RERG|85004	-2.12289	0.0233297		PRKAA2|5563	-3.04704	0.0128574
ORM2|5005	5.01111	0.000242452		MFI2|4241	2.06386	0.00166969		RETSAT|54884	-2.07518	2.73556e-12		PRKACB|5567	-2.22341	0.00357014
OSBPL1A|114876	-1.81411	0.0174021		MFSD2B|388931	2.39654	5.13199e-06		RFC3|5983	1.82357	0.000112851		PRKAR2B|5577	-2.19636	0.0152811
OSBPL3|26031	1.745	9.42439e-05		MGAT4A|11320	-1.43749	0.0381986		RFPL2|10739	2.88509	0.0314511		PRKCB|5579	-2.43734	0.00337686
OSR1|130497	-2.54983	0.00858113		MGC14436|84983	3.96137	1.24943e-14		RFX8|731220	3.65573	0.000320183		PRKCG|5582	3.55359	0.00164619
OSTBETA|123264	-5.08412	3.81364e-18		MGC16121|84848	2.0161	0.0412268		RGL3|57139	2.39835	0.0196161		PRKG2|5593	-4.65406	6.37996e-18
OSTalpha|200931	-6.29637	8.31996e-29		MGC42105|167359	-2.20178	0.000659558		RGMA|56963	-2.23071	0.0134797		PRPH|5630	-2.92579	0.00798809
OTOP2|92736	-9.79686	2.26171e-19		MGC45800|90768	2.76278	0.00949406		RGR|5995	3.8317	0.0395638		PRR7|80758	3.67185	1.28136e-12
OTOP3|347741	-8.47111	1.50502e-10		MGLL|11343	-1.81405	7.02739e-06		RGS16|6004	2.6849	4.67245e-10		PRSS1|5644	3.97017	0.0182289
OTUB2|78990	2.1075	0.000192629		MIA2|117153	-2.72225	0.000198298		RHBDF2|79651	1.61803	0.00211589		PRSS22|64063	5.54523	2.15123e-38
OTX1|5013	6.80204	2.65935e-30		MICALCL|84953	-2.062	3.8898e-06		RHCG|51458	2.6504	0.0165022		PRSS33|260429	4.59537	4.97946e-06
OVGP1|5016	2.13439	1.92478e-05		MIER3|166968	-2.24888	4.86892e-14		RHEBL1|121268	1.82307	0.00455502		PRSS41|360226	4.0356	0.000519395
OXTR|5021	2.13139	0.00492072		MIF|4282	1.94434	0.000319008		RHPN1|114822	3.3359	4.788e-17		PSAT1|29968	2.729	1.09674e-07
P2RX1|5023	-2.68227	5.64989e-06		MIOX|55586	5.71296	2.42745e-09		RIC3|79608	-2.40652	0.0266503		PSD|5662	-3.31344	0.000233234
P2RX2|22953	-4.82401	3.83428e-10		MIR17HG|407975	1.97016	0.00282848		RICH2|9912	-2.85411	6.1462e-10		PSMC3IP|29893	1.86224	0.00115144
P2RY12|64805	-2.38339	0.0149707		MLXIPL|51085	2.01493	0.00753962		RILP|83547	-1.55364	0.0441364		PSORS1C2|170680	3.6802	2.57702e-05
P2RY14|9934	-2.78355	6.15271e-07		MMP10|4319	4.19728	6.32042e-11		RIPK2|8767	1.49663	0.00682495		PTCHD1|139411	-3.36959	0.00780021
P2RY1|5028	-2.76231	2.61102e-07		MMP11|4320	4.10815	5.5841e-19		RIPPLY1|92129	2.83642	0.0249345		PTGER4|5734	-1.89113	0.0034381
P2RY4|5030	-4.23841	2.09911e-07		MMP12|4321	2.72014	3.63121e-05		RMRP|6023	2.62869	0.0440094		PTGS1|5742	-3.27237	1.86961e-10
PA2G4P4|647033	2.18083	0.00381096		MMP13|4322	5.52269	1.83245e-13		RNASE10|338879	4.52637	0.000133378		PTK2B|2185	-1.64797	0.0138848
PABPC1L|80336	2.69198	6.14533e-06		MMP1|4312	5.60607	3.36774e-24		RND2|8153	-2.17386	0.0153665		PTN|5764	-2.70348	9.16501e-06
PABPC3|5042	2.47471	0.0030218		MMP23A|8511	3.97426	0.0457695		RNF112|7732	-2.4005	3.70158e-05		PTP4A3|11156	2.13516	0.00959658
PACSIN1|29993	-2.37445	0.000994941		MMP28|79148	-2.26432	0.00242553		RNF150|57484	-2.88131	0.00033094		PTPN21|11099	-1.49872	0.0237805
PADI2|11240	-3.72318	1.11285e-09		MMP3|4314	6.3115	1.21317e-29		RNF152|220441	-2.47867	1.29932e-06		PTPRH|5794	-2.32445	2.57702e-05
PADI3|51702	5.41496	5.44787e-07		MMP7|4316	7.33595	2.47986e-39		RNF183|138065	3.4275	2.89707e-11		PTPRR|5801	-2.49637	0.00490606
PAEP|5047	4.93769	3.62223e-06		MMP8|4317	4.71892	1.65217e-07		RNF39|80352	1.92471	0.0144531		PTPRZ1|5803	-3.12436	0.0246971
PAG1|55824	-2.14043	3.32828e-06		MMRN1|22915	-2.23574	0.0419541		RNF43|54894	2.02884	0.000398042		PTRH1|138428	1.81127	0.0132702
PAH|5053	6.36459	4.94114e-11		MND1|84057	1.86551	0.000128127		RNFT2|84900	1.87151	0.00423579		PUS1|80324	1.67749	0.00362048
PAICS|10606	1.43092	0.0333809		MOBKL2B|79817	-1.45029	0.042897		ROBO2|6092	2.82259	0.000368328		PUS7|54517	1.6249	0.00464612
PALM|5064	-2.73035	2.61877e-05		MOBP|4336	-3.06588	1.33178e-07		ROPN1|54763	-2.82621	0.00770363		PVRL4|81607	2.95438	1.27215e-08
PAMR1|25891	-2.22952	1.80878e-05		MOCS1|4337	-2.41161	1.27746e-09		ROS1|6098	-3.06336	0.0067825		PVT1|5820	2.95131	1.22462e-14
PAPPA2|60676	-3.42	0.00176611		MOGAT2|80168	-3.31328	1.88996e-07		RP1|6101	6.05129	2.19684e-09		PXMP2|5827	-1.70608	0.00302201
PAPSS2|9060	-2.01755	0.000340142		MORC4|79710	1.92342	1.8434e-06		RPH3A|22895	-2.54302	0.0240761		PYCR1|5831	1.98312	4.97946e-06
PAQR4|124222	1.8983	1.60522e-06		MORF4|10934	5.09185	8.9787e-11		RPL13AP20|387841	4.61535	1.99788e-07		PYCRL|65263	1.73155	0.0334927
PAQR5|54852	-2.43172	8.66086e-07		MORN5|254956	-4.6424	0.000141704		RPL13AP6|644511	3.4351	0.000869829		PYGM|5837	-4.01237	1.18832e-07
PAQR8|85315	-1.6298	0.041028		MPEG1|219972	-2.01519	0.00235554		RPL21|6144	8.30795	1.11025e-17		PYY|5697	-6.735	2.0366e-08
PAX9|5083	4.32143	5.87972e-13		MPP2|4355	-2.05926	0.00115228		RPL22L1|200916	1.99869	0.0119939		PZP|5858	3.68233	0.0379959
PBLD|64081	-2.84136	4.89663e-10		MPP3|4356	2.30084	2.32539e-06		RPL23P8|222901	2.35483	0.00211694		ProSAPiP1|9762	2.39092	9.887e-05
PBX1|5087	-1.71745	0.0494664		MPP6|51678	2.01027	0.00101767		RPL36A|6173	4.41348	6.89519e-11		QSOX2|169714	1.45308	0.0181931
PBX4|80714	2.30474	4.92983e-06		MPPED2|744	-2.06941	0.0142861		RPL39|6170	2.68065	0.0023249		RAB27A|5873	-1.89183	0.000297176
PCDH10|57575	-4.44059	2.90928e-07		MPZ|4359	-3.02487	4.86998e-12		RPL7|6129	2.12104	0.0141915		RAB30|27314	-1.67243	0.0431606
PCDH20|64881	-2.69784	0.00962994		MRGPRF|116535	-2.43452	7.70596e-05		RPLP0P2|113157	2.60683	0.000862051		RAB36|9609	1.82106	0.022685
PCDH7|5099	-2.10967	0.0118428		MRGPRX3|117195	4.0576	0.0145556		RPRM|56475	-2.51306	0.0297352		RAD54B|25788	2.21125	5.48731e-06
PCDH9|5101	-2.93425	0.000219034		MRO|83876	-2.10081	0.0148877		RPS26P11|441502	8.92137	7.58712e-17		RAET1G|353091	2.88758	2.72292e-05
PCK1|5105	-2.8982	0.000218487		MRPL17|63875	1.39846	0.00432304		RPSAP9|653162	4.91534	1.36154e-07		RAET1K|646024	4.10436	4.31176e-09
PCOLCE2|26577	-3.46549	0.00124837		MS4A10|341116	-7.54351	1.37136e-15		RRN3P2|653390	2.35473	0.0249314		RAET1L|154064	5.50414	1.55596e-13
PCP4L1|654790	-5.976	7.9608e-15		MS4A12|54860	-5.79554	4.43179e-11		RRP12|23223	1.36085	0.0467209		RASD2|23551	-2.55672	0.000664117
PCSK1|5122	4.20749	9.49829e-05		MS4A1|931	-2.52873	0.0272259		RSPO2|340419	-3.04062	0.00335766		RASSF10|644943	3.19863	0.000128771
PCSK2|5126	-7.17856	3.37926e-15		MS4A2|2206	-2.10116	0.0258951		RTN4RL2|349667	2.08087	0.0309579		RBKS|64080	-1.79791	0.000429879
PCSK5|5125	-2.09394	0.00707043		MS4A6E|245802	3.72912	0.0248666		RTN4R|65078	1.70955	0.0490156		RBM20|282996	-2.30619	0.0430695
PCSK9|255738	2.96366	5.01419e-07		MS4A8B|83661	-2.48066	0.00183803		RUNDC3B|154661	-2.58675	3.28228e-05		RBM47|54502	-1.67747	4.14185e-05
PDCD2L|84306	1.58284	0.00142438		MSH4|4438	2.72448	0.0191781		RXRG|6258	-4.34302	1.8816e-11		RBP2|5948	-3.33335	0.0083119
PDCD4|27250	-2.08724	5.04686e-09		MSI2|124540	1.36491	0.0194463		RYR3|6263	-2.96854	3.17346e-09		RBPMS2|348093	-3.34201	1.0154e-05
PDE10A|10846	2.05774	0.0410136		MSLNL|401827	3.65639	0.0398662		S100A11|6282	2.19366	3.44725e-12		RDH16|8608	2.39849	0.0234091
PDE1C|5137	-2.01049	0.0131451		MSLN|10232	2.84458	0.00105536		S100A2|6273	4.9734	8.85181e-19		RDH5|5959	-2.26559	0.000421261
PDE2A|5138	-3.19535	3.88462e-10		MSMB|4477	4.80976	0.00882456		S100A3|6274	2.14714	0.00748466		RECQL4|9401	2.26958	4.61553e-05
PDE3A|5139	-2.78022	3.95251e-05		MSRB3|253827	-2.24854	0.00108128		S100A5|6276	3.34656	0.000133397		REG3A|5068	3.66041	0.0367829
PDE5A|8654	-1.75941	0.0246755		MSTO2P|100129405	2.18419	0.0011916		S100A7|6278	4.03668	0.0298045		RELL1|768211	-1.973	9.69744e-05
PDE6A|5145	-4.6353	2.07169e-12		MSX1|4487	3.11832	8.39096e-11		S100B|6285	-2.18823	0.00433828		RELL2|285613	2.84749	2.2097e-06
PDE7B|27115	-2.36309	8.03243e-05		MSX2|4488	4.63141	2.98602e-24		S100P|6286	3.77139	4.10538e-18		RELN|5649	-2.86571	0.00933425
PDE8A|5151	-1.45703	0.0060946		MT1DP|326343	-3.15167	1.40495e-06		SAA1|6288	3.60432	0.000251876		REP15|387849	-2.68846	0.0188236
PDE9A|5152	-2.92007	1.99608e-08		MT1E|4493	-2.27629	0.00416469		SAA2|6289	3.84834	2.89881e-05		RERGL|79785	-4.9129	7.35094e-06
PDGFD|80310	-2.02991	0.00157327		MT1F|4494	-3.49351	3.19775e-15		SAA4|6291	4.59859	5.32478e-05		RERG|85004	-2.53383	0.00437874
PDK4|5166	-3.70365	1.67262e-14		MT1G|4495	-3.61017	8.88503e-12		SAGE1|55511	44.2298	4.59441e-133		RETSAT|54884	-1.95656	2.13853e-07
PDLIM3|27295	-2.85248	2.37941e-06		MT1H|4496	-4.59551	1.96228e-15		SALL2|6297	-2.16182	0.00340114		RFC3|5983	1.9865	6.2136e-05
PDX1|3651	5.11441	2.14239e-37		MT1M|4499	-4.72942	1.01815e-14		SALL4|57167	5.28269	6.84402e-28		RFX8|731220	3.29296	0.00924032
PDZD4|57595	-4.00564	3.3531e-12		MT1X|4501	-2.08584	3.63833e-05		SCARA5|286133	-4.61326	2.17464e-13		RGR|5995	4.11889	0.0485177
PDZK1|5174	-3.64484	1.69328e-07		MT2A|4502	-2.02393	0.00159579		SCD|6319	2.53645	3.77766e-08		RGS16|6004	2.61937	4.8608e-07
PDZRN4|29951	-4.82909	8.19098e-10		MTBP|27085	1.89486	4.35657e-05		SCEL|8796	3.6266	0.000906511		RGS20|8601	3.45396	0.00323152
PEG10|23089	-2.64759	0.0478985		MTHFD1L|25902	2.57405	9.24279e-34		SCGN|10590	-4.60363	6.37802e-09		RGS9|8787	-2.055	0.0405402
PEG3|5178	-3.29794	1.61918e-08		MTHFD2|10797	1.98962	5.17292e-10		SCIN|85477	-2.37571	0.00153358		RHBG|57127	4.31228	0.00109096
PENK|5179	-4.43913	0.000216723		MTM1|4534	-1.54568	0.000623376		SCN11A|11280	-3.60066	7.29919e-08		RHCG|51458	3.13418	0.00504142
PER1|5187	-1.90066	0.00711373		MTTP|4547	3.47857	0.00325943		SCN2B|6327	-3.42784	3.85394e-05		RHEBL1|121268	2.06122	0.00098163
PEX26|55670	-2.17928	3.72481e-15		MUC16|94025	5.1733	2.96138e-07		SCN3A|6328	-2.20738	0.00542449		RHPN1|114822	3.5963	1.08978e-15
PF4V1|5197	2.78448	0.0427325		MUC21|394263	3.78576	0.0306558		SCN4B|6330	-2.03211	0.0075576		RICH2|9912	-3.04693	5.29361e-09
PGAM4|441531	2.51124	0.0253009		MUC6|4588	7.41344	2.0445e-19		SCN7A|6332	-4.23485	2.08311e-05		RILP|83547	-1.83851	0.00312043
PGC|5225	4.45918	1.47503e-06		MUSK|4593	-4.09053	1.37838e-10		SCN9A|6335	-3.06989	2.2925e-06		RIMBP3C|150221	2.85452	0.0447238
PGM1|5236	-1.81599	0.000202594		MUSTN1|389125	-2.6026	1.12207e-07		SCNN1B|6338	-3.66825	3.45393e-06		RIOK3|8780	-1.73603	0.00248504
PGM5|5239	-3.52851	5.87402e-07		MXD1|4084	-1.66175	0.00727165		SCNN1G|6340	-3.63946	0.00116977		RIPK2|8767	1.47155	0.0424178
PGR|5241	-3.34714	6.60766e-08		MXI1|4601	-1.8019	5.82968e-08		SCUBE1|80274	-2.70613	1.10016e-05		RNASE10|338879	4.51325	0.000967141
PHGR1|644844	-2.97425	7.58067e-06		MYADML2|255275	2.19749	0.0348546		SCUBE2|57758	-2.59107	5.92177e-05		RNF150|57484	-3.4463	4.45187e-05
PHKA1|5255	1.7339	0.0183453		MYBL2|4605	1.75437	0.00197791		SCXB|642658	2.53533	0.00666252		RNF152|220441	-3.08829	2.71076e-09
PHLDA1|22822	2.61148	2.92523e-07		MYBPC3|4607	2.66091	0.00139001		SDCBP2|27111	-1.99151	0.00749044		RNF182|221687	3.34917	0.0137643
PHLPP2|23035	-2.98003	8.99796e-26		MYBPHL|343263	4.69926	0.000725314		SDPR|8436	-2.47307	9.78774e-05		RNF183|138065	3.48568	5.80556e-09
PHOX2A|401	-4.44522	2.0878e-06		MYC|4609	1.76475	8.1838e-05		SEC14L4|284904	3.99473	0.00176922		RNF32|140545	1.94969	0.000579991
PHOX2B|8929	-5.8502	4.08046e-08		MYEOV|26579	3.49289	1.01847e-11		SEC14L5|9717	-2.54699	0.00209059		RNF43|54894	2.36834	3.10246e-05
PI15|51050	-2.32424	0.0434049		MYH11|4629	-4.40333	4.36719e-11		SECTM1|6398	-2.94005	3.31734e-07		RNFT2|84900	2.07947	0.00173442
PI16|221476	-4.93612	6.90672e-09		MYH16|84176	3.60743	5.19875e-05		SELENBP1|8991	-2.26842	0.00323434		ROPN1|54763	-2.84285	0.0343025
PID1|55022	-2.08116	0.0080896		MYH4|4622	3.64052	0.000395252		SEMA3E|9723	-3.12324	0.00176028		RP1|6101	6.64191	1.90428e-09
PIGZ|80235	-2.16831	0.00108708		MYL9|10398	-3.25257	7.54061e-11		SEMA6A|57556	-2.66654	8.21896e-06		RPGRIP1L|23322	1.52057	0.0189537
PINK1|65018	-1.47472	0.0349597		MYLK|4638	-3.30012	1.26308e-10		SEMA6D|80031	-3.53108	6.73733e-14		RPL10L|140801	-2.99411	0.00448158
PIRT|644139	-4.83459	1.18776e-09		MYO15B|80022	-1.80953	0.00413674		SEMG1|6406	4.5071	3.66404e-05		RPL13AP20|387841	5.09852	4.38417e-07
PIWIL1|9271	7.12892	4.02026e-16		MYO1A|4640	-2.50771	2.01794e-07		SEPP1|6414	-2.77488	4.22364e-06		RPL13AP6|644511	4.0481	0.000262397
PJA2|9867	-1.45664	0.0363407		MYO1D|4642	-1.66039	0.000140213		SERPINA4|5267	8.13424	4.95681e-20		RPL21|6144	8.66684	1.70159e-14
PKD1L2|114780	-3.05161	0.000648411		MYOCD|93649	-2.93107	1.04322e-05		SERPINA6|866	-2.58622	0.0455893		RPL23P8|222901	2.88009	0.000121228
PKD1L3|342372	2.58177	0.0226954		MYOC|4653	-4.01789	0.000921853		SERPINB2|5055	3.09478	0.041435		RPL36A|6173	4.6798	1.93701e-09
PKHD1L1|93035	-3.95582	1.36935e-08		MYOM1|8736	-3.60938	7.32612e-13		SERPINB5|5268	4.15101	8.31832e-12		RPL39|6170	3.07583	0.000967434
PKIB|5570	-5.04207	1.77067e-23		MYOT|9499	-4.12899	9.63407e-08		SERPIND1|3053	3.90171	0.000160612		RPL7|6129	2.48585	0.00324208
PKMYT1|9088	1.77966	0.00693309		MYPN|84665	-3.00932	3.61053e-05		SERPINE1|5054	2.21905	0.0104442		RPLP0P2|113157	3.06587	0.000155172
PKNOX2|63876	-3.28667	2.39686e-08		NAAA|27163	-2.30925	4.4696e-12		SERPINE2|5270	1.8673	0.00942065		RPS26P11|441502	8.57475	1.28372e-11
PKP1|5317	3.43895	6.33463e-06		NAALADL1|10004	-4.44374	4.60828e-26		SEZ6L|23544	-3.26869	0.005015		RPS6KA5|9252	-1.95081	0.000266714
PLA2G2F|64600	5.14168	6.9144e-06		NACAD|23148	-2.13443	0.000860128		SEZ6|124925	-3.22538	0.0075576		RPSAP9|653162	5.02366	4.85291e-06
PLA2G3|50487	5.61145	1.18137e-07		NANOS3|342977	4.41554	3.83052e-10		SFRP1|6422	-3.2498	0.000438012		RRN3P2|653390	2.64507	0.0156005
PLA2G5|5322	-2.7088	0.000688702		NAP1L2|4674	-3.54669	1.27746e-09		SFRP4|6424	4.05802	9.35828e-09		RRP12|23223	1.52943	0.00490606
PLAC1|10761	2.92025	0.00692932		NAP1L3|4675	-2.04244	0.0114839		SFTA2|389376	9.26087	5.55453e-29		RRS1|23212	1.55858	0.0222875
PLAC2|257000	-4.10729	1.47856e-08		NAT2|10	-1.92109	0.0314881		SGCA|6442	-2.3818	0.0378634		RSPO2|340419	-3.32729	0.00431541
PLAC4|191585	3.64394	1.14542e-05		NAT8B|51471	-2.54133	0.0271272		SGCG|6445	-3.76073	3.61421e-06		RSPO4|343637	3.53512	0.0391574
PLAC8|51316	-3.15917	2.4095e-06		NAT8|9027	-4.62493	2.35873e-06		SGEF|26084	-1.83076	0.0156211		RTN4R|65078	2.02857	0.00601705
PLAC9|219348	-3.90978	2.33587e-12		NBEAL1|65065	-2.43047	4.30644e-12		SGK1|6446	-2.38441	3.10984e-06		RUNDC3B|154661	-2.65869	0.000279026
PLAU|5328	1.81731	0.0379652		NBEA|26960	-2.29032	0.00864328		SGK2|10110	-2.13224	0.00328134		RUVBL1|8607	1.4452	0.004395
PLB1|151056	-2.2776	0.00419937		NBLA00301|79804	-4.41585	3.42536e-10		SH2D5|400745	3.66621	5.19636e-06		RXRG|6258	-3.85313	2.58448e-06
PLCD1|5333	-2.46661	1.02914e-11		NBPF15|284565	2.77674	2.39735e-06		SH2D6|284948	-3.07183	0.00504519		RYR3|6263	-2.87932	2.86866e-06
PLCD3|113026	-1.84727	0.0025917		NBPF16|728936	4.82643	6.33233e-12		SH2D7|646892	-4.41294	1.83911e-10		S100A11|6282	2.37655	5.0859e-12
PLCD4|84812	-1.85167	0.00080019		NBPF1|55672	-1.6253	9.7201e-05		SH3BGR|6450	-1.86832	0.00478424		S100A2|6273	4.85509	2.57448e-13
PLCE1|51196	-2.40307	2.34845e-08		NBPF6|653149	3.46072	0.0425675		SH3TC2|79628	3.85408	9.87479e-22		S100A5|6276	3.77505	4.64986e-05
PLCG2|5336	-1.99036	0.0113913		NBPF9|400818	1.84121	0.0325422		SHCBP1|79801	1.55767	0.00314314		S100B|6285	-2.653	0.000340123
PLCL1|5334	-1.99517	0.00205228		NCAM1|4684	-3.20012	2.29256e-09		SHH|6469	2.52284	2.16339e-06		S100P|6286	3.4098	2.85554e-10
PLCL2|23228	-2.37266	0.00019231		NCAPH|23397	1.37197	0.049419		SHISA2|387914	2.748	9.77034e-06		SAA2|6289	2.92212	0.0421138
PLCXD3|345557	-3.82258	0.000737491		NCRNA00087|644596	-1.85224	0.00444785		SHOX2|6474	2.612	0.0201496		SAA4|6291	4.23169	0.00264993
PLEKHA9|51054	1.58664	0.00379398		NCRNA00092|100188953	-2.85408	1.23281e-09		SIAE|54414	-1.50719	0.0464722		SAGE1|55511	47.0423	1.16885e-114
PLEKHG4|25894	1.81475	0.0115492		NCRNA00093|100188954	-1.8098	0.0481429		SIGLEC11|114132	-2.09652	0.024778		SALL4|57167	5.1158	6.36393e-20
PLEKHN1|84069	4.01766	9.02909e-23		NCRNA00152|112597	2.05056	4.22685e-06		SIGLEC8|27181	-2.34118	0.00802544		SBSN|374897	3.50601	0.007973
PLIN1|5346	-3.29452	0.00242917		NCRNA00182|100302692	5.4542	6.57202e-14		SIM2|6493	4.07349	8.56511e-23		SCARA5|286133	-4.71605	1.3916e-10
PLIN4|729359	-4.69912	4.51028e-07		NDN|4692	-1.92942	0.00120919		SIX1|6495	4.16384	7.90358e-09		SCARNA2|677766	2.53078	0.0249688
PLN|5350	-4.07874	3.16548e-09		NDRG1|10397	-1.66248	0.0165145		SIX2|10736	3.07843	0.0070576		SCARNA9L|100158262	3.18746	0.0330839
PLP1|5354	-6.12359	8.94732e-14		NDRG2|57447	-1.52102	0.0115478		SIX3|6496	3.85809	0.0243185		SCD|6319	2.68984	2.45333e-07
PLSCR4|57088	-1.6526	0.0189386		NDRG4|65009	-1.82507	0.00793081		SIX4|51804	2.89225	4.24701e-05		SCEL|8796	3.54998	0.00860046
PMAIP1|5366	2.23726	9.03889e-05		NDUFA4L2|56901	2.80336	3.07582e-06		SKA3|221150	2.11776	5.61512e-07		SCGN|10590	-4.38684	5.54945e-06
PMP22|5376	-1.82682	0.0223846		NEBL|10529	2.63651	1.17174e-18		SLAMF9|89886	4.91038	1.37255e-09		SCIN|85477	-2.71417	0.000534486
PMP2|5375	-4.9157	6.31996e-08		NEB|4703	2.51862	0.00483442		SLC11A1|6556	2.80029	7.92047e-06		SCN11A|11280	-3.59908	8.35382e-06
PNCK|139728	-4.33199	4.43108e-07		NECAB1|64168	-2.64933	3.56416e-05		SLC12A8|84561	1.46641	0.00436444		SCN2B|6327	-3.32963	0.00122386
PNLIPRP2|5408	-3.10039	0.00759863		NEFH|4744	-1.88318	0.0335804		SLC13A2|9058	-3.11951	0.00381833		SCN4B|6330	-2.01805	0.0347352
PNMAL1|55228	-2.28086	0.0119047		NEFM|4741	-3.44135	2.55556e-06		SLC13A3|64849	3.38616	0.000298516		SCN7A|6332	-4.95332	6.87437e-06
PNMAL2|57469	-1.98843	0.0326667		NEGR1|257194	-3.01426	4.00658e-10		SLC15A1|6564	-3.50383	0.000297861		SCN9A|6335	-4.13557	2.32778e-10
PNPLA3|80339	4.2947	4.87749e-08		NEIL3|55247	1.63174	0.00540147		SLC16A12|387700	-2.12027	0.0252084		SCNN1B|6338	-4.92271	1.41018e-09
PODXL2|50512	1.65319	0.0479497		NEK2|4751	1.60036	0.000962782		SLC16A9|220963	-2.44763	0.000684235		SCNN1G|6340	-6.49466	2.91085e-10
POLR3G|10622	1.96083	0.00267446		NEK5|341676	4.27103	8.46992e-14		SLC17A4|10050	-3.04001	8.49768e-06		SCUBE1|80274	-2.57389	0.00093727
POM121L8P|29797	3.65617	0.00660527		NEU4|129807	-2.62513	6.17945e-05		SLC17A7|57030	-3.06231	1.22726e-08		SCUBE2|57758	-3.13694	2.0742e-06
POP1|10940	1.48026	0.0364539		NEURL1B|54492	-2.01708	2.02599e-08		SLC17A8|246213	-5.32154	3.14277e-11		SCXB|642658	2.61401	0.0169585
POPDC2|64091	-3.78809	3.78934e-11		NEUROG2|63973	5.33147	5.07585e-05		SLC17A9|63910	2.5603	4.64688e-06		SDCBP2|27111	-2.23135	0.00337615
POPDC3|64208	-2.69292	0.0212652		NFE2L3|9603	2.3638	8.66272e-16		SLC18A3|6572	-3.51141	0.0258155		SDPR|8436	-3.00389	2.81555e-06
POTEE|445582	5.89565	8.79188e-09		NFE2|4778	2.36676	0.0172735		SLC1A1|6505	-2.02567	0.00688614		SEC14L4|284904	4.00971	0.00798685
POU3F3|5455	-3.57344	0.0326722		NGB|58157	-4.48437	1.84642e-05		SLC20A1|6574	-1.90605	3.45216e-08		SECTM1|6398	-3.92102	9.17366e-12
POU5F1B|5462	3.66418	8.40425e-11		NIPAL1|152519	-1.54049	0.0290341		SLC22A11|55867	3.73408	1.79094e-05		SEMA3E|9723	-3.73611	0.00040127
POU6F2|11281	3.83792	0.0172169		NKD1|85407	4.21215	1.31285e-12		SLC22A17|51310	-1.95591	0.00618822		SEMA3G|56920	-2.1341	0.0236515
PPAP2A|8611	-2.2197	2.26363e-10		NKD2|85409	4.10794	3.57833e-17		SLC22A18AS|5003	-2.4045	6.37057e-07		SEMA6A|57556	-2.89174	1.47748e-05
PPAP2B|8613	-1.74884	0.00039764		NKPD1|284353	3.11491	1.09549e-07		SLC22A20|440044	2.93827	0.00139854		SEMA6D|80031	-3.70438	8.09132e-12
PPAT|5471	1.80248	8.6468e-06		NKX2-3|159296	-2.96144	6.69134e-13		SLC22A3|6581	1.76551	0.021941		SEMG1|6406	4.55046	0.000442766
PPEF1|5475	3.22744	0.000294289		NKX3-2|579	-2.11929	0.00316056		SLC22A4|6583	-2.20996	0.000126676		SEPP1|6414	-3.64753	1.01918e-09
PPIAL4B|653505	28.1977	2.64401e-58		NLGN1|22871	-4.08415	7.70519e-06		SLC22A5|6584	-2.50001	6.39419e-24		SERPINA4|5267	7.56851	6.34673e-14
PPIAL4C|653598	2.65554	0.00139296		NLGN4X|57502	-2.06773	0.00630755		SLC23A1|9963	-4.95476	5.41754e-19		SERPINB2|5055	6.39745	1.07442e-08
PPIAL4D|645142	2.75162	0.0154271		NMB|4828	2.15333	4.59331e-09		SLC23A3|151295	-3.75693	9.81869e-19		SERPINB5|5268	3.92139	1.08269e-07
PPIAL4G|644591	4.12179	5.86838e-06		NME1-NME2|654364	2.16615	0.000162614		SLC25A20|788	-1.67974	0.000195327		SERPIND1|3053	4.88984	6.14079e-06
PPM1H|57460	2.20414	2.16838e-09		NME1|4830	2.03192	6.50879e-10		SLC25A23|79085	-1.65178	0.000298555		SESN2|83667	-1.49937	0.0379408
PPM1N|147699	2.02895	0.00711233		NME2P1|283458	1.99139	0.0055282		SLC25A34|284723	-4.09797	1.32167e-24		SETBP1|26040	-2.36561	0.000863207
PPP1R12B|4660	-2.88144	8.59698e-08		NMUR2|56923	5.15994	2.40744e-06		SLC26A2|1836	-4.4346	4.95459e-15		SFRP1|6422	-5.10353	2.79241e-09
PPP1R14A|94274	-2.80575	4.16581e-07		NMU|10874	2.89926	0.00054563		SLC26A3|1811	-4.93033	1.38029e-08		SFRP4|6424	3.18927	0.00123833
PPP1R14D|54866	-1.91523	0.0277786		NNAT|4826	-3.37625	8.26065e-07		SLC26A9|115019	6.79029	1.06613e-12		SFRP5|6425	-3.43548	0.0352266
PPP1R1A|5502	-5.49889	8.37518e-10		NOP16|51491	1.39751	0.01943		SLC28A3|64078	3.7047	8.97875e-07		SFTA2|389376	9.86982	1.19841e-27
PPP1R3C|5507	-2.77198	5.82002e-05		NOP2|4839	1.42289	0.00144572		SLC2A13|114134	-1.75117	0.000949225		SGCG|6445	-4.66478	6.89383e-07
PPP2R3A|5523	-2.5496	8.47771e-10		NOP56|10528	1.48562	0.00625864		SLC2A1|6513	2.00732	0.00215282		SGEF|26084	-2.0737	0.0050366
PRDM12|59335	2.82386	8.57472e-06		NOS1|4842	-3.92	6.79874e-05		SLC2A4|6517	-2.95661	1.82952e-08		SGK1|6446	-3.38579	3.7614e-13
PRDM6|93166	-2.47108	0.00147463		NOTUM|147111	9.95322	6.1315e-41		SLC30A10|55532	-5.85836	1.6413e-12		SH2D1B|117157	-2.45337	0.0055419
PRDX6|9588	-1.63485	9.32135e-06		NOVA1|4857	-3.27305	7.56794e-07		SLC30A4|7782	-1.81929	0.00024089		SH2D5|400745	3.4406	0.000438829
PRELP|5549	-3.54592	2.71571e-06		NOX4|50507	3.41292	1.60782e-09		SLC34A3|142680	2.89792	0.00081062		SH2D6|284948	-3.0506	0.0252151
PRICKLE2|166336	-2.33757	0.000148181		NPAS4|266743	-2.98125	0.000110863		SLC35D3|340146	4.09141	1.50133e-07		SH2D7|646892	-4.45667	5.78214e-08
PRIMA1|145270	-4.92248	4.18161e-09		NPC1L1|29881	3.94516	3.10366e-06		SLC35F1|222553	-2.32791	4.3887e-05		SH3BGR|6450	-1.88803	0.0184881
PRKAA2|5563	-3.26856	0.00105182		NPFFR1|64106	2.63523	0.0108167		SLC36A1|206358	-2.11468	7.64225e-11		SH3TC2|79628	4.23951	6.56266e-21
PRKACB|5567	-2.12997	0.00259298		NPIPL3|23117	2.20028	0.0127835		SLC38A4|55089	-2.5624	0.0160082		SHCBP1|79801	1.49698	0.0416272
PRKCB|5579	-2.31932	0.00263062		NPM2|10361	2.17301	0.00153469		SLC39A10|57181	1.78939	3.67668e-05		SHE|126669	-2.00942	0.0186363
PRKCG|5582	3.87024	3.89017e-05		NPM3|10360	1.83551	7.58385e-05		SLC3A1|6519	-2.30561	0.00883752		SHH|6469	2.40997	0.000300211
PRKG1|5592	-1.88186	0.0347535		NPR1|4881	-1.80003	0.0313675		SLC41A2|84102	-1.74439	0.00489288		SHISA2|387914	2.96598	1.96349e-05
PRKG2|5593	-5.07942	8.52198e-27		NPSR1|387129	5.93044	5.58312e-07		SLC4A11|83959	4.96976	6.73835e-20		SHOX2|6474	2.82888	0.0223128
PROX1|5629	2.06087	0.0135822		NPTX1|4884	-5.43154	4.09054e-17		SLC4A4|8671	-4.2656	7.0643e-10		SHROOM4|57477	1.89697	0.0182909
PRPH2|5961	-1.90184	0.0299577		NPW|283869	2.42459	0.0200839		SLC5A11|115584	-5.14744	2.53818e-11		SIAE|54414	-1.72508	0.00659747
PRPH|5630	-5.35163	9.2909e-15		NPY1R|4886	-2.3746	0.0172735		SLC5A7|60482	-4.69894	6.65591e-06		SIGLEC11|114132	-2.59389	0.00265952
PRR5L|79899	-1.48013	0.0484508		NPY2R|4887	-4.51439	2.45661e-06		SLC6A14|11254	4.22286	5.71431e-09		SIGLEC15|284266	2.73017	0.0208544
PRR7|80758	3.30522	2.10544e-11		NPY6R|4888	-3.74901	0.000859672		SLC6A19|340024	-5.39165	2.76081e-07		SIGLEC8|27181	-2.49783	0.0123299
PRRT1|80863	-1.82417	0.00852529		NPY|4852	-4.08475	8.70401e-06		SLC6A6|6533	2.51135	6.24806e-08		SIM2|6493	4.20154	1.58132e-18
PRSS1|5644	4.52986	0.000661162		NR1H4|9971	-4.25283	4.10291e-08		SLC6A9|6536	-1.98221	0.000184719		SIPA1L2|57568	-1.64718	0.0407816
PRSS22|64063	5.21814	3.65279e-39		NR3C1|2908	-1.6842	0.0415862		SLC7A11|23657	3.1253	2.08672e-11		SIX1|6495	4.29927	1.54258e-07
PRSS33|260429	5.17967	1.32917e-09		NR3C2|4306	-2.68475	1.73052e-10		SLC7A14|57709	-4.2585	3.48224e-05		SIX2|10736	3.39823	0.00721794
PRSS36|146547	-1.99035	0.00051321		NR5A2|2494	-2.4043	2.1127e-08		SLC7A5|8140	2.83708	8.0251e-14		SIX3|6496	4.04371	0.0413488
PSAPL1|768239	5.87366	7.2797e-05		NRADDP|100129354	2.0758	0.045594		SLC8A2|6543	-2.95808	0.00164496		SIX4|51804	2.71797	0.00247112
PSAT1|29968	2.59563	5.59371e-08		NRG2|9542	-3.64067	5.36847e-08		SLC8A3|6547	-2.27205	0.00307412		SI|6476	-4.12251	0.000372047
PSD|5662	-4.12599	4.22612e-09		NRSN1|140767	-3.39629	0.00296575		SLC9A2|6549	-2.19709	0.00549309		SKA3|221150	2.43695	1.93839e-08
PSMC3IP|29893	1.74363	0.00218316		NRXN1|9378	-4.54503	1.19441e-07		SLC9A3|6550	-4.40658	2.79601e-09		SLAMF7|57823	-2.7147	0.000538129
PSORS1C2|170680	2.48273	0.0285927		NSUN5P1|155400	2.50603	1.80793e-06		SLC9A7|84679	2.88461	1.02804e-06		SLAMF9|89886	4.29444	1.01794e-05
PTGIS|5740	-2.29379	0.0356192		NSUN5P2|260294	1.78432	0.0045994		SLC9A9|285195	-2.05208	0.00209059		SLC11A1|6556	2.95176	3.84191e-05
PTGR1|22949	-1.71823	0.000704488		NT5DC2|64943	1.73214	0.00446933		SLCO1A2|6579	3.51422	0.0136716		SLC13A1|6561	-4.41284	0.009703
PTGS1|5742	-3.11159	5.63821e-11		NTN1|9423	-2.44108	1.69004e-05		SLCO1B1|10599	4.37115	0.00230179		SLC13A3|64849	4.36841	4.72135e-06
PTH1R|5745	-3.12148	1.87626e-05		NTNG1|22854	-3.37213	0.000259914		SLCO1B3|28234	7.16163	2.25642e-19		SLC14A1|6563	3.2596	0.0258998
PTK7|5754	1.88377	0.0384027		NUDCD1|84955	1.52921	0.00942034		SLCO2A1|6578	-1.84806	0.0125039		SLC15A1|6564	-3.50367	0.00284097
PTN|5764	-3.10486	2.70392e-10		NUF2|83540	2.07073	1.01536e-06		SLCO4A1|28231	3.54089	2.1497e-25		SLC16A12|387700	-2.69335	0.00253172
PTP4A3|11156	1.91724	0.0268386		NUP62CL|54830	1.64429	0.0102682		SLCO4C1|353189	-3.82395	6.61859e-08		SLC16A9|220963	-2.74049	0.000402809
PTPN21|11099	-1.56478	0.00196916		NXF2|56001	9.49358	2.11273e-07		SLIT3|6586	-2.03102	0.0430995		SLC17A4|10050	-3.4392	4.36984e-06
PTPRH|5794	-2.26272	7.02285e-06		NXF3|56000	4.90388	4.97563e-06		SLITRK3|22865	-3.69321	0.00204186		SLC17A7|57030	-2.13032	0.0255705
PTPRN|5798	-2.87942	0.00180841		NXPH1|30010	3.55446	0.0046845		SLMO1|10650	2.28189	2.5266e-08		SLC17A8|246213	-6.07617	1.28743e-10
PTPRR|5801	-2.21008	0.01541		NXPH4|11247	6.6622	4.23371e-23		SMOX|54498	2.12067	1.66077e-06		SLC17A9|63910	2.67644	3.03018e-05
PTPRU|10076	2.14221	0.0498314		OBP2B|29989	4.41724	0.00551406		SMPD1|6609	-1.67601	0.00330914		SLC1A1|6505	-2.45783	0.000440818
PTPRZ1|5803	-4.74852	2.35635e-07		ODAM|54959	2.49828	0.0330987		SMPDL3A|10924	-2.28459	1.13749e-06		SLC20A1|6574	-1.96762	5.68076e-07
PTRF|284119	-1.77996	0.0425942		OGN|4969	-4.34873	9.08862e-08		SMPX|23676	-3.42189	0.00896169		SLC22A11|55867	3.95712	6.98182e-05
PTX3|5806	-2.73606	1.92298e-05		OLFM1|10439	-1.88702	0.0398688		SMTN|6525	-1.89639	0.000804159		SLC22A18AS|5003	-2.00296	0.00633652
PUS1|80324	1.48899	0.0333809		OLFM3|118427	-3.64811	0.000318349		SMYD1|150572	-5.17133	2.78471e-08		SLC22A20|440044	3.57834	0.000135376
PUS7|54517	1.76196	3.64828e-05		OLFML2A|169611	-1.75634	0.00353219		SNAI1|6615	1.78191	0.00379811		SLC22A3|6581	2.01253	0.00574569
PVRL4|81607	2.18552	0.000355693		OLR1|4973	3.65278	9.76325e-10		SNHG1|23642	1.92707	1.48416e-05		SLC22A4|6583	-2.54452	2.03339e-05
PVT1|5820	2.75668	2.89878e-14		OMD|4958	-3.09871	0.000642924		SNHG3|8420	1.82165	0.00497944		SLC22A5|6584	-2.35296	1.82947e-14
PXMP2|5827	-1.61304	0.00472445		ONECUT2|9480	2.37843	0.00128427		SNHG4|724102	1.80026	0.0123629		SLC23A1|9963	-4.35895	2.85064e-10
PYCR1|5831	1.92852	1.49003e-06		ONECUT3|390874	6.76012	7.22153e-06		SNORA10|574042	4.46792	0.00105281		SLC23A3|151295	-3.15124	1.27076e-08
PYGM|5837	-4.65933	2.53236e-13		OPN3|23596	-1.90758	8.04571e-06		SNORA57|692158	3.42157	0.018863		SLC25A20|788	-1.54815	0.0216935
PYY|5697	-8.4942	9.169e-17		OR6W1P|89883	5.96818	0.00016516		SNORA62|6044	3.54015	0.0484557		SLC25A23|79085	-1.8191	7.12766e-05
ProSAPiP1|9762	1.95012	0.00623327		OR7E37P|26636	6.91823	4.70616e-07		SNORA67|26781	3.24468	0.0138062		SLC25A34|284723	-4.39064	1.47794e-21
RAB30|27314	-1.63114	0.0309022		ORC6L|23594	2.45276	2.18575e-15		SNORA76|677842	4.52759	0.000149472		SLC26A2|1836	-5.29944	1.89516e-17
RAB36|9609	2.0302	0.000398734		ORM1|5004	4.062	0.00028359		SNORD1C|677850	2.27788	5.03333e-07		SLC26A3|1811	-5.6733	5.88144e-09
RAB6B|51560	-2.06713	0.00333285		ORM2|5005	5.56424	1.29562e-06		SNTB1|6641	2.36375	8.54713e-09		SLC26A9|115019	4.5443	0.000455345
RAB9B|51209	-2.38824	0.00377388		OSBPL3|26031	1.71098	1.41466e-05		SORBS1|10580	-1.94748	0.0231838		SLC28A3|64078	2.86462	0.0101245
RAD51AP2|729475	2.13533	0.0300269		OSM|5008	2.76216	6.43707e-05		SORCS1|114815	-3.31497	0.000123262		SLC2A13|114134	-2.12946	6.53901e-06
RAD54B|25788	2.22998	2.08975e-07		OSTBETA|123264	-4.65297	5.03846e-19		SORD|6652	1.66168	0.00218082		SLC2A1|6513	2.29869	0.000456247
RAD54L|8438	1.66019	0.00439742		OSTalpha|200931	-5.45953	1.0383e-26		SOX10|6663	-4.02701	4.54514e-06		SLC2A4|6517	-3.02654	8.70749e-07
RAET1G|353091	2.05602	0.0276342		OTOP2|92736	-8.54046	5.90493e-19		SOX14|8403	6.65518	4.02386e-09		SLC2A5|6518	-2.31545	0.00839474
RAET1K|646024	3.98641	1.80412e-09		OTOP3|347741	-7.28288	2.17584e-10		SOX1|6656	4.44667	0.00044274		SLC30A10|55532	-6.62414	2.84301e-12
RAET1L|154064	4.54041	6.73756e-10		OTUB2|78990	2.05424	3.60247e-05		SOX9|6662	1.9189	9.67546e-06		SLC30A4|7782	-2.11589	1.04164e-05
RALYL|138046	-5.03207	0.000361674		OTX1|5013	6.74603	2.47197e-34		SP5|389058	4.2373	2.22334e-15		SLC34A3|142680	3.92246	1.33122e-06
RANBP17|64901	1.95761	0.0109493		OVGP1|5016	1.70133	0.00560586		SP6|80320	1.91168	0.0236239		SLC35D3|340146	4.62653	1.00942e-07
RASD2|23551	-2.06176	0.0189666		OXTR|5021	2.55676	1.14957e-06		SP8|221833	3.76371	0.00257099		SLC35E4|339665	1.76302	0.0402029
RASGEF1C|255426	-3.98768	8.93266e-05		P2RX1|5023	-2.56568	1.00046e-06		SPATA12|353324	3.91816	2.0108e-21		SLC36A1|206358	-2.12722	2.55701e-08
RASGRF1|5923	2.54638	0.00784593		P2RX2|22953	-4.8285	6.95948e-14		SPATA17|128153	2.30431	0.00170015		SLC38A3|10991	3.35082	0.0108879
RASL12|51285	-2.18073	0.000198822		P2RY12|64805	-2.53655	0.000756954		SPDYC|387778	6.15359	1.3661e-12		SLC39A10|57181	1.93089	2.72689e-05
RASSF10|644943	3.20563	1.42782e-05		P2RY14|9934	-2.33454	2.87334e-05		SPDYE2|441273	5.70108	1.38763e-06		SLC41A2|84102	-1.99362	0.00074944
RBKS|64080	-1.67493	0.001084		P2RY1|5028	-2.57637	1.19107e-07		SPDYE7P|441251	2.29041	0.042433		SLC4A11|83959	5.04621	1.38432e-15
RBM20|282996	-3.09144	1.7104e-05		P2RY4|5030	-4.37948	1.20267e-10		SPEG|10290	-2.6248	0.00505242		SLC4A4|8671	-5.45619	1.85661e-13
RBP2|5948	-3.23712	0.00411388		P4HA3|283208	2.58111	7.52914e-05		SPERT|220082	7.66795	3.1745e-24		SLC5A11|115584	-5.10458	3.397e-08
RBPMS2|348093	-4.08887	1.4981e-11		PA2G4P4|647033	2.7335	7.04481e-08		SPHK1|8877	2.06255	0.0134482		SLC5A6|8884	1.62122	0.0485978
RCAN2|10231	-2.20458	3.74386e-05		PABPC1L|80336	2.51612	3.26049e-06		SPIB|6689	-4.05417	1.52853e-10		SLC5A7|60482	-4.36393	0.000921261
RCOR2|283248	1.91938	0.0232088		PABPC3|5042	2.87294	2.87465e-06		SPIN2A|54466	4.15049	0.00021741		SLC6A14|11254	3.70009	6.63121e-05
RDH16|8608	3.30417	1.2133e-06		PACSIN1|29993	-1.96257	0.0123265		SPINK2|6691	-2.79688	0.00519896		SLC6A19|340024	-5.55585	6.75962e-06
RDH5|5959	-2.24661	8.43948e-05		PADI1|29943	2.97183	3.26227e-05		SPNS2|124976	2.08029	0.000398042		SLC6A3|6531	4.34046	0.000423938
RECK|8434	-1.77437	0.0145406		PADI2|11240	-3.37904	1.11796e-09		SPOCD1|90853	2.57613	1.59625e-05		SLC6A6|6533	2.71687	1.35608e-07
RECQL4|9401	2.22784	9.72878e-06		PADI3|51702	4.47314	1.0228e-05		SPOCK3|50859	-4.38075	0.000767285		SLC6A9|6536	-1.77003	0.0268762
REEP2|51308	-2.93453	1.23048e-06		PAEP|5047	6.04202	1.47425e-11		SPP1|6696	4.67477	2.72883e-12		SLC7A11|23657	2.56423	7.11035e-05
REG3A|5068	4.3738	0.000844155		PAFAH1B3|5050	1.68847	0.000695599		SPPL2A|84888	-1.78842	5.91853e-07		SLC7A5|8140	3.25595	1.75256e-15
REG4|83998	3.23075	0.010855		PAG1|55824	-1.9549	9.32559e-06		SPRR1A|6698	8.39924	2.41276e-11		SLC8A1|6546	-2.02196	0.00448553
RELL1|768211	-1.62658	0.011308		PAH|5053	6.29028	2.08044e-13		SPRR1B|6699	6.31842	1.43883e-06		SLC8A3|6547	-2.33157	0.0124739
RELN|5649	-3.10667	0.000483544		PAICS|10606	1.37717	0.030787		SPRR2A|6700	6.56821	2.66018e-08		SLC9A2|6549	-2.4152	0.00441312
RERGL|79785	-5.49715	4.08032e-09		PALM|5064	-1.97973	0.0149403		SPRR2D|6703	6.54065	3.66676e-08		SLC9A3|6550	-4.17236	4.01132e-06
RERG|85004	-2.4722	0.00192753		PAMR1|25891	-1.97061	0.000139151		SPRR2E|6704	5.27661	0.0110981		SLC9A7|84679	2.10312	0.0438395
RETSAT|54884	-2.1017	1.16832e-11		PAPSS2|9060	-1.9396	0.000124034		SPRR3|6707	4.18668	0.00522713		SLC9A9|285195	-2.23754	0.00180355
RFC3|5983	1.71555	0.0022466		PAQR4|124222	1.98883	5.46141e-10		SPTBN2|6712	3.10319	1.76802e-17		SLCO1A2|6579	5.11536	6.66805e-05
RFX8|731220	3.46398	0.0015283		PAQR5|54852	-2.37247	4.81852e-08		SPTBN5|51332	3.5519	4.16429e-09		SLCO1B1|10599	5.73162	5.5413e-05
RGAG4|340526	-2.26188	0.000882759		PAQR8|85315	-1.92339	4.5771e-05		SQLE|6713	1.98639	0.000267747		SLCO1B3|28234	7.60966	6.40256e-17
RGL3|57139	2.76978	0.00237828		PARP8|79668	1.54673	0.0483215		SQRDL|58472	-1.70419	0.00023626		SLCO2A1|6578	-2.2188	0.000894244
RGMA|56963	-2.72372	0.000287589		PAX2|5076	2.95741	0.0452407		SRI|6717	-1.79524	0.000118135		SLCO4A1|28231	3.98505	4.71072e-26
RGPD5|84220	2.5424	0.0404		PAX3|5077	4.46848	0.0245628		SRMS|6725	2.52145	0.00163769		SLCO4C1|353189	-4.57543	4.37927e-09
RGR|5995	4.3133	0.0132928		PAX7|5081	6.47801	0.00082512		SRPX2|27286	2.48763	0.000292373		SLIT2|9353	-2.52809	0.0371264
RGS16|6004	2.01949	0.00108143		PAX9|5083	4.26894	6.04053e-16		SRPX|8406	-2.50925	7.47862e-05		SLIT3|6586	-2.68832	0.00101001
RGS2|5997	-2.15696	0.00275563		PBK|55872	1.65056	0.029388		SSTR2|6752	-2.50923	7.84086e-05		SLMO1|10650	2.46573	3.31038e-08
RGS9|8787	-2.57644	5.97213e-05		PBLD|64081	-2.95303	1.60677e-14		SSTR5|6755	4.25803	5.07658e-06		SLN|6588	2.88037	0.0445796
RHBDF2|79651	1.4894	0.0371999		PBX1|5087	-1.77674	0.00698957		SST|6750	-2.99773	0.0293617		SMOX|54498	2.65158	3.54064e-10
RHBG|57127	4.30493	0.000313958		PBX4|80714	2.23702	7.06163e-07		SSX4|6759	4.99133	0.000204644		SMPD1|6609	-1.96901	0.000128167
RHEBL1|121268	1.8857	0.00301164		PCDH10|57575	-3.26258	0.000123576		ST8SIA3|51046	-4.20595	0.000191484		SMPDL3A|10924	-2.72262	1.06738e-08
RHOU|58480	-1.87168	0.000158619		PCDH20|64881	-2.72911	0.00144848		STAB2|55576	-2.43005	0.00262873		SMYD1|150572	-5.02036	8.13209e-06
RHPN1|114822	3.03336	9.82034e-12		PCDH9|5101	-2.19578	0.0162213		STBD1|8987	-2.0964	2.47724e-09		SNAI1|6615	1.96824	0.00157729
RIBC2|26150	2.16577	0.0117192		PCDHA3|56145	-2.15212	0.0474757		STC1|6781	2.32777	7.68113e-05		SNAP91|9892	-3.02625	0.0363072
RIC3|79608	-3.3205	6.4736e-05		PCDHB17|54661	3.41372	0.000515425		STC2|8614	3.48808	2.94731e-10		SNAR-B2|100170217	6.0283	0.0284043
RICH2|9912	-2.46974	7.02285e-06		PCDHGC4|56098	-2.32792	0.00494329		STK31|56164	4.72932	1.26386e-14		SNHG1|23642	2.07677	1.52094e-05
RILP|83547	-1.70231	0.00730784		PCK1|5105	-3.25028	1.30884e-07		STMN2|11075	-3.31647	3.44124e-06		SNHG3|8420	1.89884	0.00930596
RIMBP3C|150221	2.70998	0.0392106		PCOLCE2|26577	-3.65367	2.99145e-05		STMN4|81551	-4.90385	4.8434e-09		SNHG4|724102	2.30991	7.66771e-05
RIMKLB|57494	-2.00101	0.0188366		PCP4L1|654790	-4.82196	6.31087e-12		STOX2|56977	-2.17271	0.0257597		SNORA10|574042	4.0605	0.0192421
RIMS4|140730	-2.71904	0.0122262		PCSK1|5122	3.01552	0.0100784		STRA6|64220	5.68565	1.22215e-19		SNORA67|26781	3.39322	0.0230232
RIOK3|8780	-1.57198	0.0132947		PCSK2|5126	-5.98138	1.11905e-13		STX1A|6804	2.25038	2.08311e-05		SNORA76|677842	4.26761	0.00307772
RIPK2|8767	1.4862	0.0134482		PCSK9|255738	3.01512	1.79512e-09		SUCLG2|8801	-1.52374	0.00579695		SNORD1C|677850	2.403	1.83077e-06
RIPPLY1|92129	3.01459	0.0136544		PDCD2L|84306	1.78098	1.21887e-07		SULF1|23213	2.16354	0.0128355		SNORD89|692205	4.50399	0.0423689
RNASE10|338879	4.31955	0.000661577		PDCD4|27250	-2.13923	9.85872e-13		SULT1A1|6817	-2.68759	2.70742e-08		SNTB1|6641	2.55519	1.74537e-08
RNASEL|6041	-1.54594	0.0222686		PDE10A|10846	2.21553	0.00259531		SULT1A2|6799	-3.53272	3.27038e-11		SOAT2|8435	-4.10185	0.020169
RND2|8153	-2.94883	1.55177e-05		PDE2A|5138	-2.74666	1.60457e-08		SULT1B1|27284	-2.48447	0.000556101		SORBS1|10580	-2.29329	0.00428759
RNF112|7732	-2.7224	8.5846e-07		PDE3A|5139	-2.73445	2.92563e-06		SULT1C2|6819	4.00772	3.89941e-11		SORBS2|8470	-2.07277	0.0255859
RNF150|57484	-4.01857	5.28796e-09		PDE5A|8654	-1.70025	0.0143345		SULT2A1|6822	4.06687	0.00417628		SORCS1|114815	-3.14152	0.00410737
RNF152|220441	-2.85526	4.18161e-09		PDE6A|5145	-4.64174	3.48172e-16		SULT2B1|6820	2.38295	0.000114934		SORD|6652	1.64087	0.0164571
RNF180|285671	-2.03677	0.0214488		PDE7B|27115	-2.26774	1.97869e-05		SUSD2|56241	-2.03197	0.0469792		SOX10|6663	-3.05209	0.0213339
RNF183|138065	3.70368	1.35128e-12		PDE8A|5151	-1.50472	0.000206824		SVIL|6840	-1.73969	0.0065675		SOX14|8403	6.69864	2.03844e-07
RNF43|54894	2.12732	0.000186194		PDE9A|5152	-2.74024	5.13246e-09		SYCE2|256126	2.11424	0.029457		SOX1|6656	5.19263	0.000188401
ROBO2|6092	2.47438	0.0111052		PDGFD|80310	-1.8071	0.00588366		SYCP2|10388	2.40564	0.0240761		SOX9|6662	1.77044	0.00315314
ROPN1|54763	-3.16187	0.0021142		PDK2|5164	-1.45542	0.0358208		SYN2|6854	-2.89432	0.00450102		SP5|389058	4.20287	2.80719e-11
ROS1|6098	-3.39306	0.00210953		PDK4|5166	-3.50503	3.22619e-16		SYNGR1|9145	-2.06193	0.0266988		SP8|221833	4.64324	0.000318006
RP1|6101	5.48918	4.63559e-07		PDLIM3|27295	-2.23019	0.000659363		SYNM|23336	-4.19583	4.8434e-09		SP9|100131390	6.93348	0.00597902
RPGRIP1L|23322	1.6389	0.000418417		PDPN|10630	1.80882	0.0152771		SYNPO2|171024	-3.41552	4.42922e-06		SPAG17|200162	4.13007	0.00199603
RPH3A|22895	-3.38473	0.000291886		PDX1|3651	4.98389	5.1439e-45		SYNPO|11346	-1.69428	0.00552413		SPARCL1|8404	-2.09115	0.0321576
RPL13AP20|387841	4.41614	4.11813e-06		PDZD3|79849	-1.96956	0.0146922		SYP|6855	-2.00973	0.0250002		SPATA12|353324	3.57464	1.32459e-13
RPL13AP6|644511	3.16256	0.00732978		PDZD4|57595	-3.66603	1.25109e-12		SYT10|341359	-3.02433	0.0135511		SPATA17|128153	2.40843	0.00368634
RPL21|6144	8.20547	2.09313e-15		PDZK1|5174	-3.16087	1.17399e-06		SYT12|91683	3.10802	0.000152921		SPDYC|387778	5.48726	6.82968e-08
RPL22L1|200916	2.34815	0.00043393		PDZRN4|29951	-4.05716	2.49448e-08		SYT4|6860	-3.43946	0.00407322		SPDYE2|441273	5.6632	5.23364e-05
RPL23P8|222901	2.17604	0.0171326		PEG3|5178	-2.92981	6.05533e-08		SYT7|9066	2.12286	0.000493971		SPEG|10290	-2.8279	0.00717724
RPL36A|6173	4.48922	2.72477e-10		PELI2|57161	-1.753	0.0135519		SYT8|90019	2.4485	0.010179		SPERT|220082	7.87959	7.19753e-22
RPL39|6170	2.78058	0.00195195		PER3|8863	-1.73847	0.0295056		TACR2|6865	-3.42024	4.14563e-06		SPIB|6689	-3.90668	3.20243e-07
RPL7|6129	2.19495	0.0116473		PEX11A|8800	-1.44483	0.0106953		TACSTD2|4070	5.30841	1.64151e-16		SPIN2A|54466	4.55462	0.000320236
RPLP0P2|113157	2.61472	0.00156053		PEX26|55670	-2.28096	3.30971e-23		TAF1A|9015	1.52084	0.0254851		SPINK2|6691	-3.58962	0.00033634
RPRM|56475	-2.69852	0.0159027		PF4V1|5197	3.88754	8.41288e-06		TAGLN3|29114	-4.30324	4.47251e-07		SPOCD1|90853	2.64358	0.000143283
RPS26P11|441502	8.71436	2.04414e-14		PF4|5196	3.02134	0.000229977		TAGLN|6876	-2.95772	3.59498e-06		SPP1|6696	4.4943	2.17185e-08
RPSAP9|653162	4.8096	1.35091e-06		PGA3|643834	-2.85367	0.00796219		TAS1R1|80835	-2.55623	0.0448707		SPPL2A|84888	-2.0784	2.07024e-09
RRM2|6241	1.72711	0.000968516		PGAM4|441531	3.34528	3.04508e-06		TAS2R38|5726	2.90019	0.000155611		SPRR1A|6698	7.32019	1.23703e-06
RRN3P2|653390	2.50717	0.0136924		PGC|5225	4.99944	1.1431e-10		TAT|6898	-4.43134	1.89074e-15		SPRR1B|6699	6.58985	1.01794e-05
RRP12|23223	1.39632	0.030409		PGLYRP3|114771	4.91028	0.000864443		TBC1D3C|414060	2.58324	0.0167191		SPRR2A|6700	7.15664	6.03459e-08
RRP7B|91695	1.8123	0.024441		PGLYRP4|57115	2.88948	0.0440876		TBC1D3H|729877	3.4714	4.6877e-05		SPRR2D|6703	7.33594	2.18878e-08
RSAD2|91543	-2.34739	0.00491223		PGM1|5236	-1.58828	0.00342069		TBC1D3P2|440452	7.05316	3.7845e-05		SPRR2E|6704	6.47003	0.00305347
RSPO1|284654	-2.95373	0.00150722		PGM5|5239	-3.21697	5.22844e-07		TBX15|6913	2.93829	5.09168e-05		SPRR3|6707	3.98284	0.0375987
RSPO2|340419	-4.65888	3.03444e-08		PGR|5241	-2.79291	3.04508e-06		TBX20|57057	3.70276	0.00638625		SPTBN2|6712	3.25843	5.36507e-15
RTN1|6252	-2.02235	0.0424328		PHGR1|644844	-2.4277	0.000343013		TBX4|9496	4.87405	1.4241e-06		SPTBN5|51332	4.72276	3.13142e-14
RTN4R|65078	1.78156	0.031308		PHKA1|5255	1.57005	0.0449683		TCAM1P|146771	6.414	3.40102e-07		SQLE|6713	2.01152	0.00186554
RUNDC3B|154661	-3.1852	1.61465e-08		PHLDA1|22822	3.05961	7.12514e-15		TCEAL2|140597	-3.02021	0.0234341		SQRDL|58472	-1.80302	0.000335232
RUNX1T1|862	-2.13958	0.0192418		PHLDA2|7262	1.78602	0.00406085		TCEAL5|340543	-2.30431	0.0120833		SRCIN1|80725	2.30616	0.00153495
RUVBL1|8607	1.38061	0.00802886		PHLPP2|23035	-3.11798	1.61378e-38		TCF21|6943	-2.06955	0.000526445		SRI|6717	-2.11146	1.71979e-06
RXRG|6258	-4.89753	3.35733e-13		PHOX2A|401	-3.82154	4.9905e-06		TCF7|6932	1.68246	0.00987752		SRMS|6725	3.0797	0.000106182
RYR3|6263	-3.16631	6.71558e-10		PHOX2B|8929	-4.29847	2.19968e-05		TCN1|6947	8.66094	9.38605e-28		SRPX2|27286	3.18763	1.64252e-06
S100A11|6282	1.80526	2.47478e-05		PI16|221476	-4.78651	1.16132e-10		TCP11|6954	4.39447	0.000976834		SRPX|8406	-2.79306	5.01467e-05
S100A2|6273	4.08209	2.33115e-10		PID1|55022	-1.79942	0.0348546		TDGF1|6997	2.93146	1.04607e-05		SSTR5|6755	4.98169	1.03429e-06
S100B|6285	-2.2102	0.00593903		PIF1|80119	1.70651	0.00298211		TDGF3|6998	3.45771	4.10777e-07		SST|6750	-5.00742	1.00182e-05
S100P|6286	3.68429	3.21738e-15		PIGZ|80235	-2.3096	9.66105e-06		TDP2|51567	-1.9151	7.87266e-05		SSX4|6759	5.25172	0.000551171
SAA1|6288	3.70486	0.000295062		PIK3C2G|5288	-3.42188	0.0191451		TEAD4|7004	2.14715	4.14262e-10		ST6GALNAC6|30815	-2.09956	0.00588644
SAA2|6289	3.92228	4.63351e-05		PIK3CG|5294	-1.9471	0.0171464		TEF|7008	-1.80722	4.00376e-05		ST8SIA3|51046	-3.99838	0.00552066
SAA4|6291	5.2377	2.82314e-06		PINK1|65018	-1.44796	0.0171403		TERC|7012	2.82909	0.00377981		STAB2|55576	-2.81395	0.000921261
SAGE1|55511	41.0082	4.01856e-99		PIRT|644139	-3.84947	3.0188e-07		TERT|7015	2.15636	0.0174559		STBD1|8987	-2.04447	2.06527e-06
SALL2|6297	-2.9181	3.99446e-07		PITX1|5307	1.74861	0.00295019		TESC|54997	4.82215	1.12016e-23		STC1|6781	2.14957	0.00653659
SALL4|57167	4.47833	9.7477e-17		PIWIL1|9271	7.59686	7.04119e-24		TESK2|10420	-1.39823	0.0365075		STC2|8614	3.73908	2.85862e-09
SBSN|374897	3.01874	0.02858		PKD1L2|114780	-2.77552	0.000515157		TEX11|56159	-3.75533	8.87957e-12		STK17B|9262	-1.58277	0.0381183
SCARA3|51435	-2.09704	0.0132947		PKHD1L1|93035	-3.84497	1.96325e-10		TEX19|400629	4.92749	4.07134e-10		STK31|56164	4.18764	2.69407e-08
SCARA5|286133	-5.0231	7.4255e-15		PKIB|5570	-3.49264	6.1784e-12		TFAP2A|7020	4.30712	1.13929e-13		STMN2|11075	-3.61426	7.51313e-06
SCD|6319	2.37344	4.83551e-06		PKMYT1|9088	1.90196	0.000110207		TFF1|7031	3.51984	1.39191e-05		STMN4|81551	-4.47405	2.23688e-05
SCG3|29106	-4.22446	3.52457e-06		PKNOX2|63876	-2.79248	5.9134e-07		TFF2|7032	4.40114	2.34831e-07		STOX2|56977	-2.52973	0.00970314
SCGN|10590	-5.25722	4.92873e-11		PKP1|5317	3.84924	4.20055e-10		TFR2|7036	3.13017	3.58739e-09		STRA6|64220	6.21162	1.97395e-18
SCIN|85477	-3.13754	3.7498e-07		PLA2G2F|64600	3.87412	0.000697779		TGFBI|7045	3.06916	7.82357e-13		STX1A|6804	1.95022	0.0133231
SCML1|6322	1.85027	0.00260268		PLA2G3|50487	5.71497	4.06469e-10		TGIF2|60436	1.77076	0.000578088		SUCLG2|8801	-1.70128	0.000884976
SCN11A|11280	-4.36785	3.42854e-11		PLA2G5|5322	-2.03616	0.0358208		TG|7038	4.9164	7.09522e-16		SULT1A1|6817	-2.51689	3.80956e-05
SCN2B|6327	-4.6033	1.65553e-09		PLAC2|257000	-2.33384	0.0166096		THBS2|7058	2.48324	0.00396741		SULT1A2|6799	-3.72302	1.28705e-09
SCN3A|6328	-2.35703	0.00229666		PLAC4|191585	3.41109	5.05297e-06		THSD1P1|374500	1.67029	0.0375252		SULT1B1|27284	-3.01489	3.13961e-05
SCN3B|55800	-2.67789	0.00196231		PLAC8|51316	-3.12567	6.90003e-08		TH|7054	3.11501	0.000463658		SULT1C2|6819	3.77864	3.02107e-07
SCN4B|6330	-2.43892	0.000118871		PLAC9|219348	-3.24831	6.82553e-10		TIMP1|7076	2.27379	6.94305e-09		SULT2B1|6820	2.92224	1.87444e-06
SCN7A|6332	-5.59314	2.30197e-09		PLAU|5328	2.49727	1.03985e-07		TINAG|27283	-2.19476	0.0138834		SUSD2|56241	-2.44811	0.00827998
SCN9A|6335	-4.49212	2.27643e-15		PLB1|151056	-1.94811	0.0209161		TLR3|7098	-2.29011	1.81089e-05		SVEP1|79987	-2.29534	0.00586063
SCNN1B|6338	-4.94838	1.00356e-11		PLCD1|5333	-2.49065	1.26503e-15		TLX1|3195	3.99647	4.64225e-12		SVIL|6840	-1.92536	0.00264941
SCNN1G|6340	-6.94949	1.96227e-14		PLCD3|113026	-1.758	0.00183412		TM4SF19|116211	4.13226	1.15392e-09		SYCP2|10388	2.4866	0.0477938
SCRG1|11341	-4.44939	0.00037202		PLCD4|84812	-1.85405	6.68707e-05		TM4SF4|7104	3.22064	0.00189979		SYNM|23336	-4.48129	5.35608e-08
SCUBE1|80274	-2.30921	0.00273678		PLCE1|51196	-2.53796	8.36754e-13		TM6SF2|53345	-3.7318	1.94003e-09		SYNPO2|171024	-3.6818	1.37107e-05
SCUBE2|57758	-3.6695	9.55933e-12		PLCG2|5336	-2.0969	0.000533193		TM7SF4|81501	4.6657	8.03123e-08		SYNPO|11346	-1.88429	0.00170754
SDCBP2|27111	-2.58119	5.97215e-06		PLCL2|23228	-2.29976	3.81334e-05		TMCC3|57458	-2.36376	1.66845e-07		SYT10|341359	-4.16936	0.000787928
SDPR|8436	-3.43871	6.14866e-11		PLD1|5337	-1.48765	0.0277087		TMEFF2|23671	-4.41498	4.24342e-09		SYT12|91683	2.54476	0.0407554
SEC14L4|284904	3.33879	0.0356192		PLEKHA9|51054	1.71444	1.48219e-05		TMEM100|55273	-3.45763	2.723e-08		SYT7|9066	2.21407	0.00147509
SECTM1|6398	-3.07766	1.87465e-07		PLEKHN1|84069	4.24751	3.78402e-33		TMEM105|284186	3.66375	5.42576e-12		SYT8|90019	2.73624	0.00679116
SEMA3D|223117	-2.97921	0.00205655		PLGLA|285189	4.58329	0.0135519		TMEM108|66000	-1.95487	0.0108062		TACR2|6865	-3.32429	0.000254069
SEMA3E|9723	-4.17934	1.66742e-06		PLIN4|729359	-3.17909	0.00158219		TMEM130|222865	-2.21874	0.0282891		TACSTD2|4070	5.44889	4.05411e-13
SEMA3G|56920	-2.47268	0.000239013		PLK1|5347	1.47818	0.0273206		TMEM132A|54972	2.44926	1.12711e-09		TAF1A|9015	1.62152	0.0188111
SEMA6A|57556	-2.55786	0.000101859		PLN|5350	-3.13437	4.83556e-06		TMEM151B|441151	-1.78276	0.0362475		TAGLN|6876	-2.94421	0.000122777
SEMA6D|80031	-3.29532	2.03871e-10		PLP1|5354	-5.01483	2.96157e-11		TMEM171|134285	-2.27243	5.12494e-05		TAS2R38|5726	2.85509	0.00171693
SEMG1|6406	5.24995	9.62508e-07		PLS1|5357	-1.59839	0.00214734		TMEM206|55248	1.43448	0.0135883		TAT|6898	-4.70586	1.51105e-12
SEMG2|6407	5.63589	0.00378242		PLSCR4|57088	-1.65836	0.00401855		TMEM20|159371	-1.86099	9.97838e-06		TBC1D3H|729877	3.46503	0.000723563
SEPP1|6414	-3.48263	2.24464e-10		PLXNA2|5362	-1.50658	0.0118621		TMEM211|255349	4.05483	2.8732e-07		TBC1D3P2|440452	7.17202	0.00034864
SEPT7L|285961	2.87386	0.0459983		PMAIP1|5366	2.87204	3.82098e-13		TMEM220|388335	-2.84827	2.69301e-08		TBX15|6913	3.60782	9.0597e-07
SERPINA10|51156	3.33366	0.00599458		PMCH|5367	2.79353	0.000697779		TMEM35|59353	-4.29644	3.22873e-12		TBX20|57057	4.02243	0.00739597
SERPINA4|5267	7.50294	1.54513e-15		PMP2|5375	-4.49059	1.39933e-08		TMEM37|140738	-3.21064	1.97813e-12		TBX4|9496	4.09746	0.00169738
SERPINB2|5055	3.45988	0.0143246		PMS2L2|5380	2.15514	0.0104994		TMEM40|55287	4.35926	0.00147885		TBX5|6910	5.75744	0.0188195
SERPINB5|5268	3.81649	1.15757e-08		PNCK|139728	-4.03247	1.1998e-07		TMEM56|148534	-1.87539	0.0151055		TCAM1P|146771	7.16691	2.65294e-07
SERPIND1|3053	4.41884	1.32112e-05		PNLIPRP2|5408	-3.16041	0.000914014		TMEM59L|25789	-3.36618	5.36385e-06		TCF21|6943	-2.26082	0.00042835
SERTAD4|56256	-1.9976	0.0495803		PNOC|5368	-2.22761	0.0214078		TMEM72|643236	-4.88404	2.80021e-13		TCF7|6932	2.09765	8.5069e-05
SETBP1|26040	-2.23204	0.000839867		PNPLA3|80339	4.50741	2.25244e-11		TMEM82|388595	-3.51029	5.65782e-08		TCN1|6947	8.54625	2.69638e-20
SEZ6L|23544	-3.58191	0.00197289		PODNL1|79883	1.80399	0.0185218		TMEM97|27346	1.57038	0.0123446		TCN2|6948	-1.77336	0.0345363
SFRP1|6422	-5.28649	3.58249e-12		PODXL2|50512	1.65853	0.013691		TMIGD1|388364	-6.08348	6.90615e-09		TCP11L1|55346	-1.4233	0.0482858
SFRP4|6424	2.73909	0.00623334		POLE2|5427	1.5736	0.0187814		TMPRSS13|84000	3.80783	4.7537e-10		TCP11|6954	7.10896	1.84664e-08
SFRP5|6425	-5.28636	7.73271e-07		POLR1C|9533	1.46217	0.0015792		TMPRSS3|64699	4.05888	1.16083e-13		TDGF1|6997	2.86879	0.000416226
SFTA1P|207107	-3.81343	2.8102e-05		POLR3G|10622	2.2112	2.91902e-06		TMPRSS5|80975	3.78865	4.22364e-06		TDGF3|6998	3.69029	2.0882e-06
SFTA2|389376	7.89274	8.17142e-19		POM121L10P|646074	2.55124	0.0278578		TNFRSF11B|4982	2.71574	6.92424e-05		TDP2|51567	-2.01862	0.000185827
SGCA|6442	-2.52687	0.0233508		POM121L8P|29797	3.66964	0.00163993		TNFRSF12A|51330	2.33793	2.12441e-08		TEAD4|7004	3.01775	7.4077e-23
SGCE|8910	-2.25778	0.00061733		POM121L9P|29774	2.16841	0.0220654		TNFRSF13B|23495	-3.22459	4.49043e-05		TEF|7008	-1.95187	3.09567e-05
SGCG|6445	-5.501	9.60168e-12		POPDC2|64091	-3.17883	4.57956e-09		TNFRSF17|608	-3.0067	0.000510555		TERC|7012	2.60967	0.042168
SGEF|26084	-2.13492	0.000566698		POTEE|445582	6.4237	9.73416e-14		TNFRSF6B|8771	3.99257	9.51245e-09		TERT|7015	2.45447	0.00731123
SGK1|6446	-3.30756	7.86347e-15		POU2AF1|5450	-2.32511	0.00471023		TNFSF10|8743	-1.52297	0.0497589		TESC|54997	4.29919	3.51977e-13
SGK2|10110	-2.21092	0.0024437		POU5F1B|5462	3.25873	4.10297e-10		TNFSF9|8744	3.61592	1.2471e-09		TESK2|10420	-1.49022	0.0221149
SH2D5|400745	3.46963	6.89814e-05		POU6F2|11281	3.49389	0.0168611		TNNC1|7134	4.84357	1.98119e-12		TEX11|56159	-4.14169	5.83563e-11
SH2D6|284948	-2.96627	0.0141818		PPAP2A|8611	-2.01885	1.5092e-09		TNNI3|7137	6.18153	2.94274e-14		TEX19|400629	4.01795	6.10229e-05
SH2D7|646892	-4.46275	1.03892e-09		PPAP2B|8613	-1.73573	4.31249e-05		TNNT1|7138	5.69598	1.79733e-10		TFAP2A|7020	3.19847	8.05166e-05
SH3BGR|6450	-2.07651	0.000465619		PPAPDC1A|196051	3.36157	5.10204e-07		TNNT2|7139	3.73617	3.0676e-05		TFR2|7036	3.38322	1.30692e-08
SH3TC2|79628	3.70202	1.82191e-17		PPARGC1A|10891	-1.86835	0.0222612		TNS1|7145	-2.47081	0.000767285		TGFBI|7045	3.78443	3.4991e-17
SHCBP1|79801	1.61499	0.00153248		PPAT|5471	1.78853	3.6587e-07		TNS4|84951	3.41565	7.82357e-13		TGIF2|60436	1.79849	0.00296623
SHE|126669	-2.12472	0.00168268		PPBP|5473	5.19227	8.5521e-10		TNXB|7148	-3.21004	4.27765e-07		TG|7038	4.35399	6.8927e-09
SHH|6469	2.51809	7.99831e-06		PPEF1|5475	4.47867	3.81279e-11		TOMM34|10953	1.52462	0.00526459		THRB|7068	-3.09047	2.83544e-05
SHISA2|387914	2.62665	0.00012354		PPIAL4B|653505	29.1542	1.14649e-79		TOP1MT|116447	1.66362	0.00477326		THSD1P1|374500	1.87436	0.012798
SHISA3|152573	-3.22579	7.40663e-05		PPIAL4C|653598	3.3882	8.56018e-09		TP53INP2|58476	-2.62358	7.86116e-11		TH|7054	3.87636	1.88333e-05
SHMT2|6472	1.50122	0.0272858		PPIAL4D|645142	3.48524	1.08465e-05		TP73|7161	2.6584	6.05941e-05		TIFAB|497189	-2.31321	0.0223128
SHOX2|6474	2.87867	0.00642368		PPIAL4G|644591	5.0007	3.95116e-12		TPH1|7166	-3.212	0.000925127		TIGD1|200765	1.71968	0.0160576
SHROOM4|57477	1.89406	0.00669517		PPIA|5478	1.691	0.0111429		TPI1P3|728402	7.95467	1.18843e-11		TIMP1|7076	2.23735	2.43133e-06
SIGLEC11|114132	-2.4216	0.00263062		PPIL1|51645	1.57304	0.00158393		TPM1|7168	-1.67596	0.00593193		TLR3|7098	-2.86923	3.45242e-08
SIGLEC6|946	-2.31026	0.0348967		PPM1H|57460	2.05581	1.91897e-09		TPM2|7169	-2.76411	1.31135e-06		TLR7|51284	-2.36951	0.0046579
SIGLEC8|27181	-2.28258	0.0193953		PPM1N|147699	2.1274	0.000346275		TPRXL|348825	3.36504	0.00105075		TLR8|51311	-2.28044	0.0393812
SIM2|6493	4.11201	6.23493e-21		PPP1R12B|4660	-2.52225	9.09719e-07		TPX2|22974	1.59868	0.00442559		TLX1|3195	4.07076	1.38074e-09
SIX1|6495	3.2669	0.00019144		PPP1R14A|94274	-2.34403	2.43651e-05		TRANK1|9881	-1.90829	0.000311133		TM4SF19|116211	4.0941	2.00888e-07
SIX4|51804	2.19582	0.0360575		PPP1R14D|54866	-1.90899	0.00791976		TREH|11181	-4.16443	1.38814e-09		TM4SF4|7104	3.40831	0.00445497
SI|6476	-5.1009	3.27218e-08		PPP1R1A|5502	-4.01501	4.09089e-06		TREM1|54210	3.39221	2.42889e-06		TM6SF2|53345	-4.16078	2.76666e-09
SKA3|221150	1.98208	4.79465e-05		PPP1R3C|5507	-2.21385	0.00280784		TRHDE|29953	-2.71299	0.000594034		TM7SF4|81501	3.44846	0.00454771
SLAMF9|89886	3.95871	2.23585e-05		PPP2R3A|5523	-2.3601	6.72499e-10		TRIB3|57761	3.81649	5.68621e-29		TMCC3|57458	-2.849	5.11928e-10
SLC10A2|6555	-7.32686	2.74001e-05		PRAC|84366	5.17823	3.36302e-05		TRIM29|23650	4.92644	9.51085e-27		TMEFF2|23671	-3.5413	0.000476314
SLC10A4|201780	-3.2023	5.96626e-05		PRB2|653247	5.80991	0.00153288		TRIM40|135644	-2.50375	0.000663993		TMEM100|55273	-4.05489	2.74227e-09
SLC11A1|6556	2.4247	0.00152365		PRDM12|59335	3.06969	2.10927e-08		TRIM71|131405	4.90343	0.00990511		TMEM105|284186	3.66214	2.73974e-09
SLC12A2|6558	1.70724	0.0116654		PRDM13|59336	3.77418	0.00116163		TRIM72|493829	6.66159	1.66845e-07		TMEM130|222865	-3.07713	0.000282515
SLC12A8|84561	1.52384	0.00172346		PRDX4|10549	1.55381	0.00242944		TRIM74|378108	4.13183	0.00061587		TMEM132A|54972	2.25921	1.26342e-05
SLC13A1|6561	-4.26108	0.00419937		PRDX6|9588	-1.37521	0.00621627		TRIM7|81786	2.67936	0.0021335		TMEM140|55281	-1.52289	0.0468749
SLC13A3|64849	4.22177	1.02691e-06		PRELP|5549	-2.99502	3.48643e-05		TRIM9|114088	-2.48624	0.00422865		TMEM145|284339	3.2744	0.000344454
SLC14A2|8170	-3.74875	0.0015732		PRICKLE2|166336	-1.73307	0.0399833		TRIP13|9319	2.31513	9.98052e-14		TMEM171|134285	-2.36271	0.000256136
SLC15A1|6564	-5.21606	4.69688e-10		PRIMA1|145270	-4.22392	3.81629e-08		TRNP1|388610	2.40139	0.00800685		TMEM191A|84222	2.06402	0.0447238
SLC16A12|387700	-2.73564	0.000277346		PRKACB|5567	-2.17158	0.000184956		TROAP|10024	1.96658	1.0713e-06		TMEM206|55248	1.69758	0.000154946
SLC16A9|220963	-2.48592	0.000937984		PRKCB|5579	-2.30816	0.00040416		TRPM6|140803	-4.98077	3.59351e-19		TMEM20|159371	-1.81327	0.000611942
SLC17A4|10050	-3.8388	9.74325e-10		PRKCG|5582	4.36516	1.1053e-08		TRPV3|162514	-3.46073	1.37211e-06		TMEM211|255349	4.55202	2.28058e-07
SLC17A7|57030	-3.595	9.75009e-12		PRKG1|5592	-1.79333	0.0256059		TRY6|154754	4.81488	4.89615e-05		TMEM215|401498	2.8987	0.0349462
SLC17A8|246213	-6.41356	1.28666e-14		PRKG2|5593	-4.77607	1.64107e-30		TSPAN1|10103	-1.87399	0.0173203		TMEM220|388335	-3.46554	1.09003e-10
SLC17A9|63910	2.71076	1.44292e-06		PRMT1|3276	1.53207	0.0342954		TSPAN7|7102	-2.62529	5.0934e-06		TMEM35|59353	-3.92846	2.53271e-07
SLC18A3|6572	-4.49394	0.00129625		PROX1|5629	1.82382	0.0356931		TST|7263	-1.63263	0.00487169		TMEM37|140738	-3.45552	2.17248e-11
SLC1A1|6505	-2.1615	0.00262333		PRPH|5630	-3.42393	2.03977e-06		TTC16|158248	2.45526	0.00947865		TMEM40|55287	5.00134	0.000612296
SLC20A1|6574	-2.26744	4.91789e-14		PRR19|284338	1.62714	0.00400892		TTC22|55001	-1.98262	0.00024334		TMEM56|148534	-2.19505	0.00241929
SLC22A11|55867	4.29565	4.21022e-07		PRR5L|79899	-1.50134	0.00985927		TTC26|79989	1.81443	1.14583e-05		TMEM72|643236	-5.46854	1.51105e-12
SLC22A17|51310	-2.55926	2.19137e-06		PRR7|80758	3.58221	3.18786e-18		TTC29|83894	6.06868	0.00192092		TMEM82|388595	-4.14339	4.07289e-09
SLC22A18AS|5003	-2.65954	1.36935e-08		PRRT1|80863	-1.98665	7.88269e-05		TTC9|23508	1.98177	0.00929885		TMEM97|27346	1.76155	0.00243931
SLC22A20|440044	2.92535	0.00269643		PRSS1|5644	4.60652	3.92488e-05		TTLL6|284076	-2.03203	0.0190723		TMIGD1|388364	-6.72768	2.32517e-08
SLC22A3|6581	1.81422	0.0185725		PRSS22|64063	5.57306	3.98507e-59		TTYH3|80727	1.51331	0.0127484		TMPRSS13|84000	3.88558	5.35608e-08
SLC22A4|6583	-2.41675	1.28949e-05		PRSS33|260429	3.98669	1.3424e-06		TUBA4B|80086	7.26567	1.54445e-09		TMPRSS3|64699	3.6466	8.20909e-08
SLC22A5|6584	-2.33605	5.497e-17		PRSS36|146547	-1.61787	0.0248508		TUBAL3|79861	-2.95844	7.52876e-07		TMPRSS5|80975	4.42654	7.21374e-07
SLC23A1|9963	-3.42723	8.66086e-07		PSAPL1|768239	5.32441	7.64918e-05		TUBB4Q|56604	4.10202	9.38873e-05		TMSB15A|11013	2.11437	0.0236464
SLC23A3|151295	-3.71828	3.02179e-16		PSAT1|29968	2.84735	1.48227e-13		TUBB8|347688	2.31262	0.0347954		TMTC1|83857	-2.23182	0.00471978
SLC25A20|788	-1.88124	1.7121e-06		PSD|5662	-3.23261	2.70193e-06		TWIST1|7291	2.02643	0.0259381		TNFRSF11B|4982	2.47713	0.00659747
SLC25A23|79085	-1.88518	9.15502e-07		PSMC3IP|29893	1.84794	2.27027e-05		TYRO3|7301	2.06347	0.000667252		TNFRSF12A|51330	2.32491	3.16868e-06
SLC25A34|284723	-4.85319	1.64241e-33		PTCHD1|139411	-2.58599	0.0306997		UBE2C|11065	1.90787	3.32924e-05		TNFRSF13B|23495	-3.07782	0.00197136
SLC25A42|284439	-1.62765	0.00374282		PTF1A|256297	4.5164	0.0276519		UBE2S|27338	2.15713	4.48277e-06		TNFRSF17|608	-4.07408	1.48212e-06
SLC26A2|1836	-5.29383	6.65162e-21		PTGER4|5734	-1.58885	0.0201717		UBE2T|29089	1.57649	0.0111163		TNFRSF19|55504	3.10988	0.00141451
SLC26A3|1811	-5.538	3.31939e-10		PTGR1|22949	-1.62742	0.000683113		UCA1|652995	4.68041	3.25733e-11		TNFRSF6B|8771	3.36734	0.000259527
SLC26A9|115019	4.04478	0.00125833		PTGS1|5742	-2.97864	1.52139e-12		UCN2|90226	4.18723	1.36905e-09		TNFSF10|8743	-1.88773	0.000789418
SLC27A6|28965	-3.93188	2.10191e-05		PTH1R|5745	-2.61896	0.00022151		UCN|7349	2.25045	0.0158925		TNFSF9|8744	3.13571	5.15061e-05
SLC28A2|9153	-3.16322	0.0321082		PTK7|5754	1.82032	0.0219396		UGDH|7358	-1.78439	3.3063e-05		TNNC1|7134	5.18641	3.37831e-11
SLC28A3|64078	3.90414	4.48803e-07		PTN|5764	-2.28759	2.15843e-05		UGP2|7360	-2.02857	1.33203e-09		TNNI3|7137	6.63788	1.4888e-13
SLC2A13|114134	-1.84386	0.000313275		PTP4A3|11156	1.79876	0.0259787		UGT1A10|54575	-3.57179	1.61219e-08		TNNT1|7138	5.90541	1.11147e-08
SLC2A4|6517	-3.20059	1.44677e-09		PTPN21|11099	-1.56381	0.000245852		UGT1A7|54577	-5.539	0.00131002		TNNT2|7139	3.6471	0.000611942
SLC30A10|55532	-7.24726	4.40053e-18		PTPRH|5794	-2.13198	3.58268e-06		UGT1A8|54576	-4.23574	9.71432e-10		TNNT3|7140	-3.64828	0.0383443
SLC30A4|7782	-2.07925	1.6159e-06		PTPRT|11122	-2.50391	0.00306163		UGT1A9|54600	-2.74223	0.0196029		TNS1|7145	-2.7469	0.000547188
SLC34A3|142680	2.89009	0.0015145		PTPRU|10076	2.4098	0.0014053		UGT2A3|79799	-3.69956	1.96365e-05		TNS4|84951	3.80579	7.49771e-13
SLC35D3|340146	4.54944	6.44101e-09		PTPRZ1|5803	-3.34049	0.0003986		UGT2B15|7366	-3.05272	0.00176858		TNXB|7148	-3.81041	2.17185e-08
SLC35F1|222553	-2.75617	1.37782e-07		PTRH1|138428	1.71634	0.0037445		UGT2B4|7363	5.01598	0.00188827		TOMM34|10953	1.70155	0.000789161
SLC36A1|206358	-2.29488	4.64905e-13		PTTG1|9232	1.56104	0.00787799		UHRF1|29128	2.15749	1.64556e-06		TOP1MT|116447	1.78554	0.00370798
SLC37A2|219855	-2.58616	0.00156919		PTX3|5806	-2.02132	0.00823277		ULBP1|80329	4.12681	8.68579e-16		TOP2A|7153	1.7287	0.0116514
SLC38A4|55089	-2.66308	0.0133903		PUS1|80324	1.50766	0.00630755		ULBP2|80328	4.78842	8.16357e-19		TP53INP2|58476	-2.95612	1.29731e-11
SLC38A5|92745	2.06634	0.0460347		PUS7|54517	1.58822	0.000371922		ULBP3|79465	2.25876	8.96179e-08		TP73|7161	2.75484	0.000335405
SLC39A10|57181	1.65676	0.00192084		PVRL4|81607	2.2733	4.96176e-06		UNC5A|90249	3.74386	1.00266e-05		TPI1P3|728402	7.94187	7.24811e-09
SLC3A1|6519	-2.24429	0.0214488		PVT1|5820	2.75806	2.68344e-18		UNC5C|8633	-2.87851	6.65275e-08		TPM1|7168	-1.94284	0.000477608
SLC41A2|84102	-1.6377	0.0338266		PXMP2|5827	-1.51816	0.00658838		UNC5D|137970	-3.09893	0.000636611		TPM2|7169	-2.731	7.54022e-05
SLC46A1|113235	-1.69547	0.0217817		PYCR1|5831	1.9197	3.10551e-08		UNC80|285175	-3.01717	0.00130619		TPRXL|348825	4.94612	2.92127e-07
SLC46A3|283537	-1.88392	0.00123665		PYCRL|65263	1.5736	0.0325674		UNC93A|54346	4.24346	1.1152e-06		TPX2|22974	1.61925	0.0149277
SLC4A10|57282	-5.53634	1.32387e-11		PYGM|5837	-3.96611	1.32019e-11		UPK1A|11045	5.62471	1.6472e-07		TRAF5|7188	1.73412	0.0147309
SLC4A11|83959	4.42854	1.80104e-13		PYY|5697	-6.41954	8.08224e-12		UPK2|7379	5.94644	1.43293e-07		TRANK1|9881	-2.43973	2.00888e-07
SLC4A4|8671	-4.4192	9.11275e-10		PZP|5858	3.5254	0.00842682		USP2|9099	-3.91311	6.37494e-17		TREH|11181	-3.78741	1.06207e-05
SLC5A11|115584	-5.3298	5.26593e-11		ProSAPiP1|9762	1.76919	0.0131187		UTS2|10911	2.85867	0.0191089		TREM1|54210	3.05029	0.00104663
SLC5A6|8884	1.56357	0.0464807		RAB36|9609	1.90339	0.000377027		VAT1L|57687	-2.21239	0.000202742		TRHDE|29953	-2.53982	0.0146061
SLC5A7|60482	-4.71231	2.14118e-05		RAB6B|51560	-1.72186	0.0383583		VENTX|27287	2.72499	0.0182981		TRIB3|57761	4.29463	1.52695e-29
SLC6A14|11254	4.60412	4.66733e-10		RAB9B|51209	-2.28455	0.00153288		VGF|7425	2.24828	0.0183209		TRIM29|23650	4.93941	5.20614e-20
SLC6A15|55117	-3.65975	0.0163554		RAC3|5881	1.84731	0.00869534		VGLL1|51442	6.81532	1.4931e-07		TRIM40|135644	-3.22662	5.76489e-06
SLC6A19|340024	-7.00505	6.63382e-12		RACGAP1P|83956	2.77868	5.33158e-05		VIPR1|7433	-1.80533	0.00911695		TRIM54|57159	3.78086	0.00424991
SLC6A6|6533	2.43581	1.38882e-06		RAD51AP1|10635	1.57131	0.0251835		VIP|7432	-3.26871	0.000194452		TRIM72|493829	6.94587	2.01183e-06
SLC6A9|6536	-2.26211	1.99464e-06		RAD54B|25788	2.26769	5.17292e-10		VIT|5212	-3.04707	0.000242255		TRIM74|378108	4.72644	0.000368152
SLC7A11|23657	3.29935	5.18874e-12		RAD54L|8438	1.63036	0.00137169		VSIG8|391123	4.46199	1.46095e-06		TRIP13|9319	2.33702	1.19037e-10
SLC7A14|57709	-5.5613	1.87799e-08		RAET1G|353091	2.81554	3.58628e-07		VSNL1|7447	2.55084	1.14316e-05		TROAP|10024	2.04706	6.81114e-06
SLC7A5|8140	2.91232	1.7387e-13		RAET1K|646024	4.41705	5.08226e-14		VSTM2A|222008	-5.77969	1.18843e-11		TRPA1|8989	-2.28749	0.0482858
SLC8A1|6546	-1.90126	0.00575825		RAET1L|154064	5.37808	3.35794e-18		VTCN1|79679	3.90294	0.000590296		TRPM6|140803	-5.16915	1.27921e-15
SLC8A2|6543	-3.66231	1.57817e-05		RANBP17|64901	1.93739	0.00299538		VWA2|340706	3.72502	1.70384e-14		TRPV3|162514	-4.02997	3.36707e-07
SLC8A3|6547	-2.63945	0.000170946		RAN|5901	1.37968	0.0086597		VWC2|375567	-2.77992	0.00415369		TSHZ1|10194	-1.53079	0.042168
SLC9A1|6548	-1.49591	0.0440868		RAPGEFL1|51195	-1.63939	0.0203473		WBSCR28|135886	2.50066	0.00620812		TSPAN1|10103	-2.41388	0.000229276
SLC9A3|6550	-4.75724	4.07075e-10		RASD2|23551	-2.35755	0.000110207		WDR62|284403	2.11593	1.14712e-06		TSPAN7|7102	-2.44084	0.00102233
SLC9A7|84679	3.14468	7.6292e-08		RASGEF1C|255426	-3.48816	0.00013982		WDR66|144406	3.12	1.2213e-09		TSPO2|222642	2.39787	0.0448137
SLC9A9|285195	-2.40979	3.07266e-05		RASL12|51285	-1.67781	0.0318135		WDR72|256764	3.23863	2.37875e-05		TST|7263	-1.79669	0.00171489
SLCO1B1|10599	4.37873	0.00340347		RASSF10|644943	2.89658	2.14102e-05		WDR78|79819	-2.73878	1.82952e-08		TTC16|158248	3.04645	0.000491476
SLCO1B3|28234	7.12184	3.00703e-17		RBKS|64080	-1.79657	2.60989e-06		WISP1|8840	2.75862	1.57707e-06		TTC22|55001	-2.01822	0.0015121
SLCO2A1|6578	-2.22682	0.000141624		RBM20|282996	-2.92746	4.0424e-06		WISP2|8839	-3.2006	0.00299375		TTC26|79989	1.82599	0.000181231
SLCO4A1|28231	3.35129	2.01061e-19		RBM47|54502	-1.36013	0.0125568		WISP3|8838	6.07382	1.68162e-07		TTC28|23331	-1.80735	0.047536
SLCO4C1|353189	-5.41778	3.02179e-16		RBP2|5948	-2.51834	0.0423798		WNT2|7472	5.81401	3.04557e-49		TTLL6|284076	-2.57636	0.000745838
SLCO5A1|81796	1.87411	0.0399085		RBPMS2|348093	-3.22945	4.40992e-08		WNT3|7473	2.04655	0.00326214		TTYH3|80727	1.60476	0.0107556
SLIT2|9353	-3.1262	0.000186413		RCAN2|10231	-1.90047	0.000623026		WNT7B|7477	7.11896	2.77435e-22		TUBA3C|7278	3.84424	0.0379959
SLIT3|6586	-3.08793	1.57203e-06		RCOR2|283248	1.87454	0.0101193		WNT8B|7479	2.65705	0.0105411		TUBA4B|80086	8.00149	2.77079e-09
SLITRK2|84631	-3.00908	0.00809857		RDH16|8608	3.2144	1.2349e-07		WSCD1|23302	-3.16789	1.53643e-07		TUBAL3|79861	-2.56721	0.00164619
SLITRK3|22865	-4.39498	0.000114144		RDH5|5959	-2.39452	1.60685e-07		WT1|7490	4.71432	9.90127e-08		TUBB3|10381	2.49847	0.000726422
SLITRK4|139065	-2.77117	0.0456267		RECQL4|9401	2.16001	1.28443e-06		XAGE2|9502	8.6282	0.00331785		TUBB4Q|56604	4.51506	0.000130346
SLMO1|10650	2.15907	2.44148e-06		REEP2|51308	-2.68692	1.22479e-06		XDH|7498	-2.14837	0.00939191		TUBB8|347688	2.68033	0.0134767
SMC1B|27127	2.9864	0.0103692		REG1A|5967	3.10246	0.0289624		XKR4|114786	-3.23794	0.00431502		TUSC5|286753	-5.46315	0.00623341
SMOX|54498	2.39648	6.2886e-09		REG3A|5068	4.90842	2.76729e-06		XKRX|402415	2.2273	0.000809504		TWIST1|7291	2.27228	0.0134194
SMPD1|6609	-2.21445	2.05444e-08		REG4|83998	3.30499	0.0014042		XPNPEP2|7512	-3.51548	2.14328e-05		TYRO3|7301	1.90887	0.0243494
SMPDL3A|10924	-2.83093	8.70709e-12		RELL2|285613	1.91692	0.00772525		XRCC2|7516	2.07596	5.4053e-07		UBE2C|11065	2.10327	1.23035e-05
SMTN|6525	-1.78089	0.00853865		RELN|5649	-2.68445	0.00170514		ZBTB12|221527	1.67913	0.0183004		UBE2S|27338	2.16677	0.000107146
SMYD1|150572	-5.72484	1.94386e-09		REM2|161253	1.67883	0.0497855		ZBTB16|7704	-3.03778	0.00478063		UBE2T|29089	1.74111	0.0034415
SNCA|6622	-2.27304	0.0122791		REN|5972	2.95769	0.00471979		ZBTB7B|51043	-1.50579	0.00416294		UCA1|652995	5.2087	6.64407e-11
SNCB|6620	-3.31847	0.00591735		RERGL|79785	-4.78568	1.21853e-08		ZC3HAV1L|92092	1.83227	0.00430593		UCN2|90226	4.42137	5.25204e-09
SNCG|6623	-2.4841	0.00294391		RERG|85004	-2.37143	0.000745783		ZDHHC22|283576	-3.32821	0.0171087		UCN|7349	2.40613	0.0175325
SNHG1|23642	1.83739	0.000294289		RETN|56729	3.8596	0.00146233		ZDHHC8P1|150244	2.9791	0.000104622		UGDH|7358	-2.30014	4.71563e-10
SNHG3|8420	1.93355	0.00170776		RETSAT|54884	-2.07367	2.39198e-14		ZG16|653808	-5.10686	1.79972e-07		UGGT2|55757	1.59653	0.0364757
SNHG4|724102	1.96559	0.00223162		REXO1L1|254958	5.47504	0.0261243		ZIC2|7546	6.41085	2.99633e-13		UGP2|7360	-2.19261	1.56272e-09
SNORA10|574042	4.45687	0.0017795		RFC3|5983	1.82289	1.81765e-05		ZIC5|85416	8.24553	2.56349e-13		UGT1A10|54575	-3.65374	8.49977e-07
SNORA67|26781	3.61688	0.00356486		RFC4|5984	1.44479	0.0107822		ZMAT4|79698	-3.4503	0.00306054		UGT1A5|54579	-5.9946	0.0091376
SNORA76|677842	4.62044	0.000167989		RFX8|731220	4.30885	6.14264e-07		ZMYND19|116225	1.40547	0.0125361		UGT1A7|54577	-6.53102	0.000916117
SNORD1C|677850	2.36658	2.47752e-07		RGAG4|340526	-1.76514	0.0414195		ZNF229|7772	-1.95218	0.0456247		UGT1A8|54576	-4.09419	9.80507e-07
SNTB1|6641	2.20714	2.14304e-06		RGL3|57139	2.36536	0.00983101		ZNF239|8187	1.86126	0.00199241		UGT2A3|79799	-4.546	8.86064e-07
SNX32|254122	-3.95096	5.32099e-05		RGMA|56963	-2.39655	0.000931194		ZNF257|113835	-2.41828	0.0461104		UGT2B15|7366	-3.54715	0.000670652
SOAT2|8435	-4.0999	0.00695026		RGPD5|84220	2.9617	0.000593266		ZNF280A|129025	4.53702	3.99355e-05		UHRF1|29128	2.23835	1.35815e-05
SOHLH2|54937	-5.07111	0.000245356		RGR|5995	5.03408	0.0001946		ZNF322B|387328	2.21587	0.0237608		ULBP1|80329	4.09318	3.5243e-12
SORBS1|10580	-2.44049	0.000187329		RGS16|6004	2.75044	1.19048e-12		ZNF469|84627	2.07759	0.0125378		ULBP2|80328	5.24542	3.234e-18
SORCS1|114815	-4.12956	2.77237e-07		RGS9|8787	-2.44786	1.81036e-05		ZNF471|57573	-2.08429	0.0220122		ULBP3|79465	2.10113	0.000113391
[truncated: 642 more rows]

## Sheet: Table 4- Left Stage specific
List of Differentially regulated genes (DEGs) identified in LSCC stages 1-4 (AJCC staging), wrt to their respective normal tissue (stage 0) at a log2 FC>1 and padj<0.05
Left Stage I	log2FoldChange	padj		Left Stage II	log2FoldChange	padj		Left Stage III	log2FoldChange	padj		Left Stage IV	log2FoldChange	padj
AAA1|404744	4.51093	0.00357201		AAA1|404744	4.56167	0.000972356		A2ML1|144568	4.69232	0.00618618		?|10357	1.69281	0.0368632
AADACL2|344752	-5.52307	0.00124309		AADACL2|344752	-5.57931	0.000122526		AAA1|404744	5.14898	8.30495e-05		?|729884	4.67206	0.00851142
ABCA12|26154	3.7768	0.0265656		AADAC|13	3.04269	0.00465372		AADACL2|344752	-5.21391	0.000657091		A2ML1|144568	4.28119	0.0350217
ABCA6|23460	-3.69837	2.18761e-06		ABCA6|23460	-2.8968	0.000338685		ABCA10|10349	-2.35007	0.00342495		AADACL2|344752	-5.13189	0.00303204
ABCA8|10351	-5.49595	1.70185e-11		ABCA8|10351	-4.73716	4.93624e-10		ABCA6|23460	-3.21439	2.35786e-05		ABCA17P|650655	3.34168	0.0224919
ABCA9|10350	-4.42929	3.83839e-10		ABCA9|10350	-3.46485	6.8821e-07		ABCA8|10351	-5.25062	2.00294e-12		ABCA6|23460	-2.91056	0.00122787
ABCB11|8647	-5.67514	1.82811e-11		ABCB11|8647	-5.15891	2.9385e-12		ABCA9|10350	-3.99703	1.50269e-09		ABCA8|10351	-4.7222	1.9021e-08
ABCB5|340273	-5.00285	1.22104e-05		ABCB5|340273	-4.24353	4.63397e-05		ABCB11|8647	-5.49313	2.51753e-13		ABCA9|10350	-3.07568	0.000258567
ABCC13|150000	-3.62299	2.17895e-06		ABCC13|150000	-2.98003	9.83122e-05		ABCB5|340273	-4.43432	2.37318e-05		ABCB11|8647	-4.86193	8.87808e-09
ABCC2|1244	4.94055	9.70979e-09		ABCC2|1244	4.56172	7.9029e-09		ABCC13|150000	-3.36789	2.47247e-06		ABCB5|340273	-3.57687	0.00662567
[truncated: 2,328 more rows]

## Sheet: Table 5- rSVM-RFE
DEGs that improved classification efficiency for RSCC and LSCC identified using the mSVM-RFE method and a 10 fold cross-validation
[truncated: 396 more rows]

[truncated: 6 more sheets: Table 6- Survival Analysis, Table 7- Commonly Regulators, Table 8- miRNA analysis, Table 9 - Methylation, Table 10- Diff AS events, Table 11- RBPs]
